# Supplementary material for: Network dynamics-based cancer panel stratification for systemic prediction of anticancer drug response
Source: Nat Commun. 2017 Dec 5;8:1940. doi: 10.1038/s41467-017-02160-5 (PMC5717260; doi:10.1038/s41467-017-02160-5)
Supplement: Supplementary file 4 — Supplementary Data 1 [file 41467_2017_2160_MOESM4_ESM.xlsx]

## Sheet: mapping_1
Supplementary Data 1. Genomic features of 83 human cancer cell lines from the Cancer Cell Line Encyclopedia and construction of the differentially wired networks (DWNs)
				MUT(raw data)																			MUT(FIS low,neutral 제거)																			mRNA
				AKT1	ATM	BAX	BCL2	CCNE1	CCNG1	CDK2	CDKN1A	CDKN2A	E2F1	MDM2	MDM4	PIK3CA	PPM1D	PPP2R4	PTEN	RB1	TFDP1	TP53	AKT1	ATM	BAX	BCL2	CCNE1	CCNG1	CDK2	CDKN1A	CDKN2A	E2F1	MDM2	MDM4	PIK3CA	PPM1D	PPP2R4	PTEN	RB1	TFDP1	TP53	AKT1	ATM	BAX	BCL2	CCNE1	CCNG1	CDK2	CDKN1A
cell line	cell line	tumor type	TYPE COLOR
CHP212_AUTONOMIC_GANGLIA	CHP212	AUTONOMIC_GANGLIA		NaN	NaN	NaN	NaN	NaN	NaN	NaN	NaN	NaN	NaN	NaN	NaN	NaN	NaN	NaN	NaN	NaN	NaN	NaN	NaN	NaN	NaN	NaN	NaN	NaN	NaN	NaN	NaN	NaN	NaN	NaN	NaN	NaN	NaN	NaN	NaN	NaN	NaN	0.1857	0.6646	0.2819	-0.974	-0.2166	-1.782	-0.412	0.0661
KPNYN_AUTONOMIC_GANGLIA	KPNYN	AUTONOMIC_GANGLIA		NaN	NaN	NaN	NaN	NaN	NaN	NaN	NaN	NaN	NaN	NaN	NaN	NaN	NaN	NaN	NaN	NaN	NaN	NaN	NaN	NaN	NaN	NaN	NaN	NaN	NaN	NaN	NaN	NaN	NaN	NaN	NaN	NaN	NaN	NaN	NaN	NaN	NaN	-0.0784	0.1447	0.8563	0.8563	-0.3525	0.1211	-0.7989	0.0808
MHHNB11_AUTONOMIC_GANGLIA	MHHNB11	AUTONOMIC_GANGLIA		NaN	NaN	NaN	NaN	NaN	NaN	NaN	NaN	NaN	NaN	NaN	NaN	NaN	NaN	NaN	NaN	NaN	NaN	NaN	NaN	NaN	NaN	NaN	NaN	NaN	NaN	NaN	NaN	NaN	NaN	NaN	NaN	NaN	NaN	NaN	NaN	NaN	NaN	0.423	-0.8223	-1.8668	0.4514	-1.266	0.8048	-0.8428	0.4475
NB1_AUTONOMIC_GANGLIA	NB1	AUTONOMIC_GANGLIA		NaN	NaN	NaN	NaN	NaN	NaN	NaN	NaN	NaN	NaN	NaN	NaN	NaN	NaN	NaN	NaN	NaN	NaN	NaN	NaN	NaN	NaN	NaN	NaN	NaN	NaN	NaN	NaN	NaN	NaN	NaN	NaN	NaN	NaN	NaN	NaN	NaN	NaN	-0.5191	-0.8015	-0.3021	0.1243	0.1958	0.0146	1.0079	0.7573
A673_BONE	A673	BONE		NaN	NaN	NaN	NaN	NaN	NaN	NaN	NaN	NaN	NaN	NaN	NaN	NaN	NaN	NaN	NaN	NaN	NaN	NaN	NaN	NaN	NaN	NaN	NaN	NaN	NaN	NaN	NaN	NaN	NaN	NaN	NaN	NaN	NaN	NaN	NaN	NaN	NaN	-0.2643	0.8601	0.1804	0.2607	-1.2533	0.345	-0.0237	-0.6129
CADOES1_BONE	CADOES1	BONE		NaN	NaN	NaN	NaN	NaN	NaN	NaN	NaN	NaN	NaN	NaN	NaN	NaN	NaN	NaN	NaN	NaN	NaN	NaN	NaN	NaN	NaN	NaN	NaN	NaN	NaN	NaN	NaN	NaN	NaN	NaN	NaN	NaN	NaN	NaN	NaN	NaN	NaN	0.2206	1.062	-0.2272	0.7939	-1.6201	1.4508	-0.7082	0.2639
SJSA1_BONE	SJSA1	BONE		NaN	NaN	NaN	NaN	NaN	NaN	NaN	NaN	NaN	NaN	Missense	NaN	NaN	NaN	NaN	NaN	NaN	NaN	NaN	NaN	NaN	NaN	NaN	NaN	NaN	NaN	NaN	NaN	NaN	FO	NaN	NaN	NaN	NaN	NaN	NaN	NaN	NaN	0.1624	-1.4111	0.6642	-0.0322	0.2545	0.0525	-0.1808	0.5391
U2OS_BONE	U2OS	BONE		NaN	NaN	NaN	NaN	NaN	NaN	NaN	NaN	NaN	NaN	NaN	NaN	NaN	NaN	NaN	NaN	NaN	NaN	NaN	NaN	NaN	NaN	NaN	NaN	NaN	NaN	NaN	NaN	NaN	NaN	NaN	NaN	NaN	NaN	NaN	NaN	NaN	NaN	-0.2237	0.071	2.1382	-0.862	2.6301	1.2652	0.6373	0.4505
CAL51_BREAST	CAL51	BREAST		NaN	NaN	NaN	NaN	NaN	NaN	NaN	NaN	NaN	NaN	NaN	NaN	Missense	NaN	NaN	FS ins, FS del*	NaN	NaN	NaN	NaN	NaN	NaN	NaN	NaN	NaN	NaN	NaN	NaN	NaN	NaN	NaN	FO	NaN	NaN	FS ins, FS del*	NaN	NaN	NaN	-0.2826	0.7431	-0.2595	-0.0839	0.6685	0.5572	0.9241	-0.4947
HCC1187_BREAST	HCC1187	BREAST		NaN	NaN	NaN	NaN	NaN	NaN	NaN	NaN	NaN	NaN	NaN	NaN	NaN	NaN	NaN	NaN	NaN	NaN	NaN	NaN	NaN	NaN	NaN	NaN	NaN	NaN	NaN	NaN	NaN	NaN	NaN	NaN	NaN	NaN	NaN	NaN	NaN	NaN	1.4659	-2.4547	-0.2766	-0.4333	2.2484	-0.114	-0.4077	0.6718
HCC1500_BREAST	HCC1500	BREAST		NaN	Nonsense	NaN	NaN	NaN	NaN	NaN	NaN	NaN	NaN	NaN	NaN	NaN	NaN	NaN	NaN	NaN	NaN	NaN	NaN	Nonsense	NaN	NaN	NaN	NaN	NaN	NaN	NaN	NaN	NaN	NaN	NaN	NaN	NaN	NaN	NaN	NaN	NaN	1.9697	-2.0702	-0.6969	2.0757	-1.5755	0.1754	0.5941	0.6412
KPL1_BREAST	KPL1	BREAST		NaN	NaN	NaN	NaN	NaN	NaN	NaN	NaN	NaN	NaN	NaN	NaN	Missense	NaN	NaN	NaN	NaN	NaN	NaN	NaN	NaN	NaN	NaN	NaN	NaN	NaN	NaN	NaN	NaN	NaN	NaN	FO	NaN	NaN	NaN	NaN	NaN	NaN	3.7209	-1.968	0.0962	-0.4575	0.1614	0.1177	0.6543	0.5154
MCF7_BREAST	MCF7	BREAST		NaN	NaN	NaN	NaN	NaN	NaN	NaN	NaN	NaN	NaN	NaN	NaN	Missense	NaN	NaN	NaN	NaN	NaN	NaN	NaN	NaN	NaN	NaN	NaN	NaN	NaN	NaN	NaN	NaN	NaN	NaN	FO	NaN	NaN	NaN	NaN	NaN	NaN	0.853	-1.9276	0.3524	1.2788	-0.7076	0.1841	-0.2873	0.9861
MDAMB134VI_BREAST	MDAMB134VI	BREAST		NaN	NaN	NaN	NaN	NaN	NaN	NaN	NaN	NaN	NaN	NaN	NaN	NaN	NaN	NaN	NaN	NaN	NaN	NaN	NaN	NaN	NaN	NaN	NaN	NaN	NaN	NaN	NaN	NaN	NaN	NaN	NaN	NaN	NaN	NaN	NaN	NaN	NaN	2.3591	-0.1797	-2.8727	0.4293	-2.0637	1.3326	-0.3574	0.3235
UACC812_BREAST	UACC812	BREAST		NaN	NaN	NaN	NaN	NaN	NaN	NaN	NaN	NaN	NaN	NaN	NaN	NaN	NaN	NaN	NaN	NaN	NaN	NaN	NaN	NaN	NaN	NaN	NaN	NaN	NaN	NaN	NaN	NaN	NaN	NaN	NaN	NaN	NaN	NaN	NaN	NaN	NaN	2.5842	-0.0571	-1.7013	-1.1262	0.4147	-0.165	-1.093	-0.1775
ZR751_BREAST	ZR751	BREAST		NaN	NaN	NaN	NaN	NaN	NaN	NaN	NaN	NaN	NaN	NaN	NaN	NaN	NaN	NaN	Missense	NaN	NaN	NaN	NaN	NaN	NaN	NaN	NaN	NaN	NaN	NaN	NaN	NaN	NaN	NaN	NaN	NaN	NaN	Missense	NaN	NaN	NaN	1.5209	-1.169	-2.0975	-0.0232	0.9507	1.0649	-1.6316	0.5622
ZR7530_BREAST	ZR7530	BREAST		NaN	NaN	NaN	NaN	NaN	NaN	NaN	NaN	NaN	NaN	NaN	NaN	NaN	NaN	NaN	NaN	NaN	NaN	NaN	NaN	NaN	NaN	NaN	NaN	NaN	NaN	NaN	NaN	NaN	NaN	NaN	NaN	NaN	NaN	NaN	NaN	NaN	NaN	3.0496	-1.9018	-1.5153	0.0087	0.1142	-0.6432	-0.5325	0.3523
A172_CENTRAL_NERVOUS_SYSTEM	A172	CENTRAL_NERVOUS_SYSTEM		NaN	NaN	NaN	NaN	NaN	NaN	NaN	NaN	NaN	NaN	NaN	NaN	NaN	NaN	NaN	NaN	Missense	NaN	NaN	NaN	NaN	NaN	NaN	NaN	NaN	NaN	NaN	NaN	NaN	NaN	NaN	NaN	NaN	NaN	NaN	FO	NaN	NaN	-0.3837	-1.5568	-1.3329	-0.6494	0.6846	-1.0598	0.4742	0.7784
CCFSTTG1_CENTRAL_NERVOUS_SYSTEM	CCFSTTG1	CENTRAL_NERVOUS_SYSTEM		NaN	NaN	NaN	NaN	NaN	NaN	NaN	Missense	NaN	NaN	NaN	NaN	NaN	NaN	NaN	Missense	NaN	NaN	NaN	NaN	NaN	NaN	NaN	NaN	NaN	NaN	FO	NaN	NaN	NaN	NaN	NaN	NaN	NaN	Missense	NaN	NaN	NaN	0.4467	-0.3618	1.0047	-0.0723	0.2281	-0.739	0.5571	1.0653
DKMG_CENTRAL_NERVOUS_SYSTEM	DKMG	CENTRAL_NERVOUS_SYSTEM		NaN	NaN	NaN	NaN	NaN	NaN	NaN	NaN	NaN	NaN	NaN	NaN	Missense	NaN	NaN	Missense	NaN	NaN	NaN	NaN	NaN	NaN	NaN	NaN	NaN	NaN	NaN	NaN	NaN	NaN	NaN	Missense	NaN	NaN	Missense	NaN	NaN	NaN	-1.9143	0.9471	-0.2383	-0.2865	-1.4735	-0.5323	-0.5226	1.1824
GOS3_CENTRAL_NERVOUS_SYSTEM	GOS3	CENTRAL_NERVOUS_SYSTEM		NaN	NaN	NaN	NaN	NaN	NaN	NaN	NaN	NaN	NaN	NaN	NaN	NaN	NaN	NaN	Missense	NaN	NaN	NaN	NaN	NaN	NaN	NaN	NaN	NaN	NaN	NaN	NaN	NaN	NaN	NaN	NaN	NaN	NaN	Missense	NaN	NaN	NaN	-1.658	-0.2297	0.2075	-0.4304	-0.4259	-1.3399	-0.5609	1.0996
H4_CENTRAL_NERVOUS_SYSTEM	H4	CENTRAL_NERVOUS_SYSTEM		NaN	NaN	NaN	NaN	NaN	NaN	NaN	NaN	NaN	NaN	NaN	NaN	NaN	NaN	NaN	NaN	NaN	NaN	NaN	NaN	NaN	NaN	NaN	NaN	NaN	NaN	NaN	NaN	NaN	NaN	NaN	NaN	NaN	NaN	NaN	NaN	NaN	NaN	0.7303	0.1002	1.6287	-0.649	0.7086	0.4471	0.0292	1.422
KS1_CENTRAL_NERVOUS_SYSTEM	KS1	CENTRAL_NERVOUS_SYSTEM		NaN	Splice	NaN	NaN	NaN	NaN	NaN	NaN	NaN	NaN	NaN	NaN	NaN	NaN	NaN	NaN	NaN	NaN	NaN	NaN	Splice	NaN	NaN	NaN	NaN	NaN	NaN	NaN	NaN	NaN	NaN	NaN	NaN	NaN	NaN	NaN	NaN	NaN	-0.3674	0.1141	1.0505	-0.293	-0.4144	0.6432	0.0537	1.6041
NMCG1_CENTRAL_NERVOUS_SYSTEM	NMCG1	CENTRAL_NERVOUS_SYSTEM		NaN	NaN	NaN	NaN	NaN	NaN	NaN	NaN	NaN	NaN	NaN	NaN	NaN	NaN	NaN	NaN	NaN	NaN	NaN	NaN	NaN	NaN	NaN	NaN	NaN	NaN	NaN	NaN	NaN	NaN	NaN	NaN	NaN	NaN	NaN	NaN	NaN	NaN	2.271	-0.5518	1.6409	-0.2872	0.3666	0.4707	-0.6156	1.4728
SF126_CENTRAL_NERVOUS_SYSTEM	SF126	CENTRAL_NERVOUS_SYSTEM		NaN	NaN	NaN	NaN	NaN	NaN	NaN	NaN	NaN	NaN	NaN	NaN	NaN	NaN	NaN	Missense	NaN	NaN	NaN	NaN	NaN	NaN	NaN	NaN	NaN	NaN	NaN	NaN	NaN	NaN	NaN	NaN	NaN	NaN	Missense	NaN	NaN	NaN	-0.3018	-0.4446	-0.2512	-0.5664	-1.2203	-0.2002	0.2943	-0.5577
COLO684_ENDOMETRIUM	COLO684	ENDOMETRIUM		NaN	NaN	FS del	NaN	NaN	NaN	NaN	NaN	NaN	NaN	NaN	NaN	NaN	NaN	NaN	Nonsense	FS del	NaN	NaN	NaN	NaN	FS del	NaN	NaN	NaN	NaN	NaN	NaN	NaN	NaN	NaN	NaN	NaN	NaN	Nonsense	FS del	NaN	NaN	1.6762	-1.7789	-2.3462	-0.3645	2.2581	0.0748	0.9203	0.6761
HEC6_ENDOMETRIUM	HEC6	ENDOMETRIUM		NaN	NaN	FS del	NaN	NaN	NaN	NaN	Nonsense	NaN	NaN	NaN	NaN	IF del, Missense*	NaN	NaN	FS del, Splice*	NaN	NaN	NaN	NaN	NaN	FS del	NaN	NaN	NaN	NaN	Nonsense	NaN	NaN	NaN	NaN	Missense*	NaN	NaN	FS del, Splice*	NaN	NaN	NaN	-1.0759	-1.641	1.211	-1.0448	0.128	0.6361	0.8981	0.5045
697_HAEMATOPOIETIC_AND_LYMPHOID_TISSUE	697	HAEMATOPOIETIC_AND_LYMPHOID_TISSUE		NaN	NaN	NaN	NaN	NaN	NaN	NaN	NaN	NaN	NaN	NaN	NaN	NaN	NaN	NaN	NaN	NaN	NaN	NaN	NaN	NaN	NaN	NaN	NaN	NaN	NaN	NaN	NaN	NaN	NaN	NaN	NaN	NaN	NaN	NaN	NaN	NaN	NaN	1.5717	0.6594	-0.2475	1.2705	-1.0581	0.3865	1.9219	-0.2572
AMO1_HAEMATOPOIETIC_AND_LYMPHOID_TISSUE	AMO1	HAEMATOPOIETIC_AND_LYMPHOID_TISSUE		NaN	Missense	NaN	NaN	NaN	NaN	NaN	NaN	NaN	NaN	NaN	NaN	NaN	NaN	NaN	NaN	NaN	NaN	NaN	NaN	Missense	NaN	NaN	NaN	NaN	NaN	NaN	NaN	NaN	NaN	NaN	NaN	NaN	NaN	NaN	NaN	NaN	NaN	-1.4603	1.0723	1.3219	2.8837	1.4727	1.6924	1.0794	0.9876
DOHH2_HAEMATOPOIETIC_AND_LYMPHOID_TISSUE	DOHH2	HAEMATOPOIETIC_AND_LYMPHOID_TISSUE		NaN	NaN	NaN	NaN	NaN	NaN	NaN	NaN	NaN	NaN	NaN	NaN	NaN	NaN	NaN	NaN	NaN	NaN	NaN	NaN	NaN	NaN	NaN	NaN	NaN	NaN	NaN	NaN	NaN	NaN	NaN	NaN	NaN	NaN	NaN	NaN	NaN	NaN	0.0894	2.5473	0.5139	-0.641	-0.3854	1.4631	0.6276	-0.335
EHEB_HAEMATOPOIETIC_AND_LYMPHOID_TISSUE	EHEB	HAEMATOPOIETIC_AND_LYMPHOID_TISSUE		NaN	NaN	NaN	NaN	NaN	NaN	NaN	NaN	NaN	NaN	NaN	NaN	NaN	NaN	NaN	NaN	NaN	NaN	NaN	NaN	NaN	NaN	NaN	NaN	NaN	NaN	NaN	NaN	NaN	NaN	NaN	NaN	NaN	NaN	NaN	NaN	NaN	NaN	-0.0907	1.8086	0.3298	2.3786	-0.4079	0.8212	0.0197	1.7052
GDM1_HAEMATOPOIETIC_AND_LYMPHOID_TISSUE	GDM1	HAEMATOPOIETIC_AND_LYMPHOID_TISSUE		NaN	NaN	Missense	NaN	NaN	NaN	NaN	NaN	NaN	NaN	NaN	NaN	NaN	NaN	NaN	NaN	NaN	NaN	NaN	NaN	NaN	FO	NaN	NaN	NaN	NaN	NaN	NaN	NaN	NaN	NaN	NaN	NaN	NaN	NaN	NaN	NaN	NaN	0.1635	-0.116	0.0251	1.7529	-0.7568	1.4606	0.0709	0.3022
GRANTA519_HAEMATOPOIETIC_AND_LYMPHOID_TISSUE	GRANTA519	HAEMATOPOIETIC_AND_LYMPHOID_TISSUE		NaN	Missense, Splice*	NaN	NaN	NaN	NaN	NaN	NaN	NaN	NaN	NaN	Missense	NaN	NaN	NaN	NaN	NaN	NaN	NaN	NaN	Splice*	NaN	NaN	NaN	NaN	NaN	NaN	NaN	NaN	NaN	NaN	NaN	NaN	NaN	NaN	NaN	NaN	NaN	1.2228	2.2768	-0.0048	4.6822	-0.4948	1.1	-0.453	0.9695
HUT102_HAEMATOPOIETIC_AND_LYMPHOID_TISSUE	HUT102	HAEMATOPOIETIC_AND_LYMPHOID_TISSUE		NaN	NaN	NaN	NaN	NaN	NaN	NaN	NaN	NaN	NaN	NaN	NaN	NaN	NaN	NaN	NaN	NaN	NaN	NaN	NaN	NaN	NaN	NaN	NaN	NaN	NaN	NaN	NaN	NaN	NaN	NaN	NaN	NaN	NaN	NaN	NaN	NaN	NaN	-1.4977	0.639	1.2633	1.5397	0.035	0.9908	0.5014	1.7819
JVM2_HAEMATOPOIETIC_AND_LYMPHOID_TISSUE	JVM2	HAEMATOPOIETIC_AND_LYMPHOID_TISSUE		NaN	NaN	NaN	NaN	NaN	NaN	NaN	NaN	NaN	NaN	NaN	NaN	NaN	NaN	NaN	NaN	NaN	NaN	NaN	NaN	NaN	NaN	NaN	NaN	NaN	NaN	NaN	NaN	NaN	NaN	NaN	NaN	NaN	NaN	NaN	NaN	NaN	NaN	-0.1039	1.378	0.6325	3.1038	-0.2013	1.3547	2.1268	1.8439
JVM3_HAEMATOPOIETIC_AND_LYMPHOID_TISSUE	JVM3	HAEMATOPOIETIC_AND_LYMPHOID_TISSUE		NaN	NaN	NaN	NaN	NaN	Missense	NaN	NaN	NaN	NaN	NaN	NaN	NaN	NaN	NaN	NaN	NaN	NaN	NaN	NaN	NaN	NaN	NaN	NaN	Missense	NaN	NaN	NaN	NaN	NaN	NaN	NaN	NaN	NaN	NaN	NaN	NaN	NaN	-1.0663	1.5751	1.0549	3.03	-0.8012	1.4791	0.2481	1.4143
L428_HAEMATOPOIETIC_AND_LYMPHOID_TISSUE	L428	HAEMATOPOIETIC_AND_LYMPHOID_TISSUE		NaN	NaN	NaN	NaN	NaN	NaN	NaN	NaN	NaN	NaN	NaN	NaN	NaN	NaN	NaN	NaN	NaN	NaN	NaN	NaN	NaN	NaN	NaN	NaN	NaN	NaN	NaN	NaN	NaN	NaN	NaN	NaN	NaN	NaN	NaN	NaN	NaN	NaN	0.9583	-0.8169	0.3579	0.1532	-0.0107	1.9626	2.6602	-2.1078
MHHCALL2_HAEMATOPOIETIC_AND_LYMPHOID_TISSUE	MHHCALL2	HAEMATOPOIETIC_AND_LYMPHOID_TISSUE		NaN	NaN	NaN	NaN	NaN	NaN	NaN	NaN	NaN	NaN	NaN	NaN	NaN	NaN	NaN	NaN	NaN	NaN	NaN	NaN	NaN	NaN	NaN	NaN	NaN	NaN	NaN	NaN	NaN	NaN	NaN	NaN	NaN	NaN	NaN	NaN	NaN	NaN	0.6445	2.5759	0.1391	3.2259	0.3577	0.0998	1.5826	0.3306
MHHCALL4_HAEMATOPOIETIC_AND_LYMPHOID_TISSUE	MHHCALL4	HAEMATOPOIETIC_AND_LYMPHOID_TISSUE		NaN	NaN	NaN	NaN	NaN	NaN	NaN	NaN	NaN	NaN	NaN	NaN	NaN	NaN	NaN	NaN	NaN	NaN	NaN	NaN	NaN	NaN	NaN	NaN	NaN	NaN	NaN	NaN	NaN	NaN	NaN	NaN	NaN	NaN	NaN	NaN	NaN	NaN	0.2449	2.5663	-0.0253	1.9998	0.0442	0.4645	1.152	0.4844
MJ_HAEMATOPOIETIC_AND_LYMPHOID_TISSUE	MJ	HAEMATOPOIETIC_AND_LYMPHOID_TISSUE		NaN	NaN	NaN	NaN	NaN	NaN	NaN	NaN	NaN	NaN	NaN	NaN	NaN	NaN	NaN	NaN	NaN	NaN	NaN	NaN	NaN	NaN	NaN	NaN	NaN	NaN	NaN	NaN	NaN	NaN	NaN	NaN	NaN	NaN	NaN	NaN	NaN	NaN	0.7078	0.1374	2.7826	0.5787	1.1964	1.3042	0.5357	0.5949
MM1S_HAEMATOPOIETIC_AND_LYMPHOID_TISSUE	MM1S	HAEMATOPOIETIC_AND_LYMPHOID_TISSUE		NaN	NaN	NaN	NaN	NaN	NaN	NaN	NaN	NaN	NaN	NaN	NaN	NaN	NaN	NaN	NaN	NaN	NaN	NaN	NaN	NaN	NaN	NaN	NaN	NaN	NaN	NaN	NaN	NaN	NaN	NaN	NaN	NaN	NaN	NaN	NaN	NaN	NaN	-1.6377	-0.4556	0.9081	1.1761	1.3602	-0.0945	-0.4342	-0.0162
MONOMAC6_HAEMATOPOIETIC_AND_LYMPHOID_TISSUE	MONOMAC6	HAEMATOPOIETIC_AND_LYMPHOID_TISSUE		NaN	NaN	NaN	NaN	NaN	NaN	NaN	NaN	NaN	NaN	NaN	NaN	NaN	NaN	NaN	NaN	NaN	NaN	NaN	NaN	NaN	NaN	NaN	NaN	NaN	NaN	NaN	NaN	NaN	NaN	NaN	NaN	NaN	NaN	NaN	NaN	NaN	NaN	1.1083	2.015	-0.462	1.1351	1.0072	0.4046	0.3001	-1.4609
NALM1_HAEMATOPOIETIC_AND_LYMPHOID_TISSUE	NALM1	HAEMATOPOIETIC_AND_LYMPHOID_TISSUE		NaN	NaN	NaN	NaN	NaN	NaN	NaN	NaN	NaN	NaN	NaN	NaN	NaN	NaN	NaN	NaN	NaN	NaN	NaN	NaN	NaN	NaN	NaN	NaN	NaN	NaN	NaN	NaN	NaN	NaN	NaN	NaN	NaN	NaN	NaN	NaN	NaN	NaN	0.9059	2.0921	0.4246	1.2196	-0.3435	1.5418	0.9312	1.3102
OCIAML2_HAEMATOPOIETIC_AND_LYMPHOID_TISSUE	OCIAML2	HAEMATOPOIETIC_AND_LYMPHOID_TISSUE		NaN	NaN	NaN	NaN	NaN	NaN	NaN	NaN	NaN	NaN	NaN	NaN	NaN	NaN	NaN	NaN	NaN	NaN	NaN	NaN	NaN	NaN	NaN	NaN	NaN	NaN	NaN	NaN	NaN	NaN	NaN	NaN	NaN	NaN	NaN	NaN	NaN	NaN	0.4536	2.3821	1.1108	2.6018	0.258	1.7951	-0.167	0.3712
RS411_HAEMATOPOIETIC_AND_LYMPHOID_TISSUE	RS411	HAEMATOPOIETIC_AND_LYMPHOID_TISSUE		NaN	NaN	NaN	NaN	NaN	NaN	NaN	NaN	NaN	NaN	NaN	NaN	NaN	NaN	NaN	NaN	NaN	NaN	NaN	NaN	NaN	NaN	NaN	NaN	NaN	NaN	NaN	NaN	NaN	NaN	NaN	NaN	NaN	NaN	NaN	NaN	NaN	NaN	0.445	-0.0761	0.6825	2.5733	0.8209	-0.2681	0.4715	0.8321
SIGM5_HAEMATOPOIETIC_AND_LYMPHOID_TISSUE	SIGM5	HAEMATOPOIETIC_AND_LYMPHOID_TISSUE		NaN	NaN	NaN	NaN	NaN	NaN	NaN	NaN	NaN	NaN	NaN	NaN	NaN	NaN	NaN	NaN	NaN	NaN	NaN	NaN	NaN	NaN	NaN	NaN	NaN	NaN	NaN	NaN	NaN	NaN	NaN	NaN	NaN	NaN	NaN	NaN	NaN	NaN	0.3272	1.3569	0.5938	2.0621	1.3921	1.07	0.7596	0.3119
769P_KIDNEY	769P	KIDNEY		NaN	NaN	NaN	NaN	NaN	NaN	NaN	NaN	NaN	NaN	NaN	NaN	NaN	NaN	NaN	NaN	NaN	NaN	NaN	NaN	NaN	NaN	NaN	NaN	NaN	NaN	NaN	NaN	NaN	NaN	NaN	NaN	NaN	NaN	NaN	NaN	NaN	NaN	-1.3135	-1.7093	1.1586	0.0991	-0.5724	1.0898	-0.5465	1.2321
A498_KIDNEY	A498	KIDNEY		NaN	NaN	NaN	NaN	NaN	NaN	NaN	NaN	NaN	NaN	NaN	NaN	NaN	NaN	NaN	NaN	NaN	NaN	NaN	NaN	NaN	NaN	NaN	NaN	NaN	NaN	NaN	NaN	NaN	NaN	NaN	NaN	NaN	NaN	NaN	NaN	NaN	NaN	-1.0693	-1.4258	0.1939	-0.5749	0.0046	0.3603	-0.9131	0.8674
ACHN_KIDNEY	ACHN	KIDNEY		NaN	NaN	NaN	NaN	NaN	NaN	NaN	NaN	NaN	NaN	NaN	NaN	NaN	NaN	NaN	NaN	NaN	NaN	NaN	NaN	NaN	NaN	NaN	NaN	NaN	NaN	NaN	NaN	NaN	NaN	NaN	NaN	NaN	NaN	NaN	NaN	NaN	NaN	-0.6434	-0.4757	-0.3035	0.067	-0.6104	1.3723	0.2513	0.9057
CAL54_KIDNEY	CAL54	KIDNEY		NaN	NaN	NaN	NaN	NaN	NaN	NaN	NaN	NaN	NaN	NaN	NaN	NaN	NaN	NaN	NaN	NaN	NaN	NaN	NaN	NaN	NaN	NaN	NaN	NaN	NaN	NaN	NaN	NaN	NaN	NaN	NaN	NaN	NaN	NaN	NaN	NaN	NaN	-0.1732	0.5712	0.1067	-0.1712	-0.7521	0.708	-0.2672	1.6891
RCC10RGB_KIDNEY	RCC10RGB	KIDNEY		NaN	NaN	NaN	NaN	NaN	NaN	NaN	NaN	NaN	NaN	NaN	NaN	NaN	NaN	NaN	NaN	NaN	NaN	NaN	NaN	NaN	NaN	NaN	NaN	NaN	NaN	NaN	NaN	NaN	NaN	NaN	NaN	NaN	NaN	NaN	NaN	NaN	NaN	-1.8215	-0.1743	0.5781	-0.2063	-0.9551	0.6104	-0.2829	1.54
GP2D_LARGE_INTESTINE	GP2D	LARGE_INTESTINE		NaN	NaN	NaN	NaN	NaN	NaN	NaN	NaN	NaN	NaN	NaN	NaN	Missense	NaN	NaN	Missense	NaN	Missense	NaN	NaN	NaN	NaN	NaN	NaN	NaN	NaN	NaN	NaN	NaN	NaN	NaN	FO	NaN	NaN	Missense	NaN	Missense	NaN	-0.0342	-1.6821	-1.2116	-0.406	1.7194	1.7624	0.7364	-0.3165
LS180_LARGE_INTESTINE	LS180	LARGE_INTESTINE		NaN	NaN	FS del	NaN	NaN	NaN	NaN	NaN	NaN	NaN	NaN	NaN	Missense	NaN	NaN	Missense	NaN	NaN	NaN	NaN	NaN	FS del	NaN	NaN	NaN	NaN	NaN	NaN	NaN	NaN	NaN	FO	NaN	NaN	Missense	NaN	NaN	NaN	0.2697	-1.4535	-3.0056	-0.6112	0.3019	1.2438	-0.0215	0.9338
C3A_LIVER	C3A	LIVER		NaN	Missense	NaN	NaN	NaN	NaN	NaN	NaN	NaN	NaN	NaN	NaN	NaN	NaN	NaN	NaN	NaN	NaN	NaN	NaN	FO	NaN	NaN	NaN	NaN	NaN	NaN	NaN	NaN	NaN	NaN	NaN	NaN	NaN	NaN	NaN	NaN	NaN	-1.2033	0.0782	0.6822	-0.7812	1.5658	1.1997	-0.4523	0.6725
SKHEP1_LIVER	SKHEP1	LIVER		NaN	NaN	NaN	NaN	NaN	NaN	NaN	NaN	NaN	NaN	NaN	NaN	NaN	NaN	NaN	NaN	NaN	NaN	NaN	NaN	NaN	NaN	NaN	NaN	NaN	NaN	NaN	NaN	NaN	NaN	NaN	NaN	NaN	NaN	NaN	NaN	NaN	NaN	-1.1988	0.6989	1.3403	-0.7672	-0.281	1.3019	0.2521	0.7667
A549_LUNG	A549	LUNG		NaN	NaN	NaN	NaN	NaN	NaN	NaN	NaN	NaN	NaN	NaN	NaN	NaN	NaN	NaN	NaN	NaN	NaN	NaN	NaN	NaN	NaN	NaN	NaN	NaN	NaN	NaN	NaN	NaN	NaN	NaN	NaN	NaN	NaN	NaN	NaN	NaN	NaN	-0.5438	-1.4911	0.31	-0.8665	0.8411	-0.3813	-0.6131	0.6747
CORL23_LUNG	CORL23	LUNG		NaN	NaN	NaN	NaN	NaN	NaN	NaN	NaN	NaN	NaN	NaN	NaN	NaN	NaN	NaN	NaN	NaN	NaN	NaN	NaN	NaN	NaN	NaN	NaN	NaN	NaN	NaN	NaN	NaN	NaN	NaN	NaN	NaN	NaN	NaN	NaN	NaN	NaN	0.3122	0.4274	-0.1611	-0.7435	0.9564	-1.247	-0.5547	-1.0012
NCIH1299_LUNG	NCIH1299	LUNG		NaN	NaN	NaN	NaN	NaN	NaN	NaN	NaN	NaN	NaN	NaN	NaN	NaN	NaN	NaN	NaN	NaN	NaN	NaN	NaN	NaN	NaN	NaN	NaN	NaN	NaN	NaN	NaN	NaN	NaN	NaN	NaN	NaN	NaN	NaN	NaN	NaN	NaN	1.6291	-0.5414	0.4075	-0.8821	-0.6916	0.8971	0.3623	-0.1332
NCIH1563_LUNG	NCIH1563	LUNG		NaN	NaN	NaN	NaN	NaN	NaN	NaN	NaN	NaN	NaN	NaN	NaN	NaN	NaN	NaN	NaN	NaN	NaN	NaN	NaN	NaN	NaN	NaN	NaN	NaN	NaN	NaN	NaN	NaN	NaN	NaN	NaN	NaN	NaN	NaN	NaN	NaN	NaN	1.1967	-0.4415	0.0481	-0.3069	0.8262	0.3329	-1.5529	1.0856
NCIH1666_LUNG	NCIH1666	LUNG		NaN	Missense	NaN	NaN	NaN	NaN	NaN	NaN	NaN	NaN	NaN	NaN	NaN	NaN	NaN	NaN	NaN	NaN	NaN	NaN	Missense	NaN	NaN	NaN	NaN	NaN	NaN	NaN	NaN	NaN	NaN	NaN	NaN	NaN	NaN	NaN	NaN	NaN	-1.8989	-0.9827	0.4057	-0.7887	-0.0508	0.7686	-0.353	1.0693
NCIH460_LUNG	NCIH460	LUNG		NaN	NaN	NaN	NaN	NaN	NaN	NaN	NaN	NaN	NaN	NaN	NaN	Missense	NaN	NaN	NaN	NaN	NaN	NaN	NaN	NaN	NaN	NaN	NaN	NaN	NaN	NaN	NaN	NaN	NaN	NaN	FO	NaN	NaN	NaN	NaN	NaN	NaN	0.3889	-1.0299	-0.5475	-0.089	-0.4654	0.6109	-0.4675	-0.1949
NCIH82_LUNG	NCIH82	LUNG		NaN	NaN	NaN	NaN	NaN	NaN	NaN	NaN	NaN	NaN	NaN	NaN	NaN	NaN	NaN	NaN	Splice	NaN	NaN	NaN	NaN	NaN	NaN	NaN	NaN	NaN	NaN	NaN	NaN	NaN	NaN	NaN	NaN	NaN	NaN	Splice	NaN	NaN	-1.5107	-0.5048	1.05	-0.7997	0.4936	0.0914	-0.4569	-2.1819
SW1573_LUNG	SW1573	LUNG		NaN	NaN	NaN	NaN	NaN	NaN	NaN	NaN	NaN	NaN	NaN	NaN	NaN	NaN	NaN	NaN	NaN	NaN	NaN	NaN	NaN	NaN	NaN	NaN	NaN	NaN	NaN	NaN	NaN	NaN	NaN	NaN	NaN	NaN	NaN	NaN	NaN	NaN	-1.4856	0.5415	1.0228	-0.6064	-0.6544	2.4092	1.1938	0.2122
A2780_OVARY	A2780	OVARY		NaN	NaN	NaN	NaN	NaN	NaN	NaN	NaN	NaN	NaN	NaN	NaN	Missense	NaN	NaN	IF del	NaN	NaN	NaN	NaN	NaN	NaN	NaN	NaN	NaN	NaN	NaN	NaN	NaN	NaN	NaN	FO	NaN	NaN	FO	NaN	NaN	NaN	0.6825	0.3118	0.5334	-0.5384	2.1891	0.7101	-0.3458	-0.337
COLO704_OVARY	COLO704	OVARY		NaN	NaN	FS del	NaN	NaN	NaN	NaN	NaN	NaN	NaN	NaN	NaN	NaN	NaN	NaN	Nonsense	FS del	NaN	NaN	NaN	NaN	FS del	NaN	NaN	NaN	NaN	NaN	NaN	NaN	NaN	NaN	NaN	NaN	NaN	Nonsense	FS del	NaN	NaN	-0.8161	-0.845	-1.4387	-0.4644	1.9187	-0.8072	0.5526	-0.2464
OAW42_OVARY	OAW42	OVARY		NaN	NaN	NaN	NaN	NaN	NaN	NaN	NaN	NaN	NaN	NaN	NaN	Missense	NaN	NaN	NaN	NaN	NaN	NaN	NaN	NaN	NaN	NaN	NaN	NaN	NaN	NaN	NaN	NaN	NaN	NaN	FO	NaN	NaN	NaN	NaN	NaN	NaN	-1.1417	-0.5255	0.9823	-0.1042	2.0437	0.97	1.0814	0.7567
TOV21G_OVARY	TOV21G	OVARY		NaN	NaN	NaN	NaN	NaN	NaN	NaN	NaN	NaN	NaN	NaN	NaN	Missense	NaN	NaN	FS del*	NaN	NaN	NaN	NaN	NaN	NaN	NaN	NaN	NaN	NaN	NaN	NaN	NaN	NaN	NaN	FO	NaN	NaN	FS del, FS del*	NaN	NaN	NaN	0.5099	-0.951	1.8191	-0.4572	0.4284	1.0112	-0.041	1.7735
CAPAN2_PANCREAS	CAPAN2	PANCREAS		NaN	NaN	NaN	NaN	NaN	NaN	NaN	NaN	NaN	NaN	NaN	NaN	NaN	NaN	NaN	NaN	NaN	NaN	NaN	NaN	NaN	NaN	NaN	NaN	NaN	NaN	NaN	NaN	NaN	NaN	NaN	NaN	NaN	NaN	NaN	NaN	NaN	NaN	-0.6718	-0.5453	0.6149	-0.8538	0.9296	0.0353	0.2663	-0.46
KP4_PANCREAS	KP4	PANCREAS		NaN	NaN	NaN	NaN	NaN	NaN	NaN	NaN	NaN	NaN	NaN	NaN	NaN	NaN	NaN	NaN	NaN	NaN	NaN	NaN	NaN	NaN	NaN	NaN	NaN	NaN	NaN	NaN	NaN	NaN	NaN	NaN	NaN	NaN	NaN	NaN	NaN	NaN	-0.095	0.5936	-0.3544	-0.6699	0.2861	0.3457	-0.0328	-0.3732
SW1990_PANCREAS	SW1990	PANCREAS		NaN	NaN	NaN	NaN	NaN	NaN	NaN	NaN	NaN	NaN	NaN	NaN	NaN	NaN	NaN	NaN	NaN	NaN	NaN	NaN	NaN	NaN	NaN	NaN	NaN	NaN	NaN	NaN	NaN	NaN	NaN	NaN	NaN	NaN	NaN	NaN	NaN	NaN	0.9361	0.0228	1.1861	-1.0408	0.09	2.2841	0.1497	0.8783
A101D_SKIN	A101D	SKIN		NaN	NaN	NaN	NaN	NaN	Missense	NaN	NaN	NaN	NaN	NaN	NaN	NaN	NaN	NaN	NaN	NaN	NaN	NaN	NaN	NaN	NaN	NaN	NaN	FO	NaN	NaN	NaN	NaN	NaN	NaN	NaN	NaN	NaN	NaN	NaN	NaN	NaN	-1.0402	-0.0656	1.128	-0.2202	0.9337	0.3823	0.75	1.0243
A375_SKIN	A375	SKIN		NaN	NaN	NaN	NaN	NaN	NaN	NaN	NaN	NaN	NaN	NaN	NaN	NaN	NaN	NaN	NaN	NaN	NaN	NaN	NaN	NaN	NaN	NaN	NaN	NaN	NaN	NaN	NaN	NaN	NaN	NaN	NaN	NaN	NaN	NaN	NaN	NaN	NaN	-0.2263	-0.4905	2.0385	-0.6903	0.0926	0.6538	0.7608	0.5361
C32_SKIN	C32	SKIN		NaN	NaN	NaN	NaN	NaN	NaN	NaN	NaN	Nonstop	NaN	NaN	NaN	NaN	NaN	NaN	NaN	NaN	NaN	NaN	NaN	NaN	NaN	NaN	NaN	NaN	NaN	NaN	Nonstop	NaN	NaN	NaN	NaN	NaN	NaN	NaN	NaN	NaN	NaN	1.5008	0.3542	0.5451	-0.5464	0.3477	0.4311	0.2826	1.3793
G361_SKIN	G361	SKIN		NaN	NaN	NaN	NaN	NaN	NaN	NaN	NaN	NaN	NaN	NaN	NaN	NaN	NaN	NaN	NaN	NaN	NaN	NaN	NaN	NaN	NaN	NaN	NaN	NaN	NaN	NaN	NaN	NaN	NaN	NaN	NaN	NaN	NaN	NaN	NaN	NaN	NaN	-0.2789	1.1766	1.4756	-0.4256	0.9153	-1.1599	4.1492	0.3117
LOXIMVI_SKIN	LOXIMVI	SKIN		NaN	NaN	NaN	NaN	NaN	NaN	NaN	NaN	NaN	NaN	NaN	NaN	NaN	NaN	NaN	NaN	NaN	NaN	NaN	NaN	NaN	NaN	NaN	NaN	NaN	NaN	NaN	NaN	NaN	NaN	NaN	NaN	NaN	NaN	NaN	NaN	NaN	NaN	0.9146	0.7242	2.0578	-0.2937	-1.8225	1.6109	0.1143	1.2328
MALME3M_SKIN	MALME3M	SKIN		NaN	NaN	NaN	NaN	NaN	NaN	NaN	NaN	NaN	NaN	NaN	NaN	NaN	NaN	NaN	NaN	NaN	NaN	NaN	NaN	NaN	NaN	NaN	NaN	NaN	NaN	NaN	NaN	NaN	NaN	NaN	NaN	NaN	NaN	NaN	NaN	NaN	NaN	0.6529	0.8545	0.338	-0.262	-0.6121	-1.5395	3.8246	1.0609
SKMEL24_SKIN	SKMEL24	SKIN		NaN	NaN	NaN	NaN	NaN	NaN	NaN	NaN	NaN	NaN	NaN	NaN	NaN	NaN	NaN	NaN	NaN	NaN	NaN	NaN	NaN	NaN	NaN	NaN	NaN	NaN	NaN	NaN	NaN	NaN	NaN	NaN	NaN	NaN	NaN	NaN	NaN	NaN	0.9889	-0.0313	1.3879	-0.5041	-0.303	0.979	-0.6574	1.1541
SKMEL5_SKIN	SKMEL5	SKIN		NaN	NaN	NaN	NaN	NaN	NaN	NaN	NaN	NaN	NaN	NaN	NaN	NaN	NaN	NaN	NaN	NaN	NaN	NaN	NaN	NaN	NaN	NaN	NaN	NaN	NaN	NaN	NaN	NaN	NaN	NaN	NaN	NaN	NaN	NaN	NaN	NaN	NaN	0.2938	0.675	1.7522	-0.3363	-0.2223	-0.0446	3.424	0.7247
UACC62_SKIN	UACC62	SKIN		NaN	NaN	NaN	NaN	NaN	NaN	NaN	NaN	NaN	NaN	NaN	NaN	NaN	NaN	NaN	FS ins	NaN	NaN	NaN	NaN	NaN	NaN	NaN	NaN	NaN	NaN	NaN	NaN	NaN	NaN	NaN	NaN	NaN	NaN	FS ins	NaN	NaN	NaN	1.4279	0.923	0.7742	-0.7251	1.0627	-0.0252	0.0044	1.255
WM115_SKIN	WM115	SKIN		NaN	NaN	NaN	NaN	NaN	NaN	NaN	NaN	NaN	NaN	NaN	NaN	NaN	NaN	NaN	NaN	NaN	NaN	NaN	NaN	NaN	NaN	NaN	NaN	NaN	NaN	NaN	NaN	NaN	NaN	NaN	NaN	NaN	NaN	NaN	NaN	NaN	NaN	0.6576	1.1255	1.3524	-0.7037	-0.6253	0.1983	-1.1342	1.6726
A204_SOFT_TISSUE	A204	SOFT_TISSUE		NaN	NaN	NaN	NaN	NaN	NaN	NaN	NaN	NaN	NaN	NaN	NaN	NaN	NaN	NaN	NaN	NaN	NaN	NaN	NaN	NaN	NaN	NaN	NaN	NaN	NaN	NaN	NaN	NaN	NaN	NaN	NaN	NaN	NaN	NaN	NaN	NaN	NaN	-0.0743	0.0734	0.4571	-1.0309	0.1896	1.1173	-0.7348	0.2385
HT1080_SOFT_TISSUE	HT1080	SOFT_TISSUE		NaN	NaN	NaN	NaN	NaN	NaN	NaN	NaN	NaN	NaN	NaN	NaN	NaN	NaN	NaN	NaN	NaN	NaN	NaN	NaN	NaN	NaN	NaN	NaN	NaN	NaN	NaN	NaN	NaN	NaN	NaN	NaN	NaN	NaN	NaN	NaN	NaN	NaN	0.1395	0.0011	1.4711	-0.2578	-0.3347	0.2743	0.1738	1.1759
TE441T_SOFT_TISSUE	TE441T	SOFT_TISSUE		NaN	NaN	NaN	NaN	NaN	NaN	NaN	NaN	NaN	NaN	NaN	NaN	NaN	NaN	NaN	NaN	NaN	NaN	NaN	NaN	NaN	NaN	NaN	NaN	NaN	NaN	NaN	NaN	NaN	NaN	NaN	NaN	NaN	NaN	NaN	NaN	NaN	NaN	1.1085	0.3208	0.4817	1.2819	2.2153	2.5765	0.0376	0.8411
[truncated: 193 more columns]

## Sheet: MUT_before
	AKT1	ATM	BAX	BCL2	CCNE1	CCNG1	CDK2	CDKN1A	CDKN2A	E2F1	MDM2	MDM4	PIK3CA	PPM1D	PPP2R4	PTEN	RB1	TFDP1	TP53
CHP212	-1	-1	-1	-1	-1	-1	-1	-1	-1	-1	-1	-1	-1	-1	-1	-1	-1	-1	-1
KPNYN	-1	-1	-1	-1	-1	-1	-1	-1	-1	-1	-1	-1	-1	-1	-1	-1	-1	-1	-1
MHHNB11	-1	-1	-1	-1	-1	-1	-1	-1	-1	-1	-1	-1	-1	-1	-1	-1	-1	-1	-1
NB1	-1	-1	-1	-1	-1	-1	-1	-1	-1	-1	-1	-1	-1	-1	-1	-1	-1	-1	-1
A673	-1	-1	-1	-1	-1	-1	-1	-1	-1	-1	-1	-1	-1	-1	-1	-1	-1	-1	-1
CADOES1	-1	-1	-1	-1	-1	-1	-1	-1	-1	-1	-1	-1	-1	-1	-1	-1	-1	-1	-1
SJSA1	-1	-1	-1	-1	-1	-1	-1	-1	-1	-1	1	-1	-1	-1	-1	-1	-1	-1	-1
U2OS	-1	-1	-1	-1	-1	-1	-1	-1	-1	-1	-1	-1	-1	-1	-1	-1	-1	-1	-1
CAL51	-1	-1	-1	-1	-1	-1	-1	-1	-1	-1	-1	-1	1	-1	-1	0	-1	-1	-1
HCC1187	-1	-1	-1	-1	-1	-1	-1	-1	-1	-1	-1	-1	-1	-1	-1	-1	-1	-1	-1
HCC1500	-1	0	-1	-1	-1	-1	-1	-1	-1	-1	-1	-1	-1	-1	-1	-1	-1	-1	-1
KPL1	-1	-1	-1	-1	-1	-1	-1	-1	-1	-1	-1	-1	1	-1	-1	-1	-1	-1	-1
MCF7	-1	-1	-1	-1	-1	-1	-1	-1	-1	-1	-1	-1	1	-1	-1	-1	-1	-1	-1
MDAMB134VI	-1	-1	-1	-1	-1	-1	-1	-1	-1	-1	-1	-1	-1	-1	-1	-1	-1	-1	-1
UACC812	-1	-1	-1	-1	-1	-1	-1	-1	-1	-1	-1	-1	-1	-1	-1	-1	-1	-1	-1
ZR751	-1	-1	-1	-1	-1	-1	-1	-1	-1	-1	-1	-1	-1	-1	-1	1	-1	-1	-1
ZR7530	-1	-1	-1	-1	-1	-1	-1	-1	-1	-1	-1	-1	-1	-1	-1	-1	-1	-1	-1
A172	-1	-1	-1	-1	-1	-1	-1	-1	-1	-1	-1	-1	-1	-1	-1	-1	1	-1	-1
CCFSTTG1	-1	-1	-1	-1	-1	-1	-1	1	-1	-1	-1	-1	-1	-1	-1	1	-1	-1	-1
DKMG	-1	-1	-1	-1	-1	-1	-1	-1	-1	-1	-1	-1	1	-1	-1	1	-1	-1	-1
GOS3	-1	-1	-1	-1	-1	-1	-1	-1	-1	-1	-1	-1	-1	-1	-1	1	-1	-1	-1
H4	-1	-1	-1	-1	-1	-1	-1	-1	-1	-1	-1	-1	-1	-1	-1	-1	-1	-1	-1
KS1	-1	0	-1	-1	-1	-1	-1	-1	-1	-1	-1	-1	-1	-1	-1	-1	-1	-1	-1
NMCG1	-1	-1	-1	-1	-1	-1	-1	-1	-1	-1	-1	-1	-1	-1	-1	-1	-1	-1	-1
SF126	-1	-1	-1	-1	-1	-1	-1	-1	-1	-1	-1	-1	-1	-1	-1	1	-1	-1	-1
COLO684	-1	-1	0	-1	-1	-1	-1	-1	-1	-1	-1	-1	-1	-1	-1	0	0	-1	-1
HEC6	-1	-1	0	-1	-1	-1	-1	0	-1	-1	-1	-1	1	-1	-1	0	-1	-1	-1
697	-1	-1	-1	-1	-1	-1	-1	-1	-1	-1	-1	-1	-1	-1	-1	-1	-1	-1	-1
AMO1	-1	1	-1	-1	-1	-1	-1	-1	-1	-1	-1	-1	-1	-1	-1	-1	-1	-1	-1
DOHH2	-1	-1	-1	-1	-1	-1	-1	-1	-1	-1	-1	-1	-1	-1	-1	-1	-1	-1	-1
EHEB	-1	-1	-1	-1	-1	-1	-1	-1	-1	-1	-1	-1	-1	-1	-1	-1	-1	-1	-1
GDM1	-1	-1	1	-1	-1	-1	-1	-1	-1	-1	-1	-1	-1	-1	-1	-1	-1	-1	-1
GRANTA519	-1	1	-1	-1	-1	-1	-1	-1	-1	-1	-1	1	-1	-1	-1	-1	-1	-1	-1
HUT102	-1	-1	-1	-1	-1	-1	-1	-1	-1	-1	-1	-1	-1	-1	-1	-1	-1	-1	-1
JVM2	-1	-1	-1	-1	-1	-1	-1	-1	-1	-1	-1	-1	-1	-1	-1	-1	-1	-1	-1
JVM3	-1	-1	-1	-1	-1	1	-1	-1	-1	-1	-1	-1	-1	-1	-1	-1	-1	-1	-1
L428	-1	-1	-1	-1	-1	-1	-1	-1	-1	-1	-1	-1	-1	-1	-1	-1	-1	-1	-1
MHHCALL2	-1	-1	-1	-1	-1	-1	-1	-1	-1	-1	-1	-1	-1	-1	-1	-1	-1	-1	-1
MHHCALL4	-1	-1	-1	-1	-1	-1	-1	-1	-1	-1	-1	-1	-1	-1	-1	-1	-1	-1	-1
MJ	-1	-1	-1	-1	-1	-1	-1	-1	-1	-1	-1	-1	-1	-1	-1	-1	-1	-1	-1
MM1S	-1	-1	-1	-1	-1	-1	-1	-1	-1	-1	-1	-1	-1	-1	-1	-1	-1	-1	-1
MONOMAC6	-1	-1	-1	-1	-1	-1	-1	-1	-1	-1	-1	-1	-1	-1	-1	-1	-1	-1	-1
NALM1	-1	-1	-1	-1	-1	-1	-1	-1	-1	-1	-1	-1	-1	-1	-1	-1	-1	-1	-1
OCIAML2	-1	-1	-1	-1	-1	-1	-1	-1	-1	-1	-1	-1	-1	-1	-1	-1	-1	-1	-1
RS411	-1	-1	-1	-1	-1	-1	-1	-1	-1	-1	-1	-1	-1	-1	-1	-1	-1	-1	-1
SIGM5	-1	-1	-1	-1	-1	-1	-1	-1	-1	-1	-1	-1	-1	-1	-1	-1	-1	-1	-1
769P	-1	-1	-1	-1	-1	-1	-1	-1	-1	-1	-1	-1	-1	-1	-1	-1	-1	-1	-1
A498	-1	-1	-1	-1	-1	-1	-1	-1	-1	-1	-1	-1	-1	-1	-1	-1	-1	-1	-1
ACHN	-1	-1	-1	-1	-1	-1	-1	-1	-1	-1	-1	-1	-1	-1	-1	-1	-1	-1	-1
CAL54	-1	-1	-1	-1	-1	-1	-1	-1	-1	-1	-1	-1	-1	-1	-1	-1	-1	-1	-1
RCC10RGB	-1	-1	-1	-1	-1	-1	-1	-1	-1	-1	-1	-1	-1	-1	-1	-1	-1	-1	-1
GP2D	-1	-1	-1	-1	-1	-1	-1	-1	-1	-1	-1	-1	1	-1	-1	1	-1	1	-1
LS180	-1	-1	0	-1	-1	-1	-1	-1	-1	-1	-1	-1	1	-1	-1	1	-1	-1	-1
C3A	-1	1	-1	-1	-1	-1	-1	-1	-1	-1	-1	-1	-1	-1	-1	-1	-1	-1	-1
SKHEP1	-1	-1	-1	-1	-1	-1	-1	-1	-1	-1	-1	-1	-1	-1	-1	-1	-1	-1	-1
A549	-1	-1	-1	-1	-1	-1	-1	-1	-1	-1	-1	-1	-1	-1	-1	-1	-1	-1	-1
CORL23	-1	-1	-1	-1	-1	-1	-1	-1	-1	-1	-1	-1	-1	-1	-1	-1	-1	-1	-1
NCIH1299	-1	-1	-1	-1	-1	-1	-1	-1	-1	-1	-1	-1	-1	-1	-1	-1	-1	-1	-1
NCIH1563	-1	-1	-1	-1	-1	-1	-1	-1	-1	-1	-1	-1	-1	-1	-1	-1	-1	-1	-1
NCIH1666	-1	1	-1	-1	-1	-1	-1	-1	-1	-1	-1	-1	-1	-1	-1	-1	-1	-1	-1
NCIH460	-1	-1	-1	-1	-1	-1	-1	-1	-1	-1	-1	-1	1	-1	-1	-1	-1	-1	-1
NCIH82	-1	-1	-1	-1	-1	-1	-1	-1	-1	-1	-1	-1	-1	-1	-1	-1	0	-1	-1
SW1573	-1	-1	-1	-1	-1	-1	-1	-1	-1	-1	-1	-1	-1	-1	-1	-1	-1	-1	-1
A2780	-1	-1	-1	-1	-1	-1	-1	-1	-1	-1	-1	-1	1	-1	-1	0	-1	-1	-1
COLO704	-1	-1	0	-1	-1	-1	-1	-1	-1	-1	-1	-1	-1	-1	-1	0	0	-1	-1
OAW42	-1	-1	-1	-1	-1	-1	-1	-1	-1	-1	-1	-1	1	-1	-1	-1	-1	-1	-1
TOV21G	-1	-1	-1	-1	-1	-1	-1	-1	-1	-1	-1	-1	1	-1	-1	0	-1	-1	-1
CAPAN2	-1	-1	-1	-1	-1	-1	-1	-1	-1	-1	-1	-1	-1	-1	-1	-1	-1	-1	-1
KP4	-1	-1	-1	-1	-1	-1	-1	-1	-1	-1	-1	-1	-1	-1	-1	-1	-1	-1	-1
SW1990	-1	-1	-1	-1	-1	-1	-1	-1	-1	-1	-1	-1	-1	-1	-1	-1	-1	-1	-1
A101D	-1	-1	-1	-1	-1	1	-1	-1	-1	-1	-1	-1	-1	-1	-1	-1	-1	-1	-1
A375	-1	-1	-1	-1	-1	-1	-1	-1	-1	-1	-1	-1	-1	-1	-1	-1	-1	-1	-1
C32	-1	-1	-1	-1	-1	-1	-1	-1	0	-1	-1	-1	-1	-1	-1	-1	-1	-1	-1
G361	-1	-1	-1	-1	-1	-1	-1	-1	-1	-1	-1	-1	-1	-1	-1	-1	-1	-1	-1
LOXIMVI	-1	-1	-1	-1	-1	-1	-1	-1	-1	-1	-1	-1	-1	-1	-1	-1	-1	-1	-1
MALME3M	-1	-1	-1	-1	-1	-1	-1	-1	-1	-1	-1	-1	-1	-1	-1	-1	-1	-1	-1
SKMEL24	-1	-1	-1	-1	-1	-1	-1	-1	-1	-1	-1	-1	-1	-1	-1	-1	-1	-1	-1
SKMEL5	-1	-1	-1	-1	-1	-1	-1	-1	-1	-1	-1	-1	-1	-1	-1	-1	-1	-1	-1
UACC62	-1	-1	-1	-1	-1	-1	-1	-1	-1	-1	-1	-1	-1	-1	-1	0	-1	-1	-1
WM115	-1	-1	-1	-1	-1	-1	-1	-1	-1	-1	-1	-1	-1	-1	-1	-1	-1	-1	-1
A204	-1	-1	-1	-1	-1	-1	-1	-1	-1	-1	-1	-1	-1	-1	-1	-1	-1	-1	-1
HT1080	-1	-1	-1	-1	-1	-1	-1	-1	-1	-1	-1	-1	-1	-1	-1	-1	-1	-1	-1
TE441T	-1	-1	-1	-1	-1	-1	-1	-1	-1	-1	-1	-1	-1	-1	-1	-1	-1	-1	-1
NA	-1
truncation mutation	0
missense mutation	1

## Sheet: MUT_after
	AKT1	ATM	BAX	BCL2	CCNE1	CCNG1	CDK2	CDKN1A	CDKN2A	E2F1	MDM2	MDM4	PIK3CA	PPM1D	PPP2R4	PTEN	RB1	TFDP1	TP53
CHP212	-1	-1	-1	-1	-1	-1	-1	-1	-1	-1	-1	-1	-1	-1	-1	-1	-1	-1	-1
KPNYN	-1	-1	-1	-1	-1	-1	-1	-1	-1	-1	-1	-1	-1	-1	-1	-1	-1	-1	-1
MHHNB11	-1	-1	-1	-1	-1	-1	-1	-1	-1	-1	-1	-1	-1	-1	-1	-1	-1	-1	-1
NB1	-1	-1	-1	-1	-1	-1	-1	-1	-1	-1	-1	-1	-1	-1	-1	-1	-1	-1	-1
A673	-1	-1	-1	-1	-1	-1	-1	-1	-1	-1	-1	-1	-1	-1	-1	-1	-1	-1	-1
CADOES1	-1	-1	-1	-1	-1	-1	-1	-1	-1	-1	-1	-1	-1	-1	-1	-1	-1	-1	-1
SJSA1	-1	-1	-1	-1	-1	-1	-1	-1	-1	-1	1	-1	-1	-1	-1	-1	-1	-1	-1
U2OS	-1	-1	-1	-1	-1	-1	-1	-1	-1	-1	-1	-1	-1	-1	-1	-1	-1	-1	-1
CAL51	-1	-1	-1	-1	-1	-1	-1	-1	-1	-1	-1	-1	1	-1	-1	0	-1	-1	-1
HCC1187	-1	-1	-1	-1	-1	-1	-1	-1	-1	-1	-1	-1	-1	-1	-1	-1	-1	-1	-1
HCC1500	-1	0	-1	-1	-1	-1	-1	-1	-1	-1	-1	-1	-1	-1	-1	-1	-1	-1	-1
KPL1	-1	-1	-1	-1	-1	-1	-1	-1	-1	-1	-1	-1	1	-1	-1	-1	-1	-1	-1
MCF7	-1	-1	-1	-1	-1	-1	-1	-1	-1	-1	-1	-1	1	-1	-1	-1	-1	-1	-1
MDAMB134VI	-1	-1	-1	-1	-1	-1	-1	-1	-1	-1	-1	-1	-1	-1	-1	-1	-1	-1	-1
UACC812	-1	-1	-1	-1	-1	-1	-1	-1	-1	-1	-1	-1	-1	-1	-1	-1	-1	-1	-1
ZR751	-1	-1	-1	-1	-1	-1	-1	-1	-1	-1	-1	-1	-1	-1	-1	1	-1	-1	-1
ZR7530	-1	-1	-1	-1	-1	-1	-1	-1	-1	-1	-1	-1	-1	-1	-1	-1	-1	-1	-1
A172	-1	-1	-1	-1	-1	-1	-1	-1	-1	-1	-1	-1	-1	-1	-1	-1	1	-1	-1
CCFSTTG1	-1	-1	-1	-1	-1	-1	-1	1	-1	-1	-1	-1	-1	-1	-1	1	-1	-1	-1
DKMG	-1	-1	-1	-1	-1	-1	-1	-1	-1	-1	-1	-1	1	-1	-1	1	-1	-1	-1
GOS3	1	-1	-1	-1	-1	-1	-1	-1	-1	-1	-1	-1	-1	-1	-1	1	-1	-1	-1
H4	-1	-1	-1	-1	-1	-1	-1	-1	-1	-1	-1	-1	-1	-1	-1	-1	-1	-1	-1
KS1	-1	0	-1	-1	-1	-1	-1	-1	-1	-1	-1	-1	-1	-1	-1	-1	-1	-1	-1
NMCG1	-1	-1	-1	-1	-1	-1	-1	-1	-1	-1	-1	-1	-1	-1	-1	-1	-1	-1	-1
SF126	-1	-1	-1	-1	-1	-1	-1	-1	-1	-1	-1	-1	-1	-1	-1	1	-1	-1	-1
COLO684	-1	-1	0	-1	-1	-1	-1	-1	-1	-1	-1	-1	-1	-1	-1	0	0	-1	-1
HEC6	1	-1	0	-1	-1	-1	-1	0	-1	-1	-1	-1	1	-1	-1	0	-1	-1	-1
697	-1	-1	-1	-1	-1	-1	-1	-1	-1	-1	-1	-1	-1	-1	-1	-1	-1	-1	-1
AMO1	1	1	-1	-1	-1	-1	-1	-1	-1	-1	-1	-1	-1	-1	-1	-1	-1	-1	-1
DOHH2	-1	-1	-1	-1	-1	-1	-1	-1	-1	-1	-1	-1	-1	-1	-1	-1	-1	-1	-1
EHEB	-1	-1	-1	-1	-1	-1	-1	-1	-1	-1	-1	-1	-1	-1	-1	-1	-1	-1	-1
GDM1	-1	-1	1	-1	-1	-1	-1	-1	-1	-1	-1	-1	-1	-1	-1	-1	-1	-1	-1
GRANTA519	-1	0	-1	-1	-1	-1	-1	-1	-1	-1	-1	1	-1	-1	-1	-1	-1	-1	-1
HUT102	-1	-1	-1	-1	-1	-1	-1	-1	-1	-1	-1	-1	-1	-1	-1	-1	-1	-1	-1
JVM2	-1	-1	-1	-1	-1	-1	-1	-1	-1	-1	-1	-1	-1	-1	-1	-1	-1	-1	-1
JVM3	-1	-1	-1	-1	-1	-1	-1	-1	-1	-1	-1	-1	-1	-1	-1	-1	-1	-1	-1
L428	-1	-1	-1	-1	-1	-1	-1	-1	-1	-1	-1	-1	-1	-1	-1	-1	-1	-1	-1
MHHCALL2	-1	-1	-1	-1	-1	-1	-1	-1	-1	-1	-1	-1	-1	-1	-1	-1	-1	-1	-1
MHHCALL4	1	-1	-1	-1	-1	-1	-1	-1	-1	-1	-1	-1	-1	-1	-1	-1	-1	-1	-1
MJ	-1	-1	-1	-1	-1	-1	-1	-1	-1	-1	-1	-1	-1	-1	-1	-1	-1	-1	-1
MM1S	1	-1	-1	-1	-1	-1	-1	-1	-1	-1	-1	-1	-1	-1	-1	-1	-1	-1	-1
MONOMAC6	-1	-1	-1	-1	-1	-1	-1	-1	-1	-1	-1	-1	-1	-1	-1	-1	-1	-1	-1
NALM1	-1	-1	-1	-1	-1	-1	-1	-1	-1	-1	-1	-1	-1	-1	-1	-1	-1	-1	-1
OCIAML2	-1	-1	-1	-1	-1	-1	-1	-1	-1	-1	-1	-1	-1	-1	-1	-1	-1	-1	-1
RS411	1	-1	-1	-1	-1	-1	-1	-1	-1	-1	-1	-1	-1	-1	-1	-1	-1	-1	-1
SIGM5	-1	-1	-1	-1	-1	-1	-1	-1	-1	-1	-1	-1	-1	-1	-1	-1	-1	-1	-1
769P	-1	-1	-1	-1	-1	-1	-1	-1	-1	-1	-1	-1	-1	-1	-1	-1	-1	-1	-1
A498	-1	-1	-1	-1	-1	-1	-1	-1	-1	-1	-1	-1	-1	-1	-1	-1	-1	-1	-1
ACHN	-1	-1	-1	-1	-1	-1	-1	-1	-1	-1	-1	-1	-1	-1	-1	-1	-1	-1	-1
CAL54	-1	-1	-1	-1	-1	-1	-1	-1	-1	-1	-1	-1	-1	-1	-1	-1	-1	-1	-1
RCC10RGB	-1	-1	-1	-1	-1	-1	-1	-1	-1	-1	-1	-1	-1	-1	-1	-1	-1	-1	-1
GP2D	1	-1	-1	-1	-1	-1	-1	-1	-1	-1	-1	-1	1	-1	-1	1	-1	1	-1
LS180	1	-1	0	-1	-1	-1	-1	-1	-1	-1	-1	-1	1	-1	-1	1	-1	-1	-1
C3A	-1	1	-1	-1	-1	-1	-1	-1	-1	-1	-1	-1	-1	-1	-1	-1	-1	-1	-1
SKHEP1	-1	-1	-1	-1	-1	-1	-1	-1	-1	-1	-1	-1	-1	-1	-1	-1	-1	-1	-1
A549	1	-1	-1	-1	-1	-1	-1	-1	-1	-1	-1	-1	-1	-1	-1	-1	-1	-1	-1
CORL23	1	-1	-1	-1	-1	-1	-1	-1	-1	-1	-1	-1	-1	-1	-1	-1	-1	-1	-1
NCIH1299	-1	-1	-1	-1	-1	-1	-1	-1	-1	-1	-1	-1	-1	-1	-1	-1	-1	-1	-1
NCIH1563	-1	-1	-1	-1	-1	-1	-1	-1	-1	-1	-1	-1	-1	-1	-1	-1	-1	-1	-1
NCIH1666	-1	1	-1	-1	-1	-1	-1	-1	-1	-1	-1	-1	-1	-1	-1	-1	-1	-1	-1
NCIH460	1	-1	-1	-1	-1	-1	-1	-1	-1	-1	-1	-1	1	-1	-1	-1	-1	-1	-1
NCIH82	-1	-1	-1	-1	-1	-1	-1	-1	-1	-1	-1	-1	-1	-1	-1	-1	0	-1	-1
SW1573	1	-1	-1	-1	-1	-1	-1	-1	-1	-1	-1	-1	-1	-1	-1	-1	-1	-1	-1
A2780	-1	-1	-1	-1	-1	-1	-1	-1	-1	-1	-1	-1	1	-1	-1	0	-1	-1	-1
COLO704	-1	-1	0	-1	-1	-1	-1	-1	-1	-1	-1	-1	-1	-1	-1	0	0	-1	-1
OAW42	-1	-1	-1	-1	-1	-1	-1	-1	-1	-1	-1	-1	1	-1	-1	-1	-1	-1	-1
TOV21G	1	-1	-1	-1	-1	-1	-1	-1	-1	-1	-1	-1	1	-1	-1	0	-1	-1	-1
CAPAN2	1	-1	-1	-1	-1	-1	-1	-1	-1	-1	-1	-1	-1	-1	-1	-1	-1	-1	-1
KP4	1	-1	-1	-1	-1	-1	-1	-1	-1	-1	-1	-1	-1	-1	-1	-1	-1	-1	-1
SW1990	1	-1	-1	-1	-1	-1	-1	-1	-1	-1	-1	-1	-1	-1	-1	-1	-1	-1	-1
A101D	-1	-1	-1	-1	-1	-1	-1	-1	-1	-1	-1	-1	-1	-1	-1	-1	-1	-1	-1
A375	-1	-1	-1	-1	-1	-1	-1	-1	-1	-1	-1	-1	-1	-1	-1	-1	-1	-1	-1
C32	-1	-1	-1	-1	-1	-1	-1	-1	0	-1	-1	-1	-1	-1	-1	-1	-1	-1	-1
G361	-1	-1	-1	-1	-1	-1	-1	-1	-1	-1	-1	-1	-1	-1	-1	-1	-1	-1	-1
LOXIMVI	-1	-1	-1	-1	-1	-1	-1	-1	-1	-1	-1	-1	-1	-1	-1	-1	-1	-1	-1
MALME3M	-1	-1	-1	-1	-1	-1	-1	-1	-1	-1	-1	-1	-1	-1	-1	-1	-1	-1	-1
SKMEL24	-1	-1	-1	-1	-1	-1	-1	-1	-1	-1	-1	-1	-1	-1	-1	-1	-1	-1	-1
SKMEL5	-1	-1	-1	-1	-1	-1	-1	-1	-1	-1	-1	-1	-1	-1	-1	-1	-1	-1	-1
UACC62	-1	-1	-1	-1	-1	-1	-1	-1	-1	-1	-1	-1	-1	-1	-1	0	-1	-1	-1
WM115	-1	-1	-1	-1	-1	-1	-1	-1	-1	-1	-1	-1	-1	-1	-1	-1	-1	-1	-1
A204	-1	-1	-1	-1	-1	-1	-1	-1	-1	-1	-1	-1	-1	-1	-1	-1	-1	-1	-1
HT1080	-1	-1	-1	-1	-1	-1	-1	-1	-1	-1	-1	-1	-1	-1	-1	-1	-1	-1	-1
TE441T	-1	-1	-1	-1	-1	-1	-1	-1	-1	-1	-1	-1	-1	-1	-1	-1	-1	-1	-1

## Sheet: CNA_before
	AKT1	ATM	BAX	BCL2	CCNE1	CCNG1	CDK2	CDKN1A	CDKN2A	E2F1	MDM2	MDM4	PIK3CA	PPM1D	PPP2R4	PTEN	RB1	TFDP1	TP53
CHP212	0	0	0	0	0	0	0	0	1	0	0	1	0	2	1	0	0	0	0
KPNYN	1	0	0	0	1	0	0	0	0	0	0	2	0	1	1	0	0	0	-1
MHHNB11	0	0	-1	0	0	-1	0	0	0	1	0	1	-1	1	0	1	1	1	-1
NB1	-1	-1	-1	-1	-1	1	1	-1	-1	1	1	2	1	1	1	-1	1	1	-1
A673	0	1	0	0	0	-2	0	0	-2	0	0	0	0	0	0	0	0	0	0
CADOES1	0	0	0	0	0	0	0	0	-2	0	0	2	0	2	0	0	0	0	0
SJSA1	-1	-1	0	0	0	2	-1	0	-1	0	2	0	-1	2	-1	0	-1	2	-1
U2OS	-1	0	0	-1	1	0	0	0	-1	0	-1	0	0	1	-1	-1	-1	1	-1
CAL51	0	0	0	0	0	0	0	0	0	0	0	0	0	0	0	0	0	0	0
HCC1187	1	1	1	0	1	0	0	1	1	-1	0	1	0	0	1	-1	1	1	-1
HCC1500	-1	-1	0	2	0	0	-1	-1	-2	1	1	0	2	0	0	-1	-1	-1	-1
KPL1	2	-1	0	-1	0	1	1	-1	-2	-1	1	1	-1	2	1	1	-1	-1	1
MCF7	1	-1	0	-1	0	1	0	0	-2	0	1	1	0	2	0	0	-1	-1	0
MDAMB134VI	0	-1	0	0	0	1	1	0	0	1	1	2	0	-1	0	0	-1	-1	-1
UACC812	-1	0	0	0	0	0	0	0	-1	-1	2	2	0	1	-1	0	2	-2	-1
ZR751	1	-1	-1	1	1	1	0	-1	0	1	1	2	0	1	0	1	0	0	-1
ZR7530	1	-1	1	-1	1	0	0	0	-1	0	0	1	0	2	-1	0	-1	-1	-1
A172	-1	-1	-1	-1	0	0	-1	-1	-2	1	-1	1	1	2	1	-1	-1	0	0
CCFSTTG1	0	0	0	0	0	0	0	0	-2	0	2	0	0	0	0	-1	0	0	-1
DKMG	0	0	0	0	0	0	0	0	-2	0	2	0	0	-1	0	-1	-1	-1	0
GOS3	-1	0	0	-1	0	0	0	0	-2	0	0	0	0	0	0	-1	0	0	0
H4	-1	0	1	1	1	0	0	0	-2	0	0	0	1	1	0	-2	-1	-1	-1
KS1	-1	-1	-1	0	-1	0	0	0	-2	2	0	0	2	0	-1	0	-1	-1	0
NMCG1	1	0	0	0	0	1	0	0	-2	1	0	0	0	0	0	0	0	0	0
SF126	1	0	0	0	-1	0	0	0	-2	-1	0	0	1	0	0	0	-1	-1	0
COLO684	1	0	1	0	1	0	0	0	0	1	0	1	0	0	0	0	0	0	0
HEC6	0	-1	-1	-1	-1	-1	-1	-1	0	0	-1	1	1	0	-1	-1	-1	-1	1
697	0	0	0	0	0	0	0	0	0	0	0	2	0	0	0	0	0	0	0
AMO1	-1	2	1	1	0	1	1	-1	-1	1	1	1	1	1	-1	-1	1	1	1
DOHH2	0	0	0	0	0	0	0	0	-2	0	0	0	0	0	0	0	0	0	0
EHEB	0	0	0	0	0	0	0	0	0	0	0	0	0	0	0	0	0	0	0
GDM1	0	0	0	0	0	0	0	0	0	0	0	0	0	0	0	0	1	1	0
GRANTA519	2	0	0	2	0	0	0	0	-2	-1	0	0	0	0	0	0	0	0	-1
HUT102	0	0	0	0	0	0	0	0	0	0	0	0	0	0	0	0	0	0	0
JVM2	0	0	0	0	0	0	1	0	0	0	0	0	1	0	0	0	0	0	0
JVM3	0	0	0	0	0	0	1	0	0	0	1	0	1	0	0	0	-1	-1	0
L428	0	-1	0	-1	0	1	2	0	-1	0	1	0	1	1	1	0	-1	-2	1
MHHCALL2	0	0	0	1	0	0	0	0	-2	0	0	0	0	0	0	0	0	0	0
MHHCALL4	0	0	0	0	0	0	0	0	-2	0	0	0	0	0	0	0	0	0	0
MJ	0	0	0	0	0	0	0	0	0	0	0	0	0	0	0	0	0	0	0
MM1S	-1	0	0	0	0	0	0	0	-2	0	0	1	1	0	0	0	-1	0	0
MONOMAC6	0	0	1	0	0	-1	-1	1	0	0	-1	0	0	1	0	0	-2	2	-1
NALM1	0	0	0	0	0	0	0	0	-2	0	0	0	0	0	0	0	0	0	0
OCIAML2	0	0	0	0	0	0	0	1	0	0	0	2	1	0	0	0	0	0	0
RS411	0	0	0	0	0	0	0	0	-2	0	0	0	0	0	0	0	0	0	0
SIGM5	-1	-1	0	1	0	1	1	-1	-1	1	1	1	1	1	-1	-1	1	1	0
769P	-1	-1	0	0	0	2	0	0	-1	0	0	2	0	0	0	0	0	0	0
A498	-1	-1	0	-1	1	0	0	-1	-2	1	0	1	0	1	1	0	0	0	1
ACHN	0	0	0	0	0	0	1	0	-2	0	1	1	0	1	0	1	0	0	1
CAL54	0	0	0	0	0	0	1	0	-2	1	1	0	1	1	1	0	0	0	1
RCC10RGB	-1	-1	0	-1	0	0	1	1	-2	1	1	-1	0	0	0	-1	1	1	-1
GP2D	0	0	0	0	0	0	0	0	0	0	0	0	0	0	0	0	0	0	0
LS180	0	0	0	0	0	0	0	0	0	0	0	0	0	0	0	0	0	0	0
C3A	-1	0	-1	0	-2	0	1	1	0	1	1	0	0	1	-1	1	0	0	-1
SKHEP1	0	0	0	-1	0	0	1	1	-2	0	1	0	-1	1	-1	0	-1	-1	1
A549	0	-1	1	-1	2	0	1	-1	-2	0	1	0	-1	1	-1	0	-1	-1	1
CORL23	1	1	0	0	-1	0	0	0	-1	1	0	0	1	1	0	0	1	0	-1
NCIH1299	1	-1	-1	-1	2	1	1	1	-1	1	1	-1	1	0	1	-1	-1	-1	-1
NCIH1563	1	0	1	-1	1	1	-1	-1	-2	1	-1	0	1	0	-1	-1	-1	2	-1
NCIH1666	-1	-1	0	-1	1	1	0	0	-2	1	0	1	0	1	0	0	-1	0	-1
NCIH460	1	0	-1	-1	-1	1	1	-1	-2	1	1	1	0	1	1	1	0	0	1
NCIH82	-1	-1	-1	-1	1	-1	0	1	-1	1	0	2	1	1	-1	-1	1	1	1
SW1573	-1	-1	-1	-1	-1	1	1	1	-2	1	1	1	-1	1	1	1	-1	0	1
A2780	0	0	0	0	0	0	0	0	0	0	0	2	0	0	0	0	0	0	0
COLO704	1	0	1	0	1	0	0	0	0	1	0	2	0	0	0	0	0	0	0
OAW42	1	-1	0	-1	0	2	1	0	-1	-1	2	1	2	2	-1	-1	-1	-1	-1
TOV21G	0	0	0	0	0	0	0	0	0	0	0	0	0	0	0	1	0	0	0
CAPAN2	0	1	-1	-1	-1	0	0	-1	-1	0	-1	0	-1	-1	-1	0	0	1	-1
KP4	1	0	-1	-1	0	1	0	0	-2	0	0	0	1	1	1	0	-1	-1	0
SW1990	1	1	1	-2	0	1	0	0	-2	1	-1	0	0	1	-1	-1	0	1	-1
A101D	-1	-1	1	-1	1	-1	1	1	-2	1	1	1	1	0	-1	-2	1	1	0
A375	-1	-1	0	-1	0	0	0	-1	-2	0	0	2	-1	0	0	0	0	2	0
C32	0	-1	0	0	0	0	0	0	-2	0	0	1	0	0	0	-1	0	0	0
G361	-1	-1	1	1	1	-1	0	0	-2	1	0	0	1	1	1	-1	-1	-1	-1
LOXIMVI	0	1	0	0	-1	0	1	1	-2	1	1	0	0	1	1	0	0	-1	-1
MALME3M	1	-1	0	-1	-1	-1	1	1	-2	1	1	1	1	1	-1	-1	-1	-1	1
SKMEL24	0	0	0	0	0	0	0	0	-2	0	0	0	0	0	-1	-1	0	0	0
SKMEL5	0	-1	-1	-1	-1	-1	1	-1	-2	1	1	0	1	2	1	-1	1	1	0
UACC62	1	-1	0	-1	1	-1	1	-1	-2	1	1	1	1	1	-1	-1	-1	-1	0
WM115	0	0	0	0	0	0	0	1	-2	0	0	0	0	0	0	-1	-1	-1	0
A204	0	0	0	0	0	0	0	0	0	0	0	0	0	0	0	0	0	0	0
HT1080	0	0	0	0	0	0	0	0	-2	0	0	0	1	0	0	0	0	0	0
TE441T	0	0	1	0	0	0	0	0	0	0	0	0	-2	0	1	0	0	0	0
HOMDEL	-2
LOSS	-1
DIPLOID	0
GAIN	1
AMP	2

## Sheet: CNA_after
	AKT1	ATM	BAX	BCL2	CCNE1	CCNG1	CDK2	CDKN1A	CDKN2A	E2F1	MDM2	MDM4	PIK3CA	PPM1D	PPP2R4	PTEN	RB1	TFDP1	TP53
CHP212	0	0	0	0	0	0	0	0	0	0	0	0	0	2	0	0	0	0	0
KPNYN	0	0	0	0	0	0	0	0	0	0	0	2	0	1	0	0	0	0	0
MHHNB11	0	0	0	0	0	0	0	0	0	0	0	0	0	1	0	0	0	0	0
NB1	0	0	0	0	0	0	0	0	0	0	0	2	0	1	0	0	0	0	0
A673	0	0	0	0	0	-2	0	0	-2	0	0	0	0	0	0	0	0	0	0
CADOES1	0	0	0	0	0	0	0	0	-2	0	0	2	0	2	0	0	0	0	0
SJSA1	0	0	0	0	0	2	0	0	0	0	0	0	0	2	0	0	0	2	0
U2OS	0	0	0	0	1	0	0	0	0	0	0	0	0	1	0	0	0	0	0
CAL51	0	0	0	0	0	0	0	0	0	0	0	0	0	0	0	0	0	0	0
HCC1187	0	0	0	0	1	0	0	0	0	0	0	0	0	0	0	0	0	0	0
HCC1500	0	-1	0	2	0	0	0	0	-2	0	0	0	2	0	0	0	0	0	0
KPL1	2	0	0	0	0	0	0	0	-2	0	0	0	0	2	1	0	0	0	0
MCF7	0	0	0	0	0	0	0	0	-2	0	0	0	0	2	0	0	0	0	0
MDAMB134VI	0	0	0	0	0	0	0	0	0	0	0	2	0	0	0	0	0	0	0
UACC812	0	0	0	0	0	0	0	0	0	0	2	2	0	0	0	0	2	-2	0
ZR751	0	0	-1	0	0	0	0	0	0	0	0	2	0	0	0	0	0	0	0
ZR7530	1	0	0	0	0	0	0	0	0	0	0	0	0	2	0	0	0	0	0
A172	0	0	0	0	0	0	0	0	-2	0	0	0	0	2	0	-1	0	0	0
CCFSTTG1	0	0	0	0	0	0	0	0	-2	0	2	0	0	0	0	0	0	0	0
DKMG	0	0	0	0	0	0	0	0	-2	0	2	0	0	0	0	0	0	0	0
GOS3	0	0	0	0	0	0	0	0	-2	0	0	0	0	0	0	0	0	0	0
H4	0	0	0	0	0	0	0	0	-2	0	0	0	0	0	0	-2	0	0	0
KS1	0	0	0	0	0	0	0	0	-2	2	0	0	2	0	0	0	0	0	0
NMCG1	1	0	0	0	0	0	0	0	-2	0	0	0	0	0	0	0	0	0	0
SF126	0	0	0	0	0	0	0	0	-2	0	0	0	0	0	0	0	-1	0	0
COLO684	0	0	0	0	1	0	0	0	0	1	0	0	0	0	0	0	0	0	0
HEC6	0	0	0	0	0	0	0	0	0	0	0	0	0	0	0	0	0	0	0
697	0	0	0	0	0	0	0	0	0	0	0	2	0	0	0	0	0	0	0
AMO1	0	0	0	1	0	0	0	0	0	0	1	0	0	0	0	0	0	0	0
DOHH2	0	0	0	0	0	0	0	0	-2	0	0	0	0	0	0	0	0	0	0
EHEB	0	0	0	0	0	0	0	0	0	0	0	0	0	0	0	0	0	0	0
GDM1	0	0	0	0	0	0	0	0	0	0	0	0	0	0	0	0	0	0	0
GRANTA519	2	0	0	2	0	0	0	0	-2	0	0	0	0	0	0	0	0	0	0
HUT102	0	0	0	0	0	0	0	0	0	0	0	0	0	0	0	0	0	0	0
JVM2	0	0	0	0	0	0	1	0	0	0	0	0	0	0	0	0	0	0	0
JVM3	0	0	0	0	0	0	0	0	0	0	1	0	0	0	0	0	0	0	0
L428	0	0	0	0	0	0	2	0	0	0	0	0	0	0	0	0	0	-2	0
MHHCALL2	0	0	0	1	0	0	0	0	-2	0	0	0	0	0	0	0	0	0	0
MHHCALL4	0	0	0	0	0	0	0	0	-2	0	0	0	0	0	0	0	0	0	0
MJ	0	0	0	0	0	0	0	0	0	0	0	0	0	0	0	0	0	0	0
MM1S	0	0	0	0	0	0	0	0	-2	0	0	0	0	0	0	0	0	0	0
MONOMAC6	0	0	0	0	0	0	0	0	0	0	0	0	0	0	0	0	-2	2	0
NALM1	0	0	0	0	0	0	0	0	-2	0	0	0	0	0	0	0	0	0	0
OCIAML2	0	0	0	0	0	0	0	0	0	0	0	2	0	0	0	0	0	0	0
RS411	0	0	0	0	0	0	0	0	-2	0	0	0	0	0	0	0	0	0	0
SIGM5	0	0	0	1	0	0	0	0	0	0	1	1	0	0	0	0	0	1	0
769P	0	0	0	0	0	2	0	0	0	0	0	2	0	0	0	0	0	0	0
A498	0	0	0	0	0	0	0	0	-2	0	0	0	0	0	0	0	0	0	0
ACHN	0	0	0	0	0	0	0	0	-2	0	0	0	0	0	0	0	0	0	0
CAL54	0	0	0	0	0	0	0	0	-2	0	0	0	0	0	1	0	0	0	0
RCC10RGB	0	0	0	0	0	0	0	0	-2	0	0	0	0	0	0	0	0	0	0
GP2D	0	0	0	0	0	0	0	0	0	0	0	0	0	0	0	0	0	0	0
LS180	0	0	0	0	0	0	0	0	0	0	0	0	0	0	0	0	0	0	0
C3A	0	0	0	0	-2	0	0	0	0	0	0	0	0	0	0	0	0	0	0
SKHEP1	0	0	0	0	0	0	0	0	-2	0	0	0	0	0	-1	0	0	0	0
A549	0	0	0	0	2	0	0	0	-2	0	0	0	0	0	0	0	0	0	0
CORL23	0	0	0	0	0	0	0	0	0	0	0	0	0	0	0	0	0	0	0
NCIH1299	0	0	0	0	2	0	0	0	0	0	0	0	0	0	0	-1	0	0	0
NCIH1563	0	0	0	0	0	0	0	0	-2	0	0	0	0	0	0	0	0	2	0
NCIH1666	0	0	0	0	0	0	0	0	-2	0	0	0	0	0	0	0	0	0	0
NCIH460	0	0	0	0	0	0	0	0	-2	0	0	0	0	0	0	0	0	0	0
NCIH82	0	0	0	0	0	0	0	0	0	0	0	2	0	1	0	0	0	0	0
SW1573	0	0	0	0	0	1	0	0	-2	0	0	0	0	0	0	0	0	0	0
A2780	0	0	0	0	0	0	0	0	0	0	0	2	0	0	0	0	0	0	0
COLO704	0	0	0	0	0	0	0	0	0	1	0	2	0	0	0	0	0	0	0
OAW42	0	0	0	0	0	2	0	0	0	0	2	0	0	2	0	0	0	0	0
TOV21G	0	0	0	0	0	0	0	0	0	0	0	0	0	0	0	0	0	0	0
CAPAN2	0	0	0	0	0	0	0	0	0	0	0	0	0	0	0	0	0	0	0
KP4	0	0	0	0	0	0	0	0	-2	0	0	0	0	0	0	0	0	0	0
SW1990	0	0	0	-2	0	1	0	0	-2	0	0	0	0	0	0	0	0	0	0
A101D	0	0	0	0	0	0	0	0	-2	0	0	0	0	0	0	-2	0	0	0
A375	0	0	0	0	0	0	0	0	-2	0	0	2	0	0	0	0	0	2	0
C32	0	0	0	0	0	0	0	0	-2	0	0	0	0	0	0	-1	0	0	0
G361	0	0	0	0	0	0	0	0	-2	0	0	0	0	0	0	0	0	0	0
LOXIMVI	0	0	0	0	0	0	0	0	-2	0	0	0	0	0	0	0	0	0	0
MALME3M	0	0	0	0	0	0	1	0	-2	0	0	0	0	0	0	0	0	0	0
SKMEL24	0	0	0	0	0	0	0	0	-2	0	0	0	0	0	0	-1	0	0	0
SKMEL5	0	0	0	0	0	0	1	0	-2	0	0	0	0	2	0	0	0	0	0
UACC62	0	0	0	0	0	0	0	0	-2	0	0	0	0	0	0	-1	-1	0	0
WM115	0	0	0	0	0	0	0	0	-2	0	0	0	0	0	0	-1	0	0	0
A204	0	0	0	0	0	0	0	0	0	0	0	0	0	0	0	0	0	0	0
HT1080	0	0	0	0	0	0	0	0	-2	0	0	0	0	0	0	0	0	0	0
TE441T	0	0	0	0	0	0	0	0	0	0	0	0	-2	0	1	0	0	0	0

## Sheet: mapping_2
cancer type	cell line name	NT
AUTONOMIC_GANGLIA	CHP212	DWN_1_4
AUTONOMIC_GANGLIA	KPNYN	DWN_2_2
AUTONOMIC_GANGLIA	MHHNB11	DWN_1_4
AUTONOMIC_GANGLIA	NB1	DWN_2_2
BONE	A673	DWN_2_8
BONE	CADOES1	DWN_3_9
BONE	SJSA1	DWN_3_1
BONE	U2OS	DWN_3_12
BREAST	CAL51	DWN_2_4
BREAST	HCC1187	DWN_1_5
BREAST	HCC1500	DWN_4_5
BREAST	KPL1	DWN_3_8
BREAST	MCF7	DWN_3_8
BREAST	MDAMB134VI	DWN_1_2
BREAST	UACC812	DWN_3_4
BREAST	ZR751	DWN_3_7
BREAST	ZR7530	DWN_2_1
CENTRAL_NERVOUS_SYSTEM	A172	DWN_4_8
CENTRAL_NERVOUS_SYSTEM	CCFSTTG1	DWN_4_7
CENTRAL_NERVOUS_SYSTEM	DKMG	DWN_4_6
CENTRAL_NERVOUS_SYSTEM	GOS3	DWN_3_13
CENTRAL_NERVOUS_SYSTEM	H4	DWN_2_12
CENTRAL_NERVOUS_SYSTEM	NMCG1	DWN_2_6
CENTRAL_NERVOUS_SYSTEM	SF126	DWN_3_14
ENDOMETRIUM	COLO684	DWN_5_2
ENDOMETRIUM	HEC6	DWN_4_3
HAEMATOPOIETIC_AND_LYMPHOID_TISSUE	697	DWN_1_2
HAEMATOPOIETIC_AND_LYMPHOID_TISSUE	AMO1	DWN_4_2
HAEMATOPOIETIC_AND_LYMPHOID_TISSUE	DOHH2	DWN_1_8
HAEMATOPOIETIC_AND_LYMPHOID_TISSUE	GDM1	DWN_1_7
HAEMATOPOIETIC_AND_LYMPHOID_TISSUE	GRANTA519	DWN_5_3
HAEMATOPOIETIC_AND_LYMPHOID_TISSUE	JVM2	DWN_1_5
HAEMATOPOIETIC_AND_LYMPHOID_TISSUE	JVM3	DWN_1_3
HAEMATOPOIETIC_AND_LYMPHOID_TISSUE	L428	DWN_1_5
HAEMATOPOIETIC_AND_LYMPHOID_TISSUE	MHHCALL2	DWN_2_10
HAEMATOPOIETIC_AND_LYMPHOID_TISSUE	MHHCALL4	DWN_2_6
HAEMATOPOIETIC_AND_LYMPHOID_TISSUE	MM1S	DWN_2_6
HAEMATOPOIETIC_AND_LYMPHOID_TISSUE	MONOMAC6	DWN_1_6
HAEMATOPOIETIC_AND_LYMPHOID_TISSUE	NALM1	DWN_1_8
HAEMATOPOIETIC_AND_LYMPHOID_TISSUE	OCIAML2	DWN_1_2
HAEMATOPOIETIC_AND_LYMPHOID_TISSUE	RS411	DWN_2_6
HAEMATOPOIETIC_AND_LYMPHOID_TISSUE	SIGM5	DWN_3_2
KIDNEY	769P	DWN_2_3
KIDNEY	A498	DWN_1_8
KIDNEY	ACHN	DWN_1_8
KIDNEY	CAL54	DWN_1_8
KIDNEY	RCC10RGB	DWN_1_8
LARGE_INTESTINE	GP2D	DWN_2_4
LARGE_INTESTINE	LS180	DWN_3_6
LIVER	SKHEP1	DWN_1_8
LUNG	A549	DWN_3_11
LUNG	CORL23	DWN_1_1
LUNG	NCIH1299	DWN_2_5
LUNG	NCIH1563	DWN_1_8
LUNG	NCIH1666	DWN_2_11
LUNG	NCIH460	DWN_2_6
LUNG	NCIH82	DWN_3_3
LUNG	SW1573	DWN_3_10
OVARY	A2780	DWN_3_5
OVARY	COLO704	DWN_5_1
OVARY	OAW42	DWN_4_1
OVARY	TOV21G	DWN_2_4
PANCREAS	CAPAN2	DWN_1_1
PANCREAS	KP4	DWN_2_6
PANCREAS	SW1990	DWN_4_4
SKIN	A101D	DWN_2_12
SKIN	A375	DWN_2_7
SKIN	C32	DWN_2_12
SKIN	G361	DWN_1_8
SKIN	LOXIMVI	DWN_1_8
SKIN	MALME3M	DWN_2_9
SKIN	SKMEL24	DWN_2_12
SKIN	SKMEL5	DWN_3_12
SKIN	UACC62	DWN_3_14
SKIN	WM115	DWN_2_12
SOFT_TISSUE	HT1080	DWN_1_8
SOFT_TISSUE	TE441T	DWN_1_4

## Sheet: DWN
DWN	network alteration	p14ARF	PTEN	ATM	Bax	Rb	BCL2	Cyclin E	E2F1	p21	p53	Caspase	Cyclin G	Wip1	MDM2	MDMX	AKT
DWN_1_1	akt(A)	N	N	N	N	N	N	N	N	N	N	N	N	N	N	N	A
DWN_1_2	mdmx(A)	N	N	N	N	N	N	N	N	N	N	N	N	N	N	A	N
DWN_1_3	mdm2(A)	N	N	N	N	N	N	N	N	N	N	N	N	N	A	N	N
DWN_1_4	wip1(A)	N	N	N	N	N	N	N	N	N	N	N	N	A	N	N	N
DWN_1_5	cyce(A)	N	N	N	N	N	N	A	N	N	N	N	N	N	N	N	N
DWN_1_6	rb(I)	N	N	N	N	I	N	N	N	N	N	N	N	N	N	N	N
DWN_1_7	bax(I)	N	N	N	I	N	N	N	N	N	N	N	N	N	N	N	N
DWN_1_8	arf(I)	I	N	N	N	N	N	N	N	N	N	N	N	N	N	N	N
DWN_2_1	wip1(A)_akt(A)	N	N	N	N	N	N	N	N	N	N	N	N	A	N	N	A
DWN_2_2	wip1(A)_mdmx(A)	N	N	N	N	N	N	N	N	N	N	N	N	A	N	A	N
DWN_2_3	cycg(A)_mdmx(A)	N	N	N	N	N	N	N	N	N	N	N	A	N	N	A	N
DWN_2_4	pten(I)_akt(A)	N	I	N	N	N	N	N	N	N	N	N	N	N	N	N	A
DWN_2_5	pten(I)_cyce(A)	N	I	N	N	N	N	A	N	N	N	N	N	N	N	N	N
DWN_2_6	arf(I)_akt(A)	I	N	N	N	N	N	N	N	N	N	N	N	N	N	N	A
DWN_2_7	arf(I)_mdmx(A)	I	N	N	N	N	N	N	N	N	N	N	N	N	N	A	N
DWN_2_8	arf(I)_cycg(I)	I	N	N	N	N	N	N	N	N	N	N	I	N	N	N	N
DWN_2_9	arf(I)_cyce(A)	I	N	N	N	N	N	A	N	N	N	N	N	N	N	N	N
DWN_2_10	arf(I)_bcl2(A)	I	N	N	N	N	A	N	N	N	N	N	N	N	N	N	N
DWN_2_11	arf(I)_atm(I)	I	N	I	N	N	N	N	N	N	N	N	N	N	N	N	N
DWN_2_12	arf(I)_pten(I)	I	I	N	N	N	N	N	N	N	N	N	N	N	N	N	N
DWN_3_1	cycg(A)_wip1(A)_mdm2(A)	N	N	N	N	N	N	N	N	N	N	N	A	A	A	N	N
DWN_3_2	bcl2(A)_mdm2(A)_mdmx(A)	N	N	N	N	N	A	N	N	N	N	N	N	N	A	A	N
DWN_3_3	rb(I)_wip1(A)_mdmx(A)	N	N	N	N	I	N	N	N	N	N	N	N	A	N	A	N
DWN_3_4	rb(A)_mdm2(A)_mdmx(A)	N	N	N	N	A	N	N	N	N	N	N	N	N	A	A	N
DWN_3_5	pten(I)_mdmx(A)_akt(A)	N	I	N	N	N	N	N	N	N	N	N	N	N	N	A	A
DWN_3_6	pten(I)_bax(I)_akt(A)	N	I	N	I	N	N	N	N	N	N	N	N	N	N	N	A
DWN_3_7	pten(I)_bax(I)_mdmx(A)	N	I	N	I	N	N	N	N	N	N	N	N	N	N	A	N
DWN_3_8	arf(I)_wip1(A)_akt(A)	I	N	N	N	N	N	N	N	N	N	N	N	A	N	N	A
DWN_3_9	arf(I)_wip1(A)_mdmx(A)	I	N	N	N	N	N	N	N	N	N	N	N	A	N	A	N
DWN_3_10	arf(I)_cycg(A)_akt(A)	I	N	N	N	N	N	N	N	N	N	N	A	N	N	N	A
DWN_3_11	arf(I)_cyce(A)_akt(A)	I	N	N	N	N	N	A	N	N	N	N	N	N	N	N	A
DWN_3_12	arf(I)_cyce(A)_wip1(A)	I	N	N	N	N	N	A	N	N	N	N	N	A	N	N	N
DWN_3_13	arf(I)_pten(I)_akt(A)	I	I	N	N	N	N	N	N	N	N	N	N	N	N	N	A
DWN_3_14	arf(I)_pten(I)_rb(I)	I	I	N	N	I	N	N	N	N	N	N	N	N	N	N	N
DWN_4_1	cycg(A)_wip1(A)_mdm2(A)_akt(A)	N	N	N	N	N	N	N	N	N	N	N	A	A	A	N	A
DWN_4_2	atm(I)_bcl2(A)_mdm2(A)_akt(A)	N	N	I	N	N	A	N	N	N	N	N	N	N	A	N	A
DWN_4_3	pten(I)_bax(I)_p21(I)_akt(A)	N	I	N	I	N	N	N	N	I	N	N	N	N	N	N	A
DWN_4_4	arf(I)_bcl2(I)_cycg(A)_akt(A)	I	N	N	N	N	I	N	N	N	N	N	A	N	N	N	A
DWN_4_5	arf(I)_atm(I)_bcl2(A)_akt(A)	I	N	I	N	N	A	N	N	N	N	N	N	N	N	N	A
DWN_4_6	arf(I)_pten(I)_mdm2(A)_akt(A)	I	I	N	N	N	N	N	N	N	N	N	N	N	A	N	A
DWN_4_7	arf(I)_pten(I)_p21(I)_mdm2(A)	I	I	N	N	N	N	N	N	I	N	N	N	N	A	N	N
DWN_4_8	arf(I)_pten(I)_rb(I)_wip1(A)	I	I	N	N	I	N	N	N	N	N	N	N	A	N	N	N
DWN_5_1	pten(I)_bax(I)_rb(I)_e2f1(A)_mdmx(A)	N	I	N	I	I	N	N	A	N	N	N	N	N	N	A	N
DWN_5_2	pten(I)_bax(I)_rb(I)_cyce(A)_e2f1(A)	N	I	N	I	I	N	A	A	N	N	N	N	N	N	N	N
DWN_5_3	arf(I)_atm(I)_bcl2(A)_mdmx(A)_akt(A)	I	N	I	N	N	A	N	N	N	N	N	N	N	N	A	A
NODE COLOR	DESCRIPPTION
BALCK	The activity of a node is constantly activated.
WHITE	The activity of a node is constantly inactivated.
GRAY	The activity of a node is determined by state-transitionl logic
