# Supplementary material for: Network dynamics-based cancer panel stratification for systemic prediction of anticancer drug response
Source: Nat Commun. 2017 Dec 5;8:1940. doi: 10.1038/s41467-017-02160-5 (PMC5717260; doi:10.1038/s41467-017-02160-5)
Supplement: Supplementary file 5 — Supplementary Data 2 [file 41467_2017_2160_MOESM5_ESM.xlsx]

## Sheet: DWN_simlarity_clustering
Supplementary Data 2. Drug perturbation response profiles of the 45 DWNs
NT	p14ARF	PTEN	ATM	Bax	Rb	BCL2	Cyclin E	E2F1	p21	p53	Caspase	Cyclin G	Wip1	MDM2	MDMX	AKT
DWN_2_6
DWN_3_11
DWN_3_8
DWN_3_10
DWN_4_4
DWN_5_3
DWN_4_5
DWN_3_13
DWN_4_6
DWN_2_12
DWN_4_7
DWN_3_14
DWN_4_8
DWN_2_11
DWN_2_10
DWN_1_8
DWN_2_8
DWN_3_12
DWN_2_9
DWN_3_9
DWN_2_7
DWN_2_2
DWN_3_3
DWN_1_2
DWN_2_3
DWN_3_7
DWN_5_1
DWN_1_7
DWN_3_1
DWN_1_4
DWN_1_6
DWN_3_2
DWN_3_4
DWN_1_3
DWN_5_2
DWN_2_5
DWN_1_5
DWN_3_6
DWN_4_3
DWN_2_4
DWN_3_5
DWN_4_1
DWN_2_1
DWN_1_1
DWN_4_2
NODE COLOR	DESCRIPPTION
BALCK	The activity of a node is constantly activated.
WHITE	The activity of a node is constantly inactivated.
GRAY	The activity of a node is determined by state-transitionl logic

## Sheet: DNA damage_0(1)
DWN	condition	Proliferation(P)	Arrest(A)	Death(D)	major cellular phenotype
DWN_1_1	E	0.526062	0.393616	0.080322	P		noE: DNA damage_0 (in the absence of DNA damage)
DWN_1_2	E	0.372299	0.396042	0.231659	A		E: DNA damage_1 (in the presence of DNA damage)
DWN_1_3	E	0.365417	0.410736	0.223846	A
DWN_1_4	E	0.573807	0.195862	0.230331	P
DWN_1_5	E	0.702408	0.075043	0.222549	P
DWN_1_6	E	0.329681	0.203506	0.466812	D
DWN_1_7	E	0.31543	0.510483	0.174088	A
DWN_1_8	E	0.5056	0.248734	0.245667	P
DWN_2_1	E	0.717499	0.200592	0.081909	P
DWN_2_9	E	0.639893	0.054047	0.306061	P
DWN_2_10	E	0.729126	0.270874	0	P
DWN_2_11	E	0.682098	0	0.317902	P
DWN_2_12	E	0.53154	0.330399	0.138062	P
DWN_2_2	E	0.539841	0.225525	0.234634	P
DWN_2_3	E	0.772018	0.116699	0.111282	P
DWN_2_4	E	0.526062	0.393616	0.080322	P
DWN_2_5	E	0.792526	0.07251	0.134964	P
DWN_2_6	E	0.553253	0.352234	0.094513	P
DWN_2_7	E	0.38623	0.362167	0.251602	P
DWN_2_8	E	0.222122	0.281937	0.495941	D
DWN_3_1	E	0.763062	0	0.236938	P
DWN_3_10	E	0.823273	0.093262	0.083466	P
DWN_3_11	E	0.836273	0.051758	0.111969	P
DWN_3_12	E	0.701065	0	0.298935	P
DWN_3_13	E	0.553253	0.352234	0.094513	P
DWN_3_14	E	0.501602	0.198593	0.299805	P
DWN_3_2	E	0.586426	0.413574	0	P
DWN_3_3	E	0.451035	0.191498	0.357468	P
DWN_3_4	E	0.003174	0.989014	0.007812	A
DWN_3_5	E	0.498657	0.411987	0.089355	P
DWN_3_6	E	0.55127	0.39386	0.054871	P
DWN_3_7	E	0.504028	0.407608	0.088364	P
DWN_3_8	E	0.700684	0.20578	0.093536	P
DWN_3_9	E	0.540131	0.20752	0.25235	P
DWN_4_1	E	0.914978	0	0.085022	P
DWN_4_2	E	1	0	0	P
DWN_4_3	E	0.543396	0.39386	0.062744	P
DWN_4_4	E	0.540833	0.093262	0.365906	P
DWN_4_5	E	1	0	0	P
DWN_4_6	E	0.506226	0.371155	0.12262	P
DWN_4_7	E	0.460739	0.351135	0.188126	P
DWN_4_8	E	0.582031	0.131561	0.286407	P
DWN_5_1	E	0.629791	0.082581	0.287628	P
DWN_5_2	E	0.76947	0	0.23053	P
DWN_5_3	E	1	0	0	P
DWN_1_1	noE	0.948853	0	0.051147	P
DWN_1_2	noE	0.950729	0	0.049271	P
DWN_1_3	noE	0.901505	0	0.098495	P
DWN_1_4	noE	0.930328	0	0.069672	P
DWN_1_5	noE	0.916534	0	0.083466	P
DWN_1_6	noE	0.82402	0	0.17598	P
DWN_1_7	noE	0.957031	0	0.042969	P
DWN_1_8	noE	0.927734	0	0.072266	P
DWN_2_1	noE	0.949921	0	0.050079	P
DWN_2_9	noE	0.914459	0	0.085541	P
DWN_2_10	noE	1	0	0	P
DWN_2_11	noE	0.9254	0	0.0746	P
DWN_2_12	noE	0.937027	0	0.062973	P
DWN_2_2	noE	0.950729	0	0.049271	P
DWN_2_3	noE	0.950729	0	0.049271	P
DWN_2_4	noE	0.948853	0	0.051147	P
DWN_2_5	noE	0.924744	0	0.075256	P
DWN_2_6	noE	0.94693	0	0.05307	P
DWN_2_7	noE	0.949844	0	0.050156	P
DWN_2_8	noE	0.928909	0	0.071091	P
DWN_3_1	noE	0.90712	0	0.09288	P
DWN_3_10	noE	0.946167	0	0.053833	P
DWN_3_11	noE	0.934418	0	0.065582	P
DWN_3_12	noE	0.914001	0	0.085999	P
DWN_3_13	noE	0.94693	0	0.05307	P
DWN_3_14	noE	0.834869	0	0.165131	P
DWN_3_2	noE	1	0	0	P
DWN_3_3	noE	0.879486	0	0.120514	P
DWN_3_4	noE	0.998169	0	0.001831	P
DWN_3_5	noE	0.965454	0	0.034546	P
DWN_3_6	noE	0.967133	0	0.032867	P
DWN_3_7	noE	0.975311	0	0.024689	P
DWN_3_8	noE	0.948639	0	0.051361	P
DWN_3_9	noE	0.949844	0	0.050156	P
DWN_4_1	noE	0.930206	0	0.069794	P
DWN_4_2	noE	1	0	0	P
DWN_4_3	noE	0.937561	0	0.062439	P
DWN_4_4	noE	0.907623	0	0.092377	P
DWN_4_5	noE	1	0	0	P
DWN_4_6	noE	0.919342	0	0.080658	P
DWN_4_7	noE	0.845215	0	0.154785	P
DWN_4_8	noE	0.834381	0	0.165619	P
DWN_5_1	noE	0.872879	0	0.127121	P
DWN_5_2	noE	0.883865	0	0.116135	P
DWN_5_3	noE	1	0	0	P

## Sheet: drug_PAD ratio
DWN	DRUG	Proliferation(P)	Arrest(A)	Death(D)	major cellular phenotype
DWN_1_1	A	0	0	1	D
DWN_1_1	A_B	0	0	1	D
DWN_1_1	A_C	0	0	1	D
DWN_1_1	A_N	0	0	1	D
DWN_1_1	A_W	0	0	1	D
DWN_1_1	B	0.91156	0	0.08844	P
DWN_1_1	B_C	0	0.915619	0.084381	A
DWN_1_1	B_N	0.83786	0	0.16214	P
DWN_1_1	B_W	0.87085	0.007538	0.121613	P
DWN_1_1	C	0	0.962769	0.037231	A
DWN_1_1	C_N	0	0.886292	0.113708	A
DWN_1_1	C_W	0	0.911469	0.088531	A
DWN_1_1	E_A	0	0.740234	0.259766	A
DWN_1_1	E_A_B	0	0.740234	0.259766	A
DWN_1_1	E_A_C	0	0.740234	0.259766	A
DWN_1_1	E_A_N	0	0.008301	0.991699	D
DWN_1_1	E_A_W	0	0.01123	0.98877	D
DWN_1_1	E_B	0.357605	0.363556	0.278839	A
DWN_1_1	E_B_C	0	0.718719	0.281281	A
DWN_1_1	E_B_N	0.17099	0.121246	0.707764	D
DWN_1_1	E_B_W	0	0.915161	0.084839	A
DWN_1_1	E_C	0	0.930573	0.069427	A
DWN_1_1	E_C_N	0	0.543091	0.456909	A
DWN_1_1	E_C_W	0	0.931702	0.068298	A
DWN_1_1	E_N	0.410614	0.125244	0.464142	D
DWN_1_1	E_N_W	0	0.287689	0.712311	D
DWN_1_1	E_W	0	0.970673	0.029327	A
DWN_1_1	N	0.929565	0	0.070435	P
DWN_1_1	N_W	0	0.357544	0.642456	D
DWN_1_1	W	0.914764	0.011108	0.074127	P
DWN_1_2	A	0	0	1	D
DWN_1_2	A_B	0	0	1	D
DWN_1_2	A_C	0	0	1	D
DWN_1_2	A_N	0	0	1	D
DWN_1_2	A_W	0	0	1	D
DWN_1_2	B	0.798752	0	0.201248	P
DWN_1_2	B_C	0	0.791992	0.208008	A
DWN_1_2	B_N	0.750198	0	0.249802	P
DWN_1_2	B_W	0.757187	0	0.242813	P
DWN_1_2	C	0	0.947052	0.052948	A
DWN_1_2	C_N	0	0.813232	0.186768	A
DWN_1_2	C_W	0	0.939377	0.060623	A
DWN_1_2	E_A	0	0.253174	0.746826	D
DWN_1_2	E_A_B	0	0.253174	0.746826	D
DWN_1_2	E_A_C	0	0.199707	0.800293	D
DWN_1_2	E_A_N	0	0.065674	0.934326	D
DWN_1_2	E_A_W	0	0.783691	0.216309	A
DWN_1_2	E_B	0.191513	0.354019	0.454468	D
DWN_1_2	E_B_C	0	0.570007	0.429993	A
DWN_1_2	E_B_N	0.023056	0.068497	0.908447	D
DWN_1_2	E_B_W	0	0.821884	0.178116	A
DWN_1_2	E_C	0	0.784897	0.215103	A
DWN_1_2	E_C_N	0	0.280838	0.719162	D
DWN_1_2	E_C_W	0	0.808853	0.191147	A
DWN_1_2	E_N	0.215927	0.069183	0.71489	D
DWN_1_2	E_N_W	0	0.127808	0.872192	D
DWN_1_2	E_W	0	0.906143	0.093857	A
DWN_1_2	N	0.937897	0	0.062103	P
DWN_1_2	N_W	0	0.335327	0.664673	D
DWN_1_2	W	0.935669	0	0.064331	P
DWN_1_3	A	0	0	1	D
DWN_1_3	A_B	0	0	1	D
DWN_1_3	A_C	0	0	1	D
DWN_1_3	A_N	0	0	1	D
DWN_1_3	A_W	0	0	1	D
DWN_1_3	B	0.712479	0	0.287521	P
DWN_1_3	B_C	0	0.76886	0.23114	A
DWN_1_3	B_N	0.53273	0	0.46727	P
DWN_1_3	B_W	0.590408	0.014648	0.394943	P
DWN_1_3	C	0	0.936661	0.063339	A
DWN_1_3	C_N	0	0.628708	0.371292	A
DWN_1_3	C_W	0	0.764618	0.235382	A
DWN_1_3	E_A	0	0.011719	0.988281	D
DWN_1_3	E_A_B	0	0.011719	0.988281	D
DWN_1_3	E_A_C	0	0.011719	0.988281	D
DWN_1_3	E_A_N	0	0	1	D
DWN_1_3	E_A_W	0	0.021729	0.978271	D
DWN_1_3	E_B	0.166473	0.363464	0.470062	D
DWN_1_3	E_B_C	0	0.745728	0.254272	A
DWN_1_3	E_B_N	0.023178	0.02507	0.951752	D
DWN_1_3	E_B_W	0.118973	0.335068	0.545959	D
DWN_1_3	E_C	0	0.862732	0.137268	A
DWN_1_3	E_C_N	0	0.70903	0.29097	A
DWN_1_3	E_C_W	0	0.708588	0.291412	A
DWN_1_3	E_N	0.042007	0.025726	0.932266	D
DWN_1_3	E_N_W	0	0.059204	0.940796	D
DWN_1_3	E_W	0.208893	0.484863	0.306244	A
DWN_1_3	N	0.857437	0	0.142563	P
DWN_1_3	N_W	0	0.520309	0.479691	A
DWN_1_3	W	0.775406	0.037201	0.187393	P
DWN_1_4	A	0	0	1	D
DWN_1_4	A_B	0	0	1	D
DWN_1_4	A_C	0	0	1	D
DWN_1_4	A_N	0	0	1	D
DWN_1_4	A_W	0	0	1	D
DWN_1_4	B	0.744156	0	0.255844	P
DWN_1_4	B_C	0	0.764648	0.235352	A
DWN_1_4	B_N	0.65239	0	0.34761	P
DWN_1_4	B_W	0.691635	0.007538	0.300827	P
DWN_1_4	C	0	0.946579	0.053421	A
DWN_1_4	C_N	0	0.795715	0.204285	A
DWN_1_4	C_W	0	0.884155	0.115845	A
DWN_1_4	E_A	0	0.052979	0.947021	D
DWN_1_4	E_A_B	0	0.052979	0.947021	D
DWN_1_4	E_A_C	0	0.071289	0.928711	D
DWN_1_4	E_A_N	0	0.033447	0.966553	D
DWN_1_4	E_A_W	0	0.01123	0.98877	D
DWN_1_4	E_B	0.340683	0.14946	0.509857	D
DWN_1_4	E_B_C	0	0.512054	0.487946	A
DWN_1_4	E_B_N	0.288818	0.09166	0.619522	D
DWN_1_4	E_B_W	0	0.172256	0.827744	D
DWN_1_4	E_C	0	0.789047	0.210953	A
DWN_1_4	E_C_N	0	0.687103	0.312897	A
DWN_1_4	E_C_W	0	0.311768	0.688232	D
DWN_1_4	E_N	0.555908	0.096466	0.347626	P
DWN_1_4	E_N_W	0	0.072144	0.927856	D
DWN_1_4	E_W	0	0.18483	0.81517	D
DWN_1_4	N	0.899216	0	0.100784	P
DWN_1_4	N_W	0	0.333878	0.666122	D
DWN_1_4	W	0.889008	0.011154	0.099838	P
DWN_1_5	A	0	0	1	D
DWN_1_5	A_B	0	0	1	D
DWN_1_5	A_C	0	0	1	D
DWN_1_5	A_N	0	0	1	D
DWN_1_5	A_W	0	0	1	D
DWN_1_5	B	0.724884	0	0.275116	P
DWN_1_5	B_C	0	0.74794	0.25206	A
DWN_1_5	B_N	0.699814	0	0.300186	P
DWN_1_5	B_W	0.727783	0.018265	0.253952	P
DWN_1_5	C	0	0.942108	0.057892	A
DWN_1_5	C_N	0	0.652069	0.347931	A
DWN_1_5	C_W	0	0.884155	0.115845	A
DWN_1_5	E_A	0.026367	0.754578	0.219055	A
DWN_1_5	E_A_B	0.026367	0.754028	0.219604	A
DWN_1_5	E_A_C	0	0.740234	0.259766	A
DWN_1_5	E_A_N	0.018555	0.070068	0.911377	D
DWN_1_5	E_A_W	0.018066	0.193115	0.788818	D
DWN_1_5	E_B	0.4991	0.070374	0.430527	P
DWN_1_5	E_B_C	0	0.806732	0.193268	A
DWN_1_5	E_B_N	0.062836	0.064453	0.872711	D
DWN_1_5	E_B_W	0.113037	0.869751	0.017212	A
DWN_1_5	E_C	0	0.885468	0.114532	A
DWN_1_5	E_C_N	0	0.738754	0.261246	A
DWN_1_5	E_C_W	0	0.311768	0.688232	D
DWN_1_5	E_N	0.082489	0.064819	0.852692	D
DWN_1_5	E_N_W	0.082031	0.400787	0.517181	D
DWN_1_5	E_W	0.113037	0.870239	0.016724	A
DWN_1_5	N	0.888336	0	0.111664	P
DWN_1_5	N_W	0	0.76712	0.23288	A
DWN_1_5	W	0.897568	0.020737	0.081696	P
DWN_1_6	A	0	0	1	D
DWN_1_6	A_B	0	0	1	D
DWN_1_6	A_C	0	0	1	D
DWN_1_6	A_N	0	0	1	D
DWN_1_6	A_W	0	0	1	D
DWN_1_6	B	0.541504	0	0.458496	P
DWN_1_6	B_C	0	0.38884	0.61116	D
DWN_1_6	B_N	0.445847	0	0.554153	D
DWN_1_6	B_W	0.516434	0.00885	0.474716	P
DWN_1_6	C	0	0.783447	0.216553	A
DWN_1_6	C_N	0	0.546677	0.453323	A
DWN_1_6	C_W	0	0.750381	0.249619	A
DWN_1_6	E_A	0	0	1	D
DWN_1_6	E_A_B	0	0	1	D
DWN_1_6	E_A_C	0	0	1	D
DWN_1_6	E_A_N	0	0	1	D
DWN_1_6	E_A_W	0	0	1	D
DWN_1_6	E_B	0.10936	0.177353	0.713287	D
DWN_1_6	E_B_C	0	0.291656	0.708344	D
DWN_1_6	E_B_N	0.025467	0.013351	0.961182	D
DWN_1_6	E_B_W	0	0.142517	0.857483	D
DWN_1_6	E_C	0	0.543274	0.456726	A
DWN_1_6	E_C_N	0	0.066406	0.933594	D
DWN_1_6	E_C_W	0	0.338486	0.661514	D
DWN_1_6	E_N	0.052399	0.014008	0.933594	D
DWN_1_6	E_N_W	0	0.050537	0.949463	D
DWN_1_6	E_W	0	0.188629	0.811371	D
DWN_1_6	N	0.746475	0	0.253525	P
DWN_1_6	N_W	0	0.46196	0.53804	D
DWN_1_6	W	0.787796	0.013565	0.198639	P
DWN_1_7	A	0	0	1	D
DWN_1_7	A_B	0	0	1	D
DWN_1_7	A_C	0	0	1	D
DWN_1_7	A_N	0	0.2612	0.7388	D
DWN_1_7	A_W	0	0.016144	0.983856	D
DWN_1_7	B	0.791489	0	0.208511	P
DWN_1_7	B_C	0	0.804123	0.195877	A
DWN_1_7	B_N	0.791473	0	0.208527	P
DWN_1_7	B_W	0.74707	0.036743	0.216187	P
DWN_1_7	C	0	0.967255	0.032745	A
DWN_1_7	C_N	0	0.975616	0.024384	A
DWN_1_7	C_W	0	0.954758	0.045242	A
DWN_1_7	E_A	0	0.824463	0.175537	A
DWN_1_7	E_A_B	0	0.824463	0.175537	A
DWN_1_7	E_A_C	0	0.841309	0.158691	A
DWN_1_7	E_A_N	0	0.761963	0.238037	A
DWN_1_7	E_A_W	0	0.951721	0.048279	A
DWN_1_7	E_B	0.15271	0.508362	0.338928	A
DWN_1_7	E_B_C	0	0.897522	0.102478	A
DWN_1_7	E_B_N	0.196686	0.044189	0.759125	D
DWN_1_7	E_B_W	0	0.984665	0.015335	A
DWN_1_7	E_C	0	0.905762	0.094238	A
DWN_1_7	E_C_N	0	0.887451	0.112549	A
DWN_1_7	E_C_W	0	0.961334	0.038666	A
DWN_1_7	E_N	0.473633	0.044769	0.481598	D
DWN_1_7	E_N_W	0	0.331818	0.668182	D
DWN_1_7	E_W	0	0.986618	0.013382	A
DWN_1_7	N	0.963608	0	0.036392	P
DWN_1_7	N_W	0	0.964371	0.035629	A
DWN_1_7	W	0.918381	0.037155	0.044464	P
DWN_1_8	A	0	0	1	D
DWN_1_8	A_B	0	0	1	D
DWN_1_8	A_C	0	0	1	D
DWN_1_8	A_N	0	0	1	D
DWN_1_8	A_W	0	0	1	D
DWN_1_8	B	0.73938	0	0.26062	P
DWN_1_8	B_C	0	0.746109	0.253891	A
DWN_1_8	B_N	0.648911	0	0.351089	P
DWN_1_8	B_W	0.688797	0.007538	0.303665	P
DWN_1_8	C	0	0.941864	0.058136	A
DWN_1_8	C_N	0	0.649109	0.350891	A
DWN_1_8	C_W	0	0.883911	0.116089	A
DWN_1_8	E_A	0	0.212158	0.787842	D
DWN_1_8	E_A_B	0	0.212158	0.787842	D
DWN_1_8	E_A_C	0	0.215332	0.784668	D
DWN_1_8	E_A_N	0	0.009766	0.990234	D
DWN_1_8	E_A_W	0	0.015625	0.984375	D
DWN_1_8	E_B	0.22728	0.142746	0.629974	D
DWN_1_8	E_B_C	0	0.441101	0.558899	D
DWN_1_8	E_B_N	0.037811	0.035568	0.92662	D
DWN_1_8	E_B_W	0.083893	0.68129	0.234818	A
DWN_1_8	E_C	0	0.781662	0.218338	A
DWN_1_8	E_C_N	0	0.736511	0.263489	A
DWN_1_8	E_C_W	0	0.944763	0.055237	A
DWN_1_8	E_N	0.059448	0.036224	0.904327	D
DWN_1_8	E_N_W	0	0.040039	0.959961	D
DWN_1_8	E_W	0.107681	0.801025	0.091293	A
DWN_1_8	N	0.896042	0	0.103958	P
DWN_1_8	N_W	0	0.342056	0.657944	D
DWN_1_8	W	0.887085	0.011154	0.101761	P
DWN_2_1	A	0	0	1	D
DWN_2_1	A_B	0	0	1	D
DWN_2_1	A_C	0	0	1	D
DWN_2_1	A_N	0	0	1	D
DWN_2_1	A_W	0	0	1	D
DWN_2_1	B	0.915344	0	0.084656	P
DWN_2_1	B_C	0	0.919983	0.080017	A
DWN_2_1	B_N	0.837006	0	0.162994	P
DWN_2_1	B_W	0.87085	0.007538	0.121613	P
DWN_2_1	C	0	0.965363	0.034637	A
DWN_2_1	C_N	0	0.931061	0.068939	A
DWN_2_1	C_W	0	0.911469	0.088531	A
DWN_2_1	E_A	0	0.052979	0.947021	D
DWN_2_1	E_A_B	0	0.052979	0.947021	D
DWN_2_1	E_A_C	0	0.071289	0.928711	D
DWN_2_1	E_A_N	0	0.033447	0.966553	D
DWN_2_1	E_A_W	0	0.01123	0.98877	D
DWN_2_1	E_B	0.529419	0.170746	0.299835	P
DWN_2_1	E_B_C	0	0.697113	0.302887	A
DWN_2_1	E_B_N	0.476013	0.094391	0.429596	P
DWN_2_1	E_B_W	0	0.915161	0.084839	A
DWN_2_1	E_C	0	0.929352	0.070648	A
DWN_2_1	E_C_N	0	0.877533	0.122467	A
DWN_2_1	E_C_W	0	0.931702	0.068298	A
DWN_2_1	E_N	0.749298	0.097931	0.152771	P
DWN_2_1	E_N_W	0	0.287689	0.712311	D
DWN_2_1	E_W	0	0.970673	0.029327	A
DWN_2_1	N	0.933136	0	0.066864	P
DWN_2_1	N_W	0	0.357544	0.642456	D
DWN_2_1	W	0.914764	0.011108	0.074127	P
DWN_2_9	A	0	0	1	D
DWN_2_9	A_B	0	0	1	D
DWN_2_9	A_C	0	0	1	D
DWN_2_9	A_N	0	0	1	D
DWN_2_9	A_W	0	0	1	D
DWN_2_9	B	0.72171	0	0.27829	P
DWN_2_9	B_C	0	0.746109	0.253891	A
DWN_2_9	B_N	0.699081	0	0.300919	P
DWN_2_9	B_W	0.724609	0.018265	0.257126	P
DWN_2_9	C	0	0.941864	0.058136	A
DWN_2_9	C_N	0	0.649109	0.350891	A
DWN_2_9	C_W	0	0.883911	0.116089	A
DWN_2_9	E_A	0.037109	0.301941	0.66095	D
DWN_2_9	E_A_B	0.037109	0.301392	0.661499	D
DWN_2_9	E_A_C	0	0.215332	0.784668	D
DWN_2_9	E_A_N	0.025879	0.046631	0.92749	D
DWN_2_9	E_A_W	0.041504	0.085876	0.87262	D
DWN_2_9	E_B	0.365555	0.049377	0.585068	D
DWN_2_9	E_B_C	0	0.441101	0.558899	D
DWN_2_9	E_B_N	0.0746	0.049072	0.876328	D
DWN_2_9	E_B_W	0.2146	0.535278	0.250122	A
DWN_2_9	E_C	0	0.781662	0.218338	A
DWN_2_9	E_C_N	0	0.736511	0.263489	A
DWN_2_9	E_C_W	0	0.944763	0.055237	A
DWN_2_9	E_N	0.09877	0.049438	0.851791	D
DWN_2_9	E_N_W	0.053955	0.33609	0.609955	D
DWN_2_9	E_W	0.366898	0.535767	0.097336	A
DWN_2_9	N	0.887604	0	0.112396	P
DWN_2_9	N_W	0	0.766388	0.233612	A
DWN_2_9	W	0.895493	0.020737	0.083771	P
DWN_2_10	A	0.944672	0	0.055328	P
DWN_2_10	A_B	0	0	1	D
DWN_2_10	A_C	0	0.939972	0.060028	A
DWN_2_10	A_N	0	1	0	A
DWN_2_10	A_W	0.915527	0.041016	0.043457	P
DWN_2_10	B	0.73938	0	0.26062	P
DWN_2_10	B_C	0	0.746109	0.253891	A
DWN_2_10	B_N	0.648911	0	0.351089	P
DWN_2_10	B_W	0.688797	0.007538	0.303665	P
DWN_2_10	C	0	1	0	A
DWN_2_10	C_N	0	1	0	A
DWN_2_10	C_W	0	1	0	A
DWN_2_10	E_A	0.596191	0.403809	0	P
DWN_2_10	E_A_B	0	0.212158	0.787842	D
DWN_2_10	E_A_C	0	1	0	A
DWN_2_10	E_A_N	0.925537	0.074463	0	P
DWN_2_10	E_A_W	0	0.968994	0.031006	A
DWN_2_10	E_B	0.22728	0.142746	0.629974	D
DWN_2_10	E_B_C	0	0.441101	0.558899	D
DWN_2_10	E_B_N	0.037811	0.035568	0.92662	D
DWN_2_10	E_B_W	0.083893	0.68129	0.234818	A
DWN_2_10	E_C	0	1	0	A
DWN_2_10	E_C_N	0	1	0	A
DWN_2_10	E_C_W	0	0.992188	0.007812	A
DWN_2_10	E_N	0.954346	0.045654	0	P
DWN_2_10	E_N_W	0	0.830765	0.169235	A
DWN_2_10	E_W	0.140015	0.853394	0.006592	A
DWN_2_10	N	1	0	0	P
DWN_2_10	N_W	0	1	0	A
DWN_2_10	W	0.956787	0.043213	0	P
DWN_2_11	A	0	0	1	D
DWN_2_11	A_B	0	0	1	D
DWN_2_11	A_C	0	0	1	D
DWN_2_11	A_N	0	0	1	D
DWN_2_11	A_W	0	0	1	D
DWN_2_11	B	0.731461	0	0.268539	P
DWN_2_11	B_C	0	0.743301	0.256699	A
DWN_2_11	B_N	0.643097	0	0.356903	P
DWN_2_11	B_W	0.685516	0.008759	0.305725	P
DWN_2_11	C	0	0.940399	0.059601	A
DWN_2_11	C_N	0	0.647461	0.352539	A
DWN_2_11	C_W	0	0.884659	0.115341	A
DWN_2_11	E_A	0	0	1	D
DWN_2_11	E_A_B	0	0	1	D
DWN_2_11	E_A_C	0	0	1	D
DWN_2_11	E_A_N	0	0	1	D
DWN_2_11	E_A_W	0	0	1	D
DWN_2_11	E_B	0.336624	0	0.663376	D
DWN_2_11	E_B_C	0	0.324173	0.675827	D
DWN_2_11	E_B_N	0.159027	0	0.840973	D
DWN_2_11	E_B_W	0.34874	0	0.65126	D
DWN_2_11	E_C	0	0.686096	0.313904	A
DWN_2_11	E_C_N	0	0.53746	0.46254	A
DWN_2_11	E_C_W	0	0.667938	0.332062	A
DWN_2_11	E_N	0.537308	0	0.462692	P
DWN_2_11	E_N_W	0.159882	0	0.840118	D
DWN_2_11	E_W	0.631088	0	0.368912	P
DWN_2_11	N	0.893646	0	0.106354	P
DWN_2_11	N_W	0	0.346405	0.653595	D
DWN_2_11	W	0.884079	0.01265	0.103271	P
DWN_2_12	A	0	0	1	D
DWN_2_12	A_B	0	0	1	D
DWN_2_12	A_C	0	0	1	D
DWN_2_12	A_N	0	0	1	D
DWN_2_12	A_W	0	0	1	D
DWN_2_12	B	0.879242	0	0.120758	P
DWN_2_12	B_C	0	0.886536	0.113464	A
DWN_2_12	B_N	0.807785	0	0.192215	P
DWN_2_12	B_W	0.837784	0.007538	0.154678	P
DWN_2_12	C	0	0.954056	0.045944	A
DWN_2_12	C_N	0	0.832825	0.167175	A
DWN_2_12	C_W	0	0.900497	0.099503	A
DWN_2_12	E_A	0	0.212158	0.787842	D
DWN_2_12	E_A_B	0	0.212158	0.787842	D
DWN_2_12	E_A_C	0	0.215332	0.784668	D
DWN_2_12	E_A_N	0	0.009766	0.990234	D
DWN_2_12	E_A_W	0	0.015625	0.984375	D
DWN_2_12	E_B	0.328903	0.267136	0.403961	D
DWN_2_12	E_B_C	0	0.595306	0.404694	A
DWN_2_12	E_B_N	0.145767	0.074753	0.77948	D
DWN_2_12	E_B_W	0.159546	0.585648	0.254807	A
DWN_2_12	E_C	0	0.876801	0.123199	A
DWN_2_12	E_C_N	0	0.620514	0.379486	A
DWN_2_12	E_C_W	0	0.940094	0.059906	A
DWN_2_12	E_N	0.446625	0.100922	0.452454	D
DWN_2_12	E_N_W	0	0.192459	0.807541	D
DWN_2_12	E_W	0.211823	0.688049	0.100128	A
DWN_2_12	N	0.912323	0	0.087677	P
DWN_2_12	N_W	0	0.348328	0.651672	D
DWN_2_12	W	0.901703	0.011154	0.087143	P
DWN_2_2	A	0	0	1	D
DWN_2_2	A_B	0	0	1	D
DWN_2_2	A_C	0	0	1	D
DWN_2_2	A_N	0	0	1	D
DWN_2_2	A_W	0	0	1	D
DWN_2_2	B	0.798752	0	0.201248	P
DWN_2_2	B_C	0	0.794434	0.205566	A
DWN_2_2	B_N	0.750198	0	0.249802	P
DWN_2_2	B_W	0.757187	0	0.242813	P
DWN_2_2	C	0	0.948059	0.051941	A
DWN_2_2	C_N	0	0.935532	0.064468	A
DWN_2_2	C_W	0	0.939377	0.060623	A
DWN_2_2	E_A	0	0.085693	0.914307	D
DWN_2_2	E_A_B	0	0.085693	0.914307	D
DWN_2_2	E_A_C	0	0.11084	0.88916	D
DWN_2_2	E_A_N	0	0.042725	0.957275	D
DWN_2_2	E_A_W	0	0.783691	0.216309	A
DWN_2_2	E_B	0.332397	0.195648	0.471954	D
DWN_2_2	E_B_C	0	0.552734	0.447266	A
DWN_2_2	E_B_N	0.315979	0.111221	0.5728	D
DWN_2_2	E_B_W	0	0.821884	0.178116	A
DWN_2_2	E_C	0	0.780014	0.219986	A
DWN_2_2	E_C_N	0	0.706207	0.293793	A
DWN_2_2	E_C_W	0	0.808853	0.191147	A
DWN_2_2	E_N	0.559906	0.116364	0.32373	P
DWN_2_2	E_N_W	0	0.127808	0.872192	D
DWN_2_2	E_W	0	0.906143	0.093857	A
DWN_2_2	N	0.941971	0	0.058029	P
DWN_2_2	N_W	0	0.335327	0.664673	D
DWN_2_2	W	0.935669	0	0.064331	P
DWN_2_3	A	0	0	1	D
DWN_2_3	A_B	0	0	1	D
DWN_2_3	A_C	0	0	1	D
DWN_2_3	A_N	0	0	1	D
DWN_2_3	A_W	0	0	1	D
DWN_2_3	B	0.797714	0	0.202286	P
DWN_2_3	B_C	0	0.791504	0.208496	A
DWN_2_3	B_N	0.750198	0	0.249802	P
DWN_2_3	B_W	0.757187	0	0.242813	P
DWN_2_3	C	0	0.948059	0.051941	A
DWN_2_3	C_N	0	0.813232	0.186768	A
DWN_2_3	C_W	0	0.940384	0.059616	A
DWN_2_3	E_A	0.715088	0.116699	0.168213	P
DWN_2_3	E_A_B	0.715088	0.116699	0.168213	P
DWN_2_3	E_A_C	0	0.843262	0.156738	A
DWN_2_3	E_A_N	0.594727	0.046631	0.358643	P
DWN_2_3	E_A_W	0.025391	0.405762	0.568848	D
DWN_2_3	E_B	0.744385	0.116699	0.138916	P
DWN_2_3	E_B_C	0	0.871674	0.128326	A
DWN_2_3	E_B_N	0.60376	0.046631	0.349609	P
DWN_2_3	E_B_W	0.151093	0.444077	0.404831	A
DWN_2_3	E_C	0	0.897125	0.102875	A
DWN_2_3	E_C_N	0	0.71199	0.28801	A
DWN_2_3	E_C_W	0	0.808853	0.191147	A
DWN_2_3	E_N	0.646072	0.046631	0.307297	P
DWN_2_3	E_N_W	0.021484	0.102295	0.876221	D
DWN_2_3	E_W	0.256546	0.519699	0.223755	A
DWN_2_3	N	0.937897	0	0.062103	P
DWN_2_3	N_W	0	0.335327	0.664673	D
DWN_2_3	W	0.935669	0	0.064331	P
DWN_2_4	A	0	0	1	D
DWN_2_4	A_B	0	0	1	D
DWN_2_4	A_C	0	0	1	D
DWN_2_4	A_N	0	0	1	D
DWN_2_4	A_W	0	0	1	D
DWN_2_4	B	0.91156	0	0.08844	P
DWN_2_4	B_C	0	0.915619	0.084381	A
DWN_2_4	B_N	0.83786	0	0.16214	P
DWN_2_4	B_W	0.87085	0.007538	0.121613	P
DWN_2_4	C	0	0.962769	0.037231	A
DWN_2_4	C_N	0	0.886292	0.113708	A
DWN_2_4	C_W	0	0.911469	0.088531	A
DWN_2_4	E_A	0	0.740234	0.259766	A
DWN_2_4	E_A_B	0	0.740234	0.259766	A
DWN_2_4	E_A_C	0	0.740234	0.259766	A
DWN_2_4	E_A_N	0	0.008301	0.991699	D
DWN_2_4	E_A_W	0	0.01123	0.98877	D
DWN_2_4	E_B	0.357605	0.363556	0.278839	A
DWN_2_4	E_B_C	0	0.718719	0.281281	A
DWN_2_4	E_B_N	0.17099	0.121246	0.707764	D
DWN_2_4	E_B_W	0	0.915161	0.084839	A
DWN_2_4	E_C	0	0.930573	0.069427	A
DWN_2_4	E_C_N	0	0.543091	0.456909	A
DWN_2_4	E_C_W	0	0.931702	0.068298	A
DWN_2_4	E_N	0.410614	0.125244	0.464142	D
DWN_2_4	E_N_W	0	0.287689	0.712311	D
DWN_2_4	E_W	0	0.970673	0.029327	A
DWN_2_4	N	0.929565	0	0.070435	P
DWN_2_4	N_W	0	0.357544	0.642456	D
DWN_2_4	W	0.914764	0.011108	0.074127	P
DWN_2_5	A	0	0	1	D
DWN_2_5	A_B	0	0	1	D
DWN_2_5	A_C	0	0	1	D
DWN_2_5	A_N	0	0	1	D
DWN_2_5	A_W	0	0	1	D
DWN_2_5	B	0.88063	0	0.11937	P
DWN_2_5	B_C	0	0.888367	0.111633	A
DWN_2_5	B_N	0.870438	0	0.129562	P
DWN_2_5	B_W	0.865509	0.018265	0.116226	P
DWN_2_5	C	0	0.9543	0.0457	A
DWN_2_5	C_N	0	0.835785	0.164215	A
DWN_2_5	C_W	0	0.900742	0.099258	A
DWN_2_5	E_A	0.026367	0.754578	0.219055	A
DWN_2_5	E_A_B	0.026367	0.754028	0.219604	A
DWN_2_5	E_A_C	0	0.740234	0.259766	A
DWN_2_5	E_A_N	0.018555	0.070068	0.911377	D
DWN_2_5	E_A_W	0.018066	0.193115	0.788818	D
DWN_2_5	E_B	0.640259	0.07251	0.287231	P
DWN_2_5	E_B_C	0	0.697266	0.302734	A
DWN_2_5	E_B_N	0.299316	0.067627	0.633057	D
DWN_2_5	E_B_W	0.113037	0.886963	0	A
DWN_2_5	E_C	0	0.906738	0.093262	A
DWN_2_5	E_C_N	0	0.536484	0.463516	A
DWN_2_5	E_C_W	0	0.942108	0.057892	A
DWN_2_5	E_N	0.445358	0.067627	0.487015	D
DWN_2_5	E_N_W	0.082031	0.294434	0.623535	D
DWN_2_5	E_W	0.113037	0.886963	0	A
DWN_2_5	N	0.910965	0	0.089035	P
DWN_2_5	N_W	0	0.912094	0.087906	A
DWN_2_5	W	0.905869	0.020737	0.073395	P
DWN_2_6	A	0	0	1	D
DWN_2_6	A_B	0	0	1	D
DWN_2_6	A_C	0	0	1	D
DWN_2_6	A_N	0	0	1	D
DWN_2_6	A_W	0	0	1	D
DWN_2_6	B	0.908722	0	0.091278	P
DWN_2_6	B_C	0	0.913788	0.086212	A
DWN_2_6	B_N	0.837494	0	0.162506	P
DWN_2_6	B_W	0.868011	0.007538	0.124451	P
DWN_2_6	C	0	0.962524	0.037476	A
DWN_2_6	C_N	0	0.883331	0.116669	A
DWN_2_6	C_W	0	0.911224	0.088776	A
DWN_2_6	E_A	0	0.212158	0.787842	D
DWN_2_6	E_A_B	0	0.212158	0.787842	D
DWN_2_6	E_A_C	0	0.215332	0.784668	D
DWN_2_6	E_A_N	0	0.009766	0.990234	D
DWN_2_6	E_A_W	0	0.015625	0.984375	D
DWN_2_6	E_B	0.365784	0.295868	0.338348	P
DWN_2_6	E_B_C	0	0.654938	0.345062	A
DWN_2_6	E_B_N	0.177185	0.100983	0.721832	D
DWN_2_6	E_B_W	0.222412	0.553711	0.223877	A
DWN_2_6	E_C	0	0.916718	0.083282	A
DWN_2_6	E_C_N	0	0.577454	0.422546	A
DWN_2_6	E_C_W	0	0.929108	0.070892	A
DWN_2_6	E_N	0.453461	0.10498	0.441559	P
DWN_2_6	E_N_W	0	0.203674	0.796326	D
DWN_2_6	E_W	0.284485	0.630524	0.084991	A
DWN_2_6	N	0.929199	0	0.070801	P
DWN_2_6	N_W	0	0.365723	0.634277	D
DWN_2_6	W	0.912842	0.011108	0.07605	P
DWN_2_7	A	0	0	1	D
DWN_2_7	A_B	0	0	1	D
DWN_2_7	A_C	0	0	1	D
DWN_2_7	A_N	0	0	1	D
DWN_2_7	A_W	0	0	1	D
DWN_2_7	B	0.797165	0	0.202835	P
DWN_2_7	B_C	0	0.790527	0.209473	A
DWN_2_7	B_N	0.748795	0	0.251205	P
DWN_2_7	B_W	0.7556	0	0.2444	P
DWN_2_7	C	0	0.946167	0.053833	A
DWN_2_7	C_N	0	0.813019	0.186981	A
DWN_2_7	C_W	0	0.938492	0.061508	A
DWN_2_7	E_A	0	0.145508	0.854492	D
DWN_2_7	E_A_B	0	0.145508	0.854492	D
DWN_2_7	E_A_C	0	0.161621	0.838379	D
DWN_2_7	E_A_N	0	0.050537	0.949463	D
DWN_2_7	E_A_W	0	0.428711	0.571289	D
DWN_2_7	E_B	0.204361	0.296631	0.499008	D
DWN_2_7	E_B_C	0	0.525711	0.474289	A
DWN_2_7	E_B_N	0.03891	0.05336	0.90773	D
DWN_2_7	E_B_W	0.126892	0.45842	0.414688	A
DWN_2_7	E_C	0	0.766144	0.233856	A
DWN_2_7	E_C_N	0	0.297989	0.702011	D
DWN_2_7	E_C_W	0	0.797974	0.202026	A
DWN_2_7	E_N	0.24321	0.054047	0.702744	D
DWN_2_7	E_N_W	0	0.067871	0.932129	D
DWN_2_7	E_W	0.21579	0.555649	0.228561	A
DWN_2_7	N	0.937073	0	0.062927	P
DWN_2_7	N_W	0	0.334503	0.665497	D
DWN_2_7	W	0.934784	0	0.065216	P
DWN_2_8	A	0	0	1	D
DWN_2_8	A_B	0	0	1	D
DWN_2_8	A_C	0	0	1	D
DWN_2_8	A_N	0	0	1	D
DWN_2_8	A_W	0	0	1	D
DWN_2_8	B	0.744934	0	0.255066	P
DWN_2_8	B_C	0	0.756119	0.243881	A
DWN_2_8	B_N	0.65593	0	0.34407	P
DWN_2_8	B_W	0.691879	0.007446	0.300674	P
DWN_2_8	C	0	0.942017	0.057983	A
DWN_2_8	C_N	0	0.649109	0.350891	A
DWN_2_8	C_W	0	0.8927	0.1073	A
DWN_2_8	E_A	0	0.013184	0.986816	D
DWN_2_8	E_A_B	0	0.013184	0.986816	D
DWN_2_8	E_A_C	0	0.010254	0.989746	D
DWN_2_8	E_A_N	0	0.009766	0.990234	D
DWN_2_8	E_A_W	0	0.015625	0.984375	D
DWN_2_8	E_B	0.132111	0.154816	0.713074	D
DWN_2_8	E_B_C	0	0.291077	0.708923	D
DWN_2_8	E_B_N	0.033035	0.042297	0.924667	D
DWN_2_8	E_B_W	0.082184	0.131973	0.785843	D
DWN_2_8	E_C	0	0.482864	0.517136	D
DWN_2_8	E_C_N	0	0.100891	0.899109	D
DWN_2_8	E_C_W	0	0.252747	0.747253	D
DWN_2_8	E_N	0.052551	0.044678	0.902771	D
DWN_2_8	E_N_W	0	0.046387	0.953613	D
DWN_2_8	E_W	0.103027	0.201706	0.695267	D
DWN_2_8	N	0.897797	0	0.102203	P
DWN_2_8	N_W	0	0.341812	0.658188	D
DWN_2_8	W	0.892349	0.011063	0.096588	P
DWN_3_1	A	0	0	1	D
DWN_3_1	A_B	0	0	1	D
DWN_3_1	A_C	0	0	1	D
DWN_3_1	A_N	0	0	1	D
DWN_3_1	A_W	0	0	1	D
DWN_3_1	B	0.7267	0	0.2733	P
DWN_3_1	B_C	0	0.797333	0.202667	A
DWN_3_1	B_N	0.544571	0	0.455429	P
DWN_3_1	B_W	0.591812	0.014648	0.393539	P
DWN_3_1	C	0	0.943924	0.056076	A
DWN_3_1	C_N	0	0.837723	0.162277	A
DWN_3_1	C_W	0	0.765656	0.234344	A
DWN_3_1	E_A	0	0	1	D
DWN_3_1	E_A_B	0	0	1	D
DWN_3_1	E_A_C	0	0	1	D
DWN_3_1	E_A_N	0	0	1	D
DWN_3_1	E_A_W	0	0.021729	0.978271	D
DWN_3_1	E_B	0.460327	0	0.539673	D
DWN_3_1	E_B_C	0	0.471008	0.528992	D
DWN_3_1	E_B_N	0.286102	0	0.713898	D
DWN_3_1	E_B_W	0.147293	0.306747	0.545959	D
DWN_3_1	E_C	0	0.784515	0.215485	A
DWN_3_1	E_C_N	0	0.639801	0.360199	A
DWN_3_1	E_C_W	0	0.707977	0.292023	A
DWN_3_1	E_N	0.618851	0	0.381149	P
DWN_3_1	E_N_W	0.013184	0.046021	0.940796	D
DWN_3_1	E_W	0.253326	0.44043	0.306244	A
DWN_3_1	N	0.864548	0	0.135452	P
DWN_3_1	N_W	0	0.520798	0.479202	A
DWN_3_1	W	0.776932	0.036163	0.186905	P
DWN_3_10	A	0	0	1	D
DWN_3_10	A_B	0	0	1	D
DWN_3_10	A_C	0	0	1	D
DWN_3_10	A_N	0	0	1	D
DWN_3_10	A_W	0	0	1	D
DWN_3_10	B	0.907623	0	0.092377	P
DWN_3_10	B_C	0	0.913788	0.086212	A
DWN_3_10	B_N	0.836273	0	0.163727	P
DWN_3_10	B_W	0.86557	0.008087	0.126343	P
DWN_3_10	C	0	0.962524	0.037476	A
DWN_3_10	C_N	0	0.883331	0.116669	A
DWN_3_10	C_W	0	0.909271	0.090729	A
DWN_3_10	E_A	0	0.010254	0.989746	D
DWN_3_10	E_A_B	0	0.010254	0.989746	D
DWN_3_10	E_A_C	0	0.010254	0.989746	D
DWN_3_10	E_A_N	0	0.008789	0.991211	D
DWN_3_10	E_A_W	0	0.015625	0.984375	D
DWN_3_10	E_B	0.540833	0.093262	0.365906	P
DWN_3_10	E_B_C	0	0.62439	0.37561	A
DWN_3_10	E_B_N	0.380707	0.085083	0.53421	D
DWN_3_10	E_B_W	0.263855	0.428894	0.307251	A
DWN_3_10	E_C	0	0.929138	0.070862	A
DWN_3_10	E_C_N	0	0.85083	0.14917	A
DWN_3_10	E_C_W	0	0.871338	0.128662	A
DWN_3_10	E_N	0.732239	0.088348	0.179413	P
DWN_3_10	E_N_W	0	0.175903	0.824097	D
DWN_3_10	E_W	0.331757	0.547272	0.120972	A
DWN_3_10	N	0.928528	0	0.071472	P
DWN_3_10	N_W	0	0.370331	0.629669	D
DWN_3_10	W	0.9104	0.012543	0.077057	P
DWN_3_11	A	0	0	1	D
DWN_3_11	A_B	0	0	1	D
DWN_3_11	A_C	0	0	1	D
DWN_3_11	A_N	0	0	1	D
DWN_3_11	A_W	0	0	1	D
DWN_3_11	B	0.908691	0	0.091309	P
DWN_3_11	B_C	0	0.913788	0.086212	A
DWN_3_11	B_N	0.909973	0	0.090027	P
DWN_3_11	B_W	0.890533	0.021301	0.088165	P
DWN_3_11	C	0	0.962524	0.037476	A
DWN_3_11	C_N	0	0.883331	0.116669	A
DWN_3_11	C_W	0	0.911224	0.088776	A
DWN_3_11	E_A	0.037109	0.301941	0.66095	D
DWN_3_11	E_A_B	0.037109	0.301392	0.661499	D
DWN_3_11	E_A_C	0	0.215332	0.784668	D
DWN_3_11	E_A_N	0.025879	0.046631	0.92749	D
DWN_3_11	E_A_W	0.041504	0.085876	0.87262	D
DWN_3_11	E_B	0.657166	0.051758	0.291077	P
DWN_3_11	E_B_C	0	0.654938	0.345062	A
DWN_3_11	E_B_N	0.313904	0.052246	0.63385	D
DWN_3_11	E_B_W	0.505096	0.219238	0.275665	P
DWN_3_11	E_C	0	0.916718	0.083282	A
DWN_3_11	E_C_N	0	0.577454	0.422546	A
DWN_3_11	E_C_W	0	0.929108	0.070892	A
DWN_3_11	E_N	0.444733	0.052246	0.503021	D
DWN_3_11	E_N_W	0.069824	0.208496	0.72168	D
DWN_3_11	E_W	0.670593	0.219238	0.110168	P
DWN_3_11	N	0.926849	0	0.073151	P
DWN_3_11	N_W	0	0.929352	0.070648	A
DWN_3_11	W	0.915344	0.021912	0.062744	P
DWN_3_12	A	0	0	1	D
DWN_3_12	A_B	0	0	1	D
DWN_3_12	A_C	0	0	1	D
DWN_3_12	A_N	0	0	1	D
DWN_3_12	A_W	0	0	1	D
DWN_3_12	B	0.7211	0	0.2789	P
DWN_3_12	B_C	0	0.762939	0.237061	A
DWN_3_12	B_N	0.697617	0	0.302383	P
DWN_3_12	B_W	0.724609	0.018265	0.257126	P
DWN_3_12	C	0	0.946335	0.053665	A
DWN_3_12	C_N	0	0.796814	0.203186	A
DWN_3_12	C_W	0	0.883911	0.116089	A
DWN_3_12	E_A	0.026367	0	0.973633	D
DWN_3_12	E_A_B	0.026367	0	0.973633	D
DWN_3_12	E_A_C	0	0.0625	0.9375	D
DWN_3_12	E_A_N	0.01123	0	0.98877	D
DWN_3_12	E_A_W	0.041504	0.085876	0.87262	D
DWN_3_12	E_B	0.418137	0	0.581863	D
DWN_3_12	E_B_C	0	0.458145	0.541855	D
DWN_3_12	E_B_N	0.300323	0	0.699677	D
DWN_3_12	E_B_W	0.2146	0.535278	0.250122	A
DWN_3_12	E_C	0	0.77153	0.22847	A
DWN_3_12	E_C_N	0	0.675888	0.324112	A
DWN_3_12	E_C_W	0	0.944763	0.055237	A
DWN_3_12	E_N	0.546738	0	0.453262	P
DWN_3_12	E_N_W	0.053955	0.33609	0.609955	D
DWN_3_12	E_W	0.366898	0.535767	0.097336	A
DWN_3_12	N	0.887451	0	0.112549	P
DWN_3_12	N_W	0	0.766388	0.233612	A
DWN_3_12	W	0.895493	0.020737	0.083771	P
DWN_3_13	A	0	0	1	D
DWN_3_13	A_B	0	0	1	D
DWN_3_13	A_C	0	0	1	D
DWN_3_13	A_N	0	0	1	D
DWN_3_13	A_W	0	0	1	D
DWN_3_13	B	0.908722	0	0.091278	P
DWN_3_13	B_C	0	0.913788	0.086212	A
DWN_3_13	B_N	0.837494	0	0.162506	P
DWN_3_13	B_W	0.868011	0.007538	0.124451	P
DWN_3_13	C	0	0.962524	0.037476	A
DWN_3_13	C_N	0	0.883331	0.116669	A
DWN_3_13	C_W	0	0.911224	0.088776	A
DWN_3_13	E_A	0	0.212158	0.787842	D
DWN_3_13	E_A_B	0	0.212158	0.787842	D
DWN_3_13	E_A_C	0	0.215332	0.784668	D
DWN_3_13	E_A_N	0	0.009766	0.990234	D
DWN_3_13	E_A_W	0	0.015625	0.984375	D
DWN_3_13	E_B	0.365784	0.295868	0.338348	P
DWN_3_13	E_B_C	0	0.654938	0.345062	A
DWN_3_13	E_B_N	0.177185	0.100983	0.721832	D
DWN_3_13	E_B_W	0.222412	0.553711	0.223877	A
DWN_3_13	E_C	0	0.916718	0.083282	A
DWN_3_13	E_C_N	0	0.577454	0.422546	A
DWN_3_13	E_C_W	0	0.929108	0.070892	A
DWN_3_13	E_N	0.453461	0.10498	0.441559	P
DWN_3_13	E_N_W	0	0.203674	0.796326	D
DWN_3_13	E_W	0.284485	0.630524	0.084991	A
DWN_3_13	N	0.929199	0	0.070801	P
DWN_3_13	N_W	0	0.365723	0.634277	D
DWN_3_13	W	0.912842	0.011108	0.07605	P
DWN_3_14	A	0	0	1	D
DWN_3_14	A_B	0	0	1	D
DWN_3_14	A_C	0	0	1	D
DWN_3_14	A_N	0	0	1	D
DWN_3_14	A_W	0	0	1	D
DWN_3_14	B	0.614273	0	0.385727	P
DWN_3_14	B_C	0	0.434189	0.565811	D
DWN_3_14	B_N	0.493103	0	0.506897	D
DWN_3_14	B_W	0.567322	0.00885	0.423828	P
DWN_3_14	C	0	0.800873	0.199127	A
DWN_3_14	C_N	0	0.587372	0.412628	A
DWN_3_14	C_W	0	0.775833	0.224167	A
DWN_3_14	E_A	0	0	1	D
DWN_3_14	E_A_B	0	0	1	D
DWN_3_14	E_A_C	0	0	1	D
DWN_3_14	E_A_N	0	0	1	D
DWN_3_14	E_A_W	0	0	1	D
DWN_3_14	E_B	0.295349	0.160706	0.543945	D
DWN_3_14	E_B_C	0	0.443237	0.556763	D
DWN_3_14	E_B_N	0.177795	0.003098	0.819107	D
DWN_3_14	E_B_W	0.173782	0.229248	0.59697	D
DWN_3_14	E_C	0	0.698303	0.301697	A
DWN_3_14	E_C_N	0	0.276489	0.723511	D
DWN_3_14	E_C_W	0	0.680634	0.319366	A
DWN_3_14	E_N	0.276031	0.003754	0.720215	D
DWN_3_14	E_N_W	0	0	1	D
DWN_3_14	E_W	0.233383	0.451981	0.314636	A
DWN_3_14	N	0.76915	0	0.23085	P
DWN_3_14	N_W	0	0.49762	0.50238	D
DWN_3_14	W	0.806442	0.013565	0.179993	P
DWN_3_2	A	0.957825	0	0.042175	P
DWN_3_2	A_B	0	0	1	D
DWN_3_2	A_C	0	0.957825	0.042175	A
DWN_3_2	A_N	0.994507	0	0.005493	P
DWN_3_2	A_W	0.957825	0	0.042175	P
DWN_3_2	B	0.755341	0	0.244659	P
DWN_3_2	B_C	0	0.722855	0.277145	A
DWN_3_2	B_N	0.681732	0	0.318268	P
DWN_3_2	B_W	0.742035	0	0.257965	P
DWN_3_2	C	0	1	0	A
DWN_3_2	C_N	0	1	0	A
DWN_3_2	C_W	0	1	0	A
DWN_3_2	E_A	0.586426	0.413574	0	P
DWN_3_2	E_A_B	0	0.147949	0.852051	D
DWN_3_2	E_A_C	0	1	0	A
DWN_3_2	E_A_N	0.884277	0.115723	0	P
DWN_3_2	E_A_W	0.335449	0.664551	0	A
DWN_3_2	E_B	0.164734	0.310852	0.524414	D
DWN_3_2	E_B_C	0	0.493225	0.506775	D
DWN_3_2	E_B_N	0.024094	0.054947	0.920959	D
DWN_3_2	E_B_W	0.113754	0.424026	0.462219	D
DWN_3_2	E_C	0	1	0	A
DWN_3_2	E_C_N	0	1	0	A
DWN_3_2	E_C_W	0	1	0	A
DWN_3_2	E_N	0.884277	0.115723	0	P
DWN_3_2	E_N_W	0	0.773987	0.226013	A
DWN_3_2	E_W	0.335449	0.664551	0	A
DWN_3_2	N	1	0	0	P
DWN_3_2	N_W	0	1	0	A
DWN_3_2	W	1	0	0	P
DWN_3_3	A	0	0	1	D
DWN_3_3	A_B	0	0	1	D
DWN_3_3	A_C	0	0	1	D
DWN_3_3	A_N	0	0	1	D
DWN_3_3	A_W	0	0	1	D
DWN_3_3	B	0.674911	0	0.325089	P
DWN_3_3	B_C	0	0.628571	0.371429	A
DWN_3_3	B_N	0.626297	0	0.373703	P
DWN_3_3	B_W	0.658188	0	0.341812	P
DWN_3_3	C	0	0.867401	0.132599	A
DWN_3_3	C_N	0	0.846252	0.153748	A
DWN_3_3	C_W	0	0.808578	0.191422	A
DWN_3_3	E_A	0	0	1	D
DWN_3_3	E_A_B	0	0	1	D
DWN_3_3	E_A_C	0	0	1	D
DWN_3_3	E_A_N	0	0	1	D
DWN_3_3	E_A_W	0	0.118652	0.881348	D
DWN_3_3	E_B	0.192398	0.178574	0.629028	D
DWN_3_3	E_B_C	0	0.369812	0.630188	D
DWN_3_3	E_B_N	0.120819	0.109879	0.769302	D
DWN_3_3	E_B_W	0	0.217529	0.782471	D
DWN_3_3	E_C	0	0.642258	0.357742	A
DWN_3_3	E_C_N	0	0.498489	0.501511	D
DWN_3_3	E_C_W	0	0.562378	0.437622	A
DWN_3_3	E_N	0.384216	0.114288	0.501495	D
DWN_3_3	E_N_W	0	0.088379	0.911621	D
DWN_3_3	E_W	0	0.341949	0.658051	D
DWN_3_3	N	0.864105	0	0.135895	P
DWN_3_3	N_W	0	0.342331	0.657669	D
DWN_3_3	W	0.832062	0	0.167938	P
DWN_3_4	A	0.996094	0	0.003906	P
DWN_3_4	A_B	0.996094	0	0.003906	P
DWN_3_4	A_C	0	0.996094	0.003906	A
DWN_3_4	A_N	1	0	0	P
DWN_3_4	A_W	0.996094	0	0.003906	P
DWN_3_4	B	0.997559	0	0.002441	P
DWN_3_4	B_C	0	0.997559	0.002441	A
DWN_3_4	B_N	1	0	0	P
DWN_3_4	B_W	0.997559	0	0.002441	P
DWN_3_4	C	0	0.998169	0.001831	A
DWN_3_4	C_N	0	1	0	A
DWN_3_4	C_W	0	0.998169	0.001831	A
DWN_3_4	E_A	0	0.984375	0.015625	A
DWN_3_4	E_A_B	0	0.984375	0.015625	A
DWN_3_4	E_A_C	0	0.984375	0.015625	A
DWN_3_4	E_A_N	0	0.910156	0.089844	A
DWN_3_4	E_A_W	0	1	0	A
DWN_3_4	E_B	0.002411	0.98819	0.009399	A
DWN_3_4	E_B_C	0	0.990601	0.009399	A
DWN_3_4	E_B_N	0.001007	0.912262	0.086731	A
DWN_3_4	E_B_W	0	1	0	A
DWN_3_4	E_C	0	0.992188	0.007812	A
DWN_3_4	E_C_N	0	0.914062	0.085938	A
DWN_3_4	E_C_W	0	1	0	A
DWN_3_4	E_N	0.001343	0.91272	0.085938	A
DWN_3_4	E_N_W	0	0.421875	0.578125	D
DWN_3_4	E_W	0	1	0	A
DWN_3_4	N	1	0	0	P
DWN_3_4	N_W	0.183594	0.808075	0.008331	A
DWN_3_4	W	0.998169	0	0.001831	P
DWN_3_5	A	0	0	1	D
DWN_3_5	A_B	0	0	1	D
DWN_3_5	A_C	0	0	1	D
DWN_3_5	A_N	0	0	1	D
DWN_3_5	A_W	0	0	1	D
DWN_3_5	B	0.937469	0	0.062531	P
DWN_3_5	B_C	0	0.914856	0.085144	A
DWN_3_5	B_N	0.903992	0	0.096008	P
DWN_3_5	B_W	0.935394	0	0.064606	P
DWN_3_5	C	0	0.964996	0.035004	A
DWN_3_5	C_N	0	0.952515	0.047485	A
DWN_3_5	C_W	0	0.964996	0.035004	A
DWN_3_5	E_A	0	0.253174	0.746826	D
DWN_3_5	E_A_B	0	0.253174	0.746826	D
DWN_3_5	E_A_C	0	0.199707	0.800293	D
DWN_3_5	E_A_N	0	0.065674	0.934326	D
DWN_3_5	E_A_W	0	0.783691	0.216309	A
DWN_3_5	E_B	0.3479	0.389252	0.262848	A
DWN_3_5	E_B_C	0	0.728668	0.271332	A
DWN_3_5	E_B_N	0.187286	0.129669	0.683044	D
DWN_3_5	E_B_W	0	0.902161	0.097839	A
DWN_3_5	E_C	0	0.916565	0.083435	A
DWN_3_5	E_C_N	0	0.488037	0.511963	D
DWN_3_5	E_C_W	0	0.917694	0.082306	A
DWN_3_5	E_N	0.370514	0.134399	0.495087	D
DWN_3_5	E_N_W	0	0.302246	0.697754	D
DWN_3_5	E_W	0	0.963287	0.036713	A
DWN_3_5	N	0.956573	0	0.043427	P
DWN_3_5	N_W	0	0.362793	0.637207	D
DWN_3_5	W	0.965454	0	0.034546	P
DWN_3_6	A	0	0	1	D
DWN_3_6	A_B	0	0	1	D
DWN_3_6	A_C	0	0	1	D
DWN_3_6	A_N	0	0.2612	0.7388	D
DWN_3_6	A_W	0	0.016144	0.983856	D
DWN_3_6	B	0.956238	0	0.043762	P
DWN_3_6	B_C	0	0.966736	0.033264	A
DWN_3_6	B_N	0.955353	0	0.044647	P
DWN_3_6	B_W	0.917786	0.036499	0.045715	P
DWN_3_6	C	0	0.976196	0.023804	A
DWN_3_6	C_N	0	0.97879	0.02121	A
DWN_3_6	C_W	0	0.964722	0.035278	A
DWN_3_6	E_A	0	0.824463	0.175537	A
DWN_3_6	E_A_B	0	0.824463	0.175537	A
DWN_3_6	E_A_C	0	0.841309	0.158691	A
DWN_3_6	E_A_N	0	0.761963	0.238037	A
DWN_3_6	E_A_W	0	0.951721	0.048279	A
DWN_3_6	E_B	0.542969	0.391174	0.065857	P
DWN_3_6	E_B_C	0	0.941406	0.058594	A
DWN_3_6	E_B_N	0.805786	0.129578	0.064636	P
DWN_3_6	E_B_W	0	0.988373	0.011627	A
DWN_3_6	E_C	0	0.952362	0.047638	A
DWN_3_6	E_C_N	0	0.953278	0.046722	A
DWN_3_6	E_C_W	0	0.954254	0.045746	A
DWN_3_6	E_N	0.81604	0.130157	0.053802	P
DWN_3_6	E_N_W	0	0.944977	0.055023	A
DWN_3_6	E_W	0	0.990967	0.009033	A
DWN_3_6	N	0.966797	0	0.033203	P
DWN_3_6	N_W	0	0.965668	0.034332	A
DWN_3_6	W	0.928528	0.037018	0.034454	P
DWN_3_7	A	0	0	1	D
DWN_3_7	A_B	0	0	1	D
DWN_3_7	A_C	0	0	1	D
DWN_3_7	A_N	0	0	1	D
DWN_3_7	A_W	0	0	1	D
DWN_3_7	B	0.957275	0	0.042725	P
DWN_3_7	B_C	0	0.956329	0.043671	A
DWN_3_7	B_N	0.9646	0	0.0354	P
DWN_3_7	B_W	0.957275	0	0.042725	P
DWN_3_7	C	0	0.974731	0.025269	A
DWN_3_7	C_N	0	0.978333	0.021667	A
DWN_3_7	C_W	0	0.974731	0.025269	A
DWN_3_7	E_A	0	0.253174	0.746826	D
DWN_3_7	E_A_B	0	0.253174	0.746826	D
DWN_3_7	E_A_C	0	0.199707	0.800293	D
DWN_3_7	E_A_N	0	0.137695	0.862305	D
DWN_3_7	E_A_W	0	0.783691	0.216309	A
DWN_3_7	E_B	0.481506	0.400436	0.118057	P
DWN_3_7	E_B_C	0	0.883957	0.116043	A
DWN_3_7	E_B_N	0.745377	0.140259	0.114365	P
DWN_3_7	E_B_W	0	0.967529	0.032471	A
DWN_3_7	E_C	0	0.914246	0.085754	A
DWN_3_7	E_C_N	0	0.915222	0.084778	A
DWN_3_7	E_C_W	0	0.916595	0.083405	A
DWN_3_7	E_N	0.774506	0.140839	0.084656	P
DWN_3_7	E_N_W	0	0.924164	0.075836	A
DWN_3_7	E_W	0	0.975449	0.024551	A
DWN_3_7	N	0.977905	0	0.022095	P
DWN_3_7	N_W	0	0.977905	0.022095	A
DWN_3_7	W	0.975311	0	0.024689	P
DWN_3_8	A	0	0	1	D
DWN_3_8	A_B	0	0	1	D
DWN_3_8	A_C	0	0	1	D
DWN_3_8	A_N	0	0	1	D
DWN_3_8	A_W	0	0	1	D
DWN_3_8	B	0.913605	0	0.086395	P
DWN_3_8	B_C	0	0.918274	0.081726	A
DWN_3_8	B_N	0.836639	0	0.163361	P
DWN_3_8	B_W	0.868011	0.007538	0.124451	P
DWN_3_8	C	0	0.965118	0.034882	A
DWN_3_8	C_N	0	0.932159	0.067841	A
DWN_3_8	C_W	0	0.911224	0.088776	A
DWN_3_8	E_A	0	0.050293	0.949707	D
DWN_3_8	E_A_B	0	0.050293	0.949707	D
DWN_3_8	E_A_C	0	0.0625	0.9375	D
DWN_3_8	E_A_N	0	0.033447	0.966553	D
DWN_3_8	E_A_W	0	0.015625	0.984375	D
DWN_3_8	E_B	0.49469	0.150085	0.355225	P
DWN_3_8	E_B_C	0	0.638733	0.361267	A
DWN_3_8	E_B_N	0.430389	0.087067	0.482544	D
DWN_3_8	E_B_W	0.222412	0.553711	0.223877	A
DWN_3_8	E_C	0	0.918304	0.081696	A
DWN_3_8	E_C_N	0	0.87381	0.12619	A
DWN_3_8	E_C_W	0	0.929108	0.070892	A
DWN_3_8	E_N	0.744171	0.095978	0.159851	P
DWN_3_8	E_N_W	0	0.203674	0.796326	D
DWN_3_8	E_W	0.284485	0.630524	0.084991	A
DWN_3_8	N	0.93277	0	0.06723	P
DWN_3_8	N_W	0	0.365723	0.634277	D
DWN_3_8	W	0.912842	0.011108	0.07605	P
DWN_3_9	A	0	0	1	D
DWN_3_9	A_B	0	0	1	D
DWN_3_9	A_C	0	0	1	D
DWN_3_9	A_N	0	0	1	D
DWN_3_9	A_W	0	0	1	D
DWN_3_9	B	0.797165	0	0.202835	P
DWN_3_9	B_C	0	0.792969	0.207031	A
DWN_3_9	B_N	0.748795	0	0.251205	P
DWN_3_9	B_W	0.7556	0	0.2444	P
DWN_3_9	C	0	0.947174	0.052826	A
DWN_3_9	C_N	0	0.93428	0.06572	A
DWN_3_9	C_W	0	0.938492	0.061508	A
DWN_3_9	E_A	0	0.07373	0.92627	D
DWN_3_9	E_A_B	0	0.07373	0.92627	D
DWN_3_9	E_A_C	0	0.09082	0.90918	D
DWN_3_9	E_A_N	0	0.042725	0.957275	D
DWN_3_9	E_A_W	0	0.428711	0.571289	D
DWN_3_9	E_B	0.334259	0.165237	0.500504	D
DWN_3_9	E_B_C	0	0.524124	0.475876	A
DWN_3_9	E_B_N	0.302658	0.10231	0.595032	D
DWN_3_9	E_B_W	0.126892	0.45842	0.414688	A
DWN_3_9	E_C	0	0.762817	0.237183	A
DWN_3_9	E_C_N	0	0.697968	0.302032	A
DWN_3_9	E_C_W	0	0.797974	0.202026	A
DWN_3_9	E_N	0.55423	0.111969	0.333801	P
DWN_3_9	E_N_W	0	0.067871	0.932129	D
DWN_3_9	E_W	0.21579	0.555649	0.228561	A
DWN_3_9	N	0.94072	0	0.05928	P
DWN_3_9	N_W	0	0.334503	0.665497	D
DWN_3_9	W	0.934784	0	0.065216	P
DWN_4_1	A	0	0	1	D
DWN_4_1	A_B	0	0	1	D
DWN_4_1	A_C	0	0	1	D
DWN_4_1	A_N	0	0	1	D
DWN_4_1	A_W	0	0	1	D
DWN_4_1	B	0.893951	0	0.106049	P
DWN_4_1	B_C	0	0.91272	0.08728	A
DWN_4_1	B_N	0.746613	0	0.253387	P
DWN_4_1	B_W	0.759857	0.014648	0.225494	P
DWN_4_1	C	0	0.963013	0.036987	A
DWN_4_1	C_N	0	0.923187	0.076813	A
DWN_4_1	C_W	0	0.817657	0.182343	A
DWN_4_1	E_A	0	0	1	D
DWN_4_1	E_A_B	0	0	1	D
DWN_4_1	E_A_C	0	0	1	D
DWN_4_1	E_A_N	0	0	1	D
DWN_4_1	E_A_W	0	0.021729	0.978271	D
DWN_4_1	E_B	0.706482	0	0.293518	P
DWN_4_1	E_B_C	0	0.702881	0.297119	A
DWN_4_1	E_B_N	0.482178	0	0.517822	D
DWN_4_1	E_B_W	0.27182	0.488007	0.240173	A
DWN_4_1	E_C	0	0.928162	0.071838	A
DWN_4_1	E_C_N	0	0.881195	0.118805	A
DWN_4_1	E_C_W	0	0.907257	0.092743	A
DWN_4_1	E_N	0.84845	0	0.15155	P
DWN_4_1	E_N_W	0.019531	0.142365	0.838104	D
DWN_4_1	E_W	0.332916	0.558655	0.108429	A
DWN_4_1	N	0.909485	0	0.090515	P
DWN_4_1	N_W	0	0.55072	0.44928	A
DWN_4_1	W	0.818939	0.036072	0.144989	P
DWN_4_2	A	0.925781	0	0.074219	P
DWN_4_2	A_B	0	0	1	D
DWN_4_2	A_C	0	0.925781	0.074219	A
DWN_4_2	A_N	0	1	0	A
DWN_4_2	A_W	0.824219	0.101562	0.074219	P
DWN_4_2	B	0.869385	0	0.130615	P
DWN_4_2	B_C	0	0.901428	0.098572	A
DWN_4_2	B_N	0.742126	0	0.257874	P
DWN_4_2	B_W	0.779419	0.014587	0.205994	P
DWN_4_2	C	0	1	0	A
DWN_4_2	C_N	0	1	0	A
DWN_4_2	C_W	0	1	0	A
DWN_4_2	E_A	1	0	0	P
DWN_4_2	E_A_B	0.791016	0	0.208984	P
DWN_4_2	E_A_C	0	1	0	A
DWN_4_2	E_A_N	0.69043	0.30957	0	P
DWN_4_2	E_A_W	1	0	0	P
DWN_4_2	E_B	0.85907	0	0.14093	P
DWN_4_2	E_B_C	0	0.854187	0.145813	A
DWN_4_2	E_B_N	0.642273	0	0.357727	P
DWN_4_2	E_B_W	1	0	0	P
DWN_4_2	E_C	0	1	0	A
DWN_4_2	E_C_N	0	1	0	A
DWN_4_2	E_C_W	0	1	0	A
DWN_4_2	E_N	1	0	0	P
DWN_4_2	E_N_W	0.736328	0.263672	0	P
DWN_4_2	E_W	1	0	0	P
DWN_4_2	N	1	0	0	P
DWN_4_2	N_W	0	1	0	A
DWN_4_2	W	0.898438	0.101562	0	P
DWN_4_3	A	0	0	1	D
DWN_4_3	A_B	0	0	1	D
DWN_4_3	A_C	0	0	1	D
DWN_4_3	A_N	0	0	1	D
DWN_4_3	A_W	0	0	1	D
DWN_4_3	B	0.926666	0	0.073334	P
DWN_4_3	B_C	0	0.94693	0.05307	A
DWN_4_3	B_N	0.924957	0	0.075043	P
DWN_4_3	B_W	0.897217	0.020508	0.082275	P
DWN_4_3	C	0	0.95639	0.04361	A
DWN_4_3	C_N	0	0.958984	0.041016	A
DWN_4_3	C_W	0	0.92746	0.07254	A
DWN_4_3	E_A	0	0.822266	0.177734	A
DWN_4_3	E_A_B	0	0.822266	0.177734	A
DWN_4_3	E_A_C	0	0.841309	0.158691	A
DWN_4_3	E_A_N	0	0.769287	0.230713	A
DWN_4_3	E_A_W	0	0.942139	0.057861	A
DWN_4_3	E_B	0.53479	0.391174	0.074036	P
DWN_4_3	E_B_C	0	0.93457	0.06543	A
DWN_4_3	E_B_N	0.79303	0.129578	0.077393	P
DWN_4_3	E_B_W	0	0.987274	0.012726	A
DWN_4_3	E_C	0	0.94577	0.05423	A
DWN_4_3	E_C_N	0	0.946442	0.053558	A
DWN_4_3	E_C_W	0	0.947662	0.052338	A
DWN_4_3	E_N	0.803864	0.130157	0.065979	P
DWN_4_3	E_N_W	0	0.924347	0.075653	A
DWN_4_3	E_W	0	0.989868	0.010132	A
DWN_4_3	N	0.936462	0	0.063538	P
DWN_4_3	N_W	0	0.928345	0.071655	A
DWN_4_3	W	0.907959	0.021027	0.071014	P
DWN_4_4	A	0	0	1	D
DWN_4_4	A_B	0	0	1	D
DWN_4_4	A_C	0	0	1	D
DWN_4_4	A_N	0	0	1	D
DWN_4_4	A_W	0	0	1	D
DWN_4_4	B	0.907623	0	0.092377	P
DWN_4_4	B_C	0	0.913788	0.086212	A
DWN_4_4	B_N	0.836273	0	0.163727	P
DWN_4_4	B_W	0.86557	0.008087	0.126343	P
DWN_4_4	C	0	0.913788	0.086212	A
DWN_4_4	C_N	0	0.04834	0.95166	D
DWN_4_4	C_W	0	0.854645	0.145355	A
DWN_4_4	E_A	0	0.010254	0.989746	D
DWN_4_4	E_A_B	0	0.010254	0.989746	D
DWN_4_4	E_A_C	0	0.010254	0.989746	D
DWN_4_4	E_A_N	0	0.008789	0.991211	D
DWN_4_4	E_A_W	0	0.015625	0.984375	D
DWN_4_4	E_B	0.540833	0.093262	0.365906	P
DWN_4_4	E_B_C	0	0.62439	0.37561	A
DWN_4_4	E_B_N	0.380707	0.085083	0.53421	D
DWN_4_4	E_B_W	0.263855	0.428894	0.307251	A
DWN_4_4	E_C	0	0.62439	0.37561	A
DWN_4_4	E_C_N	0	0.455933	0.544067	D
DWN_4_4	E_C_W	0	0.667114	0.332886	A
DWN_4_4	E_N	0.380707	0.085083	0.53421	D
DWN_4_4	E_N_W	0	0.138733	0.861267	D
DWN_4_4	E_W	0.263855	0.428894	0.307251	A
DWN_4_4	N	0.836273	0	0.163727	P
DWN_4_4	N_W	0	0.308014	0.691986	D
DWN_4_4	W	0.86557	0.008087	0.126343	P
DWN_4_5	A	0.944061	0	0.055939	P
DWN_4_5	A_B	0	0	1	D
DWN_4_5	A_C	0	0.938507	0.061493	A
DWN_4_5	A_N	0	1	0	A
DWN_4_5	A_W	0.911011	0.044922	0.044067	P
DWN_4_5	B	0.905457	0	0.094543	P
DWN_4_5	B_C	0	0.910858	0.089142	A
DWN_4_5	B_N	0.834686	0	0.165314	P
DWN_4_5	B_W	0.864197	0.008759	0.127045	P
DWN_4_5	C	0	1	0	A
DWN_4_5	C_N	0	1	0	A
DWN_4_5	C_W	0	1	0	A
DWN_4_5	E_A	1	0	0	P
DWN_4_5	E_A_B	0	0	1	D
DWN_4_5	E_A_C	0	1	0	A
DWN_4_5	E_A_N	1	0	0	P
DWN_4_5	E_A_W	0	1	0	A
DWN_4_5	E_B	0.648926	0	0.351074	P
DWN_4_5	E_B_C	0	0.606293	0.393707	A
DWN_4_5	E_B_N	0.532928	0	0.467072	P
DWN_4_5	E_B_W	0.654968	0	0.345032	P
DWN_4_5	E_C	0	1	0	A
DWN_4_5	E_C_N	0	1	0	A
DWN_4_5	E_C_W	0	1	0	A
DWN_4_5	E_N	1	0	0	P
DWN_4_5	E_N_W	0.746826	0.253174	0	P
DWN_4_5	E_W	1	0	0	P
DWN_4_5	N	1	0	0	P
DWN_4_5	N_W	0	1	0	A
DWN_4_5	W	0.955078	0.044922	0	P
DWN_4_6	A	0	0	1	D
DWN_4_6	A_B	0	0	1	D
DWN_4_6	A_C	0	0	1	D
DWN_4_6	A_N	0	0	1	D
DWN_4_6	A_W	0	0	1	D
DWN_4_6	B	0.863068	0	0.136932	P
DWN_4_6	B_C	0	0.905701	0.094299	A
DWN_4_6	B_N	0.730377	0	0.269623	P
DWN_4_6	B_W	0.742889	0.015137	0.241974	P
DWN_4_6	C	0	0.959259	0.040741	A
DWN_4_6	C_N	0	0.860107	0.139893	A
DWN_4_6	C_W	0	0.80191	0.19809	A
DWN_4_6	E_A	0	0	1	D
DWN_4_6	E_A_B	0	0	1	D
DWN_4_6	E_A_C	0	0	1	D
DWN_4_6	E_A_N	0	0	1	D
DWN_4_6	E_A_W	0	0	1	D
DWN_4_6	E_B	0.338623	0.303528	0.357849	D
DWN_4_6	E_B_C	0	0.635437	0.364563	A
DWN_4_6	E_B_N	0.170227	0.05423	0.775543	D
DWN_4_6	E_B_W	0.246552	0.388611	0.364838	A
DWN_4_6	E_C	0	0.890991	0.109009	A
DWN_4_6	E_C_N	0	0.5849	0.4151	A
DWN_4_6	E_C_W	0	0.822662	0.177338	A
DWN_4_6	E_N	0.483917	0.056671	0.459412	P
DWN_4_6	E_N_W	0	0.085297	0.914703	D
DWN_4_6	E_W	0.311737	0.510925	0.177338	A
DWN_4_6	N	0.896912	0	0.103088	P
DWN_4_6	N_W	0	0.54245	0.45755	A
DWN_4_6	W	0.80191	0.045776	0.152313	P
DWN_4_7	A	0	0	1	D
DWN_4_7	A_B	0	0	1	D
DWN_4_7	A_C	0	0	1	D
DWN_4_7	A_N	0	0	1	D
DWN_4_7	A_W	0	0	1	D
DWN_4_7	B	0.687805	0	0.312195	P
DWN_4_7	B_C	0	0.812195	0.187805	A
DWN_4_7	B_N	0.547485	0	0.452515	P
DWN_4_7	B_W	0.598145	0.011139	0.390717	P
DWN_4_7	C	0	0.928497	0.071503	A
DWN_4_7	C_N	0	0.786072	0.213928	A
DWN_4_7	C_W	0	0.742706	0.257294	A
DWN_4_7	E_A	0	0	1	D
DWN_4_7	E_A_B	0	0	1	D
DWN_4_7	E_A_C	0	0	1	D
DWN_4_7	E_A_N	0	0	1	D
DWN_4_7	E_A_W	0	0	1	D
DWN_4_7	E_B	0.285583	0.249084	0.465332	D
DWN_4_7	E_B_C	0	0.523529	0.476471	A
DWN_4_7	E_B_N	0.131866	0.030807	0.837326	D
DWN_4_7	E_B_W	0.203506	0.316376	0.480118	D
DWN_4_7	E_C	0	0.831787	0.168213	A
DWN_4_7	E_C_N	0	0.644623	0.355377	A
DWN_4_7	E_C_W	0	0.748779	0.251221	A
DWN_4_7	E_N	0.501343	0.032318	0.466339	P
DWN_4_7	E_N_W	0	0.051376	0.948624	D
DWN_4_7	E_W	0.283615	0.465164	0.251221	A
DWN_4_7	N	0.795197	0	0.204803	P
DWN_4_7	N_W	0	0.698303	0.301697	A
DWN_4_7	W	0.742706	0.046906	0.210388	P
DWN_4_8	A	0	0	1	D
DWN_4_8	A_B	0	0	1	D
DWN_4_8	A_C	0	0	1	D
DWN_4_8	A_N	0	0	1	D
DWN_4_8	A_W	0	0	1	D
DWN_4_8	B	0.610489	0	0.389511	P
DWN_4_8	B_C	0	0.495712	0.504288	D
DWN_4_8	B_N	0.491028	0	0.508972	D
DWN_4_8	B_W	0.567322	0.00885	0.423828	P
DWN_4_8	C	0	0.803955	0.196045	A
DWN_4_8	C_N	0	0.688278	0.311722	A
DWN_4_8	C_W	0	0.775833	0.224167	A
DWN_4_8	E_A	0	0	1	D
DWN_4_8	E_A_B	0	0	1	D
DWN_4_8	E_A_C	0	0	1	D
DWN_4_8	E_A_N	0	0	1	D
DWN_4_8	E_A_W	0	0	1	D
DWN_4_8	E_B	0.364685	0.113037	0.522278	D
DWN_4_8	E_B_C	0	0.463776	0.536224	D
DWN_4_8	E_B_N	0.312836	0.082138	0.605026	D
DWN_4_8	E_B_W	0.173782	0.229248	0.59697	D
DWN_4_8	E_C	0	0.710449	0.289551	A
DWN_4_8	E_C_N	0	0.557922	0.442078	A
DWN_4_8	E_C_W	0	0.680634	0.319366	A
DWN_4_8	E_N	0.47316	0.090546	0.436295	P
DWN_4_8	E_N_W	0	0	1	D
DWN_4_8	E_W	0.233383	0.451981	0.314636	A
DWN_4_8	N	0.772446	0	0.227554	P
DWN_4_8	N_W	0	0.49762	0.50238	D
DWN_4_8	W	0.806442	0.013565	0.179993	P
DWN_5_1	A	0	0	1	D
DWN_5_1	A_B	0	0	1	D
DWN_5_1	A_C	0	0	1	D
DWN_5_1	A_N	0	0	1	D
DWN_5_1	A_W	0	0	1	D
DWN_5_1	B	0.759964	0	0.240036	P
DWN_5_1	B_C	0	0.759964	0.240036	A
DWN_5_1	B_N	0.827408	0	0.172592	P
DWN_5_1	B_W	0.759964	0	0.240036	P
DWN_5_1	C	0	0.872879	0.127121	A
DWN_5_1	C_N	0	0.907455	0.092545	A
DWN_5_1	C_W	0	0.872879	0.127121	A
DWN_5_1	E_A	0	0	1	D
DWN_5_1	E_A_B	0	0	1	D
DWN_5_1	E_A_C	0	0	1	D
DWN_5_1	E_A_N	0	0	1	D
DWN_5_1	E_A_W	0	0	1	D
DWN_5_1	E_B	0.536652	0.058212	0.405136	P
DWN_5_1	E_B_C	0	0.592911	0.407089	A
DWN_5_1	E_B_N	0.640915	0.014526	0.344559	P
DWN_5_1	E_B_W	0	0.85379	0.14621	A
DWN_5_1	E_C	0	0.711395	0.288605	A
DWN_5_1	E_C_N	0	0.757935	0.242065	A
DWN_5_1	E_C_W	0	0.723846	0.276154	A
DWN_5_1	E_N	0.743134	0.016235	0.240631	P
DWN_5_1	E_N_W	0	0.840179	0.159821	A
DWN_5_1	E_W	0	0.896469	0.103531	A
DWN_5_1	N	0.907455	0	0.092545	P
DWN_5_1	N_W	0	0.907455	0.092545	A
DWN_5_1	W	0.872879	0	0.127121	P
DWN_5_2	A	0	0	1	D
DWN_5_2	A_B	0	0	1	D
DWN_5_2	A_C	0	0	1	D
DWN_5_2	A_N	0	0.138947	0.861053	D
DWN_5_2	A_W	0	0.031281	0.968719	D
DWN_5_2	B	0.774612	0	0.225388	P
DWN_5_2	B_C	0	0.768265	0.231735	A
DWN_5_2	B_N	0.827408	0	0.172592	P
DWN_5_2	B_W	0.713425	0.061188	0.225388	P
DWN_5_2	C	0	0.879654	0.120346	A
DWN_5_2	C_N	0	0.907455	0.092545	A
DWN_5_2	C_W	0	0.879654	0.120346	A
DWN_5_2	E_A	0	0	1	D
DWN_5_2	E_A_B	0	0	1	D
DWN_5_2	E_A_C	0	0	1	D
DWN_5_2	E_A_N	0	0	1	D
DWN_5_2	E_A_W	0	0.033203	0.966797	D
DWN_5_2	E_B	0.678787	0	0.321213	P
DWN_5_2	E_B_C	0	0.600922	0.399078	A
DWN_5_2	E_B_N	0.692627	0	0.307373	P
DWN_5_2	E_B_W	0	1	0	A
DWN_5_2	E_C	0	0.717804	0.282196	A
DWN_5_2	E_C_N	0	0.763306	0.236694	A
DWN_5_2	E_C_W	0	0.853638	0.146362	A
DWN_5_2	E_N	0.779785	0	0.220215	P
DWN_5_2	E_N_W	0	0.879669	0.120331	A
DWN_5_2	E_W	0	1	0	A
DWN_5_2	N	0.907455	0	0.092545	P
DWN_5_2	N_W	0	0.907455	0.092545	A
DWN_5_2	W	0.821716	0.062149	0.116135	P
DWN_5_3	A	0.959106	0	0.040894	P
DWN_5_3	A_B	0	0	1	D
DWN_5_3	A_C	0	0.959106	0.040894	A
DWN_5_3	A_N	0.994507	0	0.005493	P
DWN_5_3	A_W	0.959106	0	0.040894	P
DWN_5_3	B	0.934174	0	0.065826	P
DWN_5_3	B_C	0	0.911224	0.088776	A
DWN_5_3	B_N	0.903168	0	0.096832	P
DWN_5_3	B_W	0.933563	0	0.066437	P
DWN_5_3	C	0	1	0	A
DWN_5_3	C_N	0	1	0	A
DWN_5_3	C_W	0	1	0	A
DWN_5_3	E_A	1	0	0	P
DWN_5_3	E_A_B	0	0	1	D
DWN_5_3	E_A_C	0	1	0	A
DWN_5_3	E_A_N	1	0	0	P
DWN_5_3	E_A_W	1	0	0	P
DWN_5_3	E_B	0.682312	0	0.317688	P
DWN_5_3	E_B_C	0	0.653351	0.346649	A
DWN_5_3	E_B_N	0.573425	0	0.426575	P
DWN_5_3	E_B_W	0.683533	0	0.316467	P
DWN_5_3	E_C	0	1	0	A
DWN_5_3	E_C_N	0	1	0	A
DWN_5_3	E_C_W	0	1	0	A
DWN_5_3	E_N	1	0	0	P
DWN_5_3	E_N_W	0.853027	0.146973	0	P
DWN_5_3	E_W	1	0	0	P
DWN_5_3	N	1	0	0	P
DWN_5_3	N_W	0	1	0	A
DWN_5_3	W	1	0	0	P
