# Supplementary material for: Network dynamics-based cancer panel stratification for systemic prediction of anticancer drug response
Source: Nat Commun. 2017 Dec 5;8:1940. doi: 10.1038/s41467-017-02160-5 (PMC5717260; doi:10.1038/s41467-017-02160-5)
Supplement: Supplementary file 6 — Supplementary Data 3 [file 41467_2017_2160_MOESM6_ESM.xlsx]

## Sheet: DWN_INFO
Supplementary Data 3. Categorization of drug response by major response phenotype, critical target(s) and critical determinant(s)
DWN	network alteration	p14ARF	PTEN	ATM	Bax	Rb	BCL2	Cyclin E	E2F1	p21	p53	Caspase	Cyclin G	Wip1	MDM2	MDMX	AKT
DWN_1_1	akt(A)	N	N	N	N	N	N	N	N	N	N	N	N	N	N	N	A
DWN_1_2	mdmx(A)	N	N	N	N	N	N	N	N	N	N	N	N	N	N	A	N
DWN_1_3	mdm2(A)	N	N	N	N	N	N	N	N	N	N	N	N	N	A	N	N
DWN_1_4	wip1(A)	N	N	N	N	N	N	N	N	N	N	N	N	A	N	N	N
DWN_1_5	cyce(A)	N	N	N	N	N	N	A	N	N	N	N	N	N	N	N	N
DWN_1_6	rb(I)	N	N	N	N	I	N	N	N	N	N	N	N	N	N	N	N
DWN_1_7	bax(I)	N	N	N	I	N	N	N	N	N	N	N	N	N	N	N	N
DWN_1_8	arf(I)	I	N	N	N	N	N	N	N	N	N	N	N	N	N	N	N
DWN_2_1	wip1(A)_akt(A)	N	N	N	N	N	N	N	N	N	N	N	N	A	N	N	A
DWN_2_2	wip1(A)_mdmx(A)	N	N	N	N	N	N	N	N	N	N	N	N	A	N	A	N
DWN_2_3	cycg(A)_mdmx(A)	N	N	N	N	N	N	N	N	N	N	N	A	N	N	A	N
DWN_2_4	pten(I)_akt(A)	N	I	N	N	N	N	N	N	N	N	N	N	N	N	N	A
DWN_2_5	pten(I)_cyce(A)	N	I	N	N	N	N	A	N	N	N	N	N	N	N	N	N
DWN_2_6	arf(I)_akt(A)	I	N	N	N	N	N	N	N	N	N	N	N	N	N	N	A
DWN_2_7	arf(I)_mdmx(A)	I	N	N	N	N	N	N	N	N	N	N	N	N	N	A	N
DWN_2_8	arf(I)_cycg(I)	I	N	N	N	N	N	N	N	N	N	N	I	N	N	N	N
DWN_2_9	arf(I)_cyce(A)	I	N	N	N	N	N	A	N	N	N	N	N	N	N	N	N
DWN_2_10	arf(I)_bcl2(A)	I	N	N	N	N	A	N	N	N	N	N	N	N	N	N	N
DWN_2_11	arf(I)_atm(I)	I	N	I	N	N	N	N	N	N	N	N	N	N	N	N	N
DWN_2_12	arf(I)_pten(I)	I	I	N	N	N	N	N	N	N	N	N	N	N	N	N	N
DWN_3_1	cycg(A)_wip1(A)_mdm2(A)	N	N	N	N	N	N	N	N	N	N	N	A	A	A	N	N
DWN_3_2	bcl2(A)_mdm2(A)_mdmx(A)	N	N	N	N	N	A	N	N	N	N	N	N	N	A	A	N
DWN_3_3	rb(I)_wip1(A)_mdmx(A)	N	N	N	N	I	N	N	N	N	N	N	N	A	N	A	N
DWN_3_4	rb(A)_mdm2(A)_mdmx(A)	N	N	N	N	A	N	N	N	N	N	N	N	N	A	A	N
DWN_3_5	pten(I)_mdmx(A)_akt(A)	N	I	N	N	N	N	N	N	N	N	N	N	N	N	A	A
DWN_3_6	pten(I)_bax(I)_akt(A)	N	I	N	I	N	N	N	N	N	N	N	N	N	N	N	A
DWN_3_7	pten(I)_bax(I)_mdmx(A)	N	I	N	I	N	N	N	N	N	N	N	N	N	N	A	N
DWN_3_8	arf(I)_wip1(A)_akt(A)	I	N	N	N	N	N	N	N	N	N	N	N	A	N	N	A
DWN_3_9	arf(I)_wip1(A)_mdmx(A)	I	N	N	N	N	N	N	N	N	N	N	N	A	N	A	N
DWN_3_10	arf(I)_cycg(A)_akt(A)	I	N	N	N	N	N	N	N	N	N	N	A	N	N	N	A
DWN_3_11	arf(I)_cyce(A)_akt(A)	I	N	N	N	N	N	A	N	N	N	N	N	N	N	N	A
DWN_3_12	arf(I)_cyce(A)_wip1(A)	I	N	N	N	N	N	A	N	N	N	N	N	A	N	N	N
DWN_3_13	arf(I)_pten(I)_akt(A)	I	I	N	N	N	N	N	N	N	N	N	N	N	N	N	A
DWN_3_14	arf(I)_pten(I)_rb(I)	I	I	N	N	I	N	N	N	N	N	N	N	N	N	N	N
DWN_4_1	cycg(A)_wip1(A)_mdm2(A)_akt(A)	N	N	N	N	N	N	N	N	N	N	N	A	A	A	N	A
DWN_4_2	atm(I)_bcl2(A)_mdm2(A)_akt(A)	N	N	I	N	N	A	N	N	N	N	N	N	N	A	N	A
DWN_4_3	pten(I)_bax(I)_p21(I)_akt(A)	N	I	N	I	N	N	N	N	I	N	N	N	N	N	N	A
DWN_4_4	arf(I)_bcl2(I)_cycg(A)_akt(A)	I	N	N	N	N	I	N	N	N	N	N	A	N	N	N	A
DWN_4_5	arf(I)_atm(I)_bcl2(A)_akt(A)	I	N	I	N	N	A	N	N	N	N	N	N	N	N	N	A
DWN_4_6	arf(I)_pten(I)_mdm2(A)_akt(A)	I	I	N	N	N	N	N	N	N	N	N	N	N	A	N	A
DWN_4_7	arf(I)_pten(I)_p21(I)_mdm2(A)	I	I	N	N	N	N	N	N	I	N	N	N	N	A	N	N
DWN_4_8	arf(I)_pten(I)_rb(I)_wip1(A)	I	I	N	N	I	N	N	N	N	N	N	N	A	N	N	N
DWN_5_1	pten(I)_bax(I)_rb(I)_e2f1(A)_mdmx(A)	N	I	N	I	I	N	N	A	N	N	N	N	N	N	A	N
DWN_5_2	pten(I)_bax(I)_rb(I)_cyce(A)_e2f1(A)	N	I	N	I	I	N	A	A	N	N	N	N	N	N	N	N
DWN_5_3	arf(I)_atm(I)_bcl2(A)_mdmx(A)_akt(A)	I	N	I	N	N	A	N	N	N	N	N	N	N	N	A	A
NODE COLOR	DESCRIPPTION
BALCK	The activity of a node is constantly activated.
WHITE	The activity of a node is constantly inactivated.
GRAY	The activity of a node is determined by state-transitionl logic

## Sheet: NETWORK(NT)_INFO
	p14ARF	PTEN	ATM	Bax	Rb	BCL2	Cyclin E	E2F1	p21	p53	Caspase	Cyclin G	Wip1	MDM2	MDMX	AKT
NT_1	N	N	N	N	N	N	N	N	N	N	N	N	N	N	N	A
NT_2	I	N	N	N	N	N	N	N	N	N	N	N	N	N	N	N
NT_3	N	N	I	N	N	N	N	N	N	N	N	N	N	N	N	N
NT_4	N	N	N	I	N	N	N	N	N	N	N	N	N	N	N	N
NT_5	N	N	N	N	N	A	N	N	N	N	N	N	N	N	N	N
NT_6	N	N	N	N	N	I	N	N	N	N	N	N	N	N	N	N
NT_7	N	N	N	N	N	N	A	N	N	N	N	N	N	N	N	N
NT_8	N	N	N	N	N	N	I	N	N	N	N	N	N	N	N	N
NT_9	N	N	N	N	N	N	N	N	N	N	N	A	N	N	N	N
NT_10	N	N	N	N	N	N	N	N	N	N	N	I	N	N	N	N
NT_11	N	N	N	N	N	N	N	A	N	N	N	N	N	N	N	N
NT_12	N	N	N	N	N	N	N	N	N	N	N	N	N	A	N	N
NT_13	N	N	N	N	N	N	N	N	N	N	N	N	N	N	A	N
NT_14	N	N	N	N	N	N	N	N	I	N	N	N	N	N	N	N
NT_15	N	I	N	N	N	N	N	N	N	N	N	N	N	N	N	N
NT_16	N	N	N	N	A	N	N	N	N	N	N	N	N	N	N	N
NT_17	N	N	N	N	I	N	N	N	N	N	N	N	N	N	N	N
NT_18	N	N	N	N	N	N	N	N	N	N	N	N	A	N	N	N
NT_19	I	N	N	N	N	N	N	N	N	N	N	N	N	N	N	A
NT_20	I	N	I	N	N	N	N	N	N	N	N	N	N	N	N	N
NT_21	I	N	N	N	N	A	N	N	N	N	N	N	N	N	N	N
NT_22	I	N	N	N	N	I	N	N	N	N	N	N	N	N	N	N
NT_23	I	N	N	N	N	N	A	N	N	N	N	N	N	N	N	N
NT_24	I	N	N	N	N	N	N	N	N	N	N	A	N	N	N	N
NT_25	I	N	N	N	N	N	N	N	N	N	N	N	N	A	N	N
NT_26	I	N	N	N	N	N	N	N	N	N	N	N	N	N	A	N
NT_27	I	N	N	N	N	N	N	N	I	N	N	N	N	N	N	N
NT_28	I	I	N	N	N	N	N	N	N	N	N	N	N	N	N	N
NT_29	I	N	N	N	N	N	N	N	N	N	N	N	A	N	N	N
NT_30	N	N	I	N	N	N	N	N	N	N	N	N	N	N	N	A
NT_31	N	N	I	N	N	A	N	N	N	N	N	N	N	N	N	N
NT_32	N	N	I	N	N	N	N	N	N	N	N	N	N	A	N	N
NT_33	N	N	I	N	N	N	N	N	N	N	N	N	N	N	A	N
NT_34	N	N	N	I	N	N	N	A	N	N	N	N	N	N	N	N
NT_35	N	N	N	I	N	N	N	N	N	N	N	N	N	N	A	N
NT_36	N	N	N	I	I	N	N	N	N	N	N	N	N	N	N	N
NT_37	N	N	N	N	N	A	N	N	N	N	N	N	N	N	N	A
NT_38	N	N	N	N	N	I	N	N	N	N	N	N	N	N	N	A
NT_39	N	N	N	N	N	I	N	N	N	N	N	A	N	N	N	N
NT_40	N	N	N	N	N	A	N	N	N	N	N	N	N	A	N	N
NT_41	N	N	N	N	N	A	N	N	N	N	N	N	N	N	A	N
NT_42	N	N	N	N	N	N	A	N	N	N	N	N	N	N	N	A
NT_43	N	N	N	N	N	N	N	N	N	N	N	A	N	N	N	A
NT_44	N	N	N	N	N	N	N	N	N	N	N	A	N	A	N	N
NT_45	N	N	N	N	N	N	N	N	N	N	N	A	A	N	N	N
NT_46	N	N	N	N	N	N	N	A	N	N	N	N	N	N	A	N
NT_47	N	N	N	N	N	N	N	N	N	N	N	N	N	A	N	A
NT_48	N	N	N	N	N	N	N	N	N	N	N	N	N	A	A	N
NT_49	N	N	N	N	N	N	N	N	N	N	N	N	N	N	A	A
NT_50	N	N	N	N	N	N	N	N	I	N	N	N	N	A	N	N
NT_51	N	I	N	N	N	N	N	N	N	N	N	N	N	N	N	A
NT_52	N	I	N	I	N	N	N	N	N	N	N	N	N	N	N	N
NT_53	N	I	N	N	N	N	N	A	N	N	N	N	N	N	N	N
NT_54	N	I	N	N	N	N	N	N	N	N	N	N	N	A	N	N
NT_55	N	I	N	N	N	N	N	N	N	N	N	N	N	N	A	N
NT_56	N	I	N	N	N	N	N	N	I	N	N	N	N	N	N	N
NT_57	N	I	N	N	I	N	N	N	N	N	N	N	N	N	N	N
NT_58	N	N	N	N	I	N	N	A	N	N	N	N	N	N	N	N
NT_59	N	N	N	N	A	N	N	N	N	N	N	N	N	A	N	N
NT_60	N	N	N	N	A	N	N	N	N	N	N	N	N	N	A	N
NT_61	N	N	N	N	I	N	N	N	N	N	N	N	N	N	A	N
NT_62	N	N	N	N	I	N	N	N	N	N	N	N	A	N	N	N
NT_63	N	N	N	N	N	N	N	N	N	N	N	N	A	N	N	A
NT_64	N	N	N	N	N	N	N	N	N	N	N	N	A	A	N	N
NT_65	N	N	N	N	N	N	N	N	N	N	N	N	A	N	A	N
NT_66	I	N	I	N	N	N	N	N	N	N	N	N	N	N	N	A
NT_67	I	N	I	N	N	A	N	N	N	N	N	N	N	N	N	N
NT_68	I	N	I	N	N	N	N	N	N	N	N	N	N	N	A	N
NT_69	I	N	N	N	N	A	N	N	N	N	N	N	N	N	N	A
NT_70	I	N	N	N	N	I	N	N	N	N	N	N	N	N	N	A
NT_71	I	N	N	N	N	I	N	N	N	N	N	A	N	N	N	N
NT_72	I	N	N	N	N	A	N	N	N	N	N	N	N	N	A	N
NT_73	I	N	N	N	N	N	N	N	N	N	N	N	N	N	A	A
NT_74	N	N	I	N	N	A	N	N	N	N	N	N	N	N	N	A
NT_75	N	N	I	N	N	A	N	N	N	N	N	N	N	N	A	N
NT_76	N	N	I	N	N	N	N	N	N	N	N	N	N	N	A	A
NT_77	N	N	N	I	N	N	N	A	N	N	N	N	N	N	A	N
NT_78	N	N	N	I	I	N	N	A	N	N	N	N	N	N	N	N
NT_79	N	N	N	I	I	N	N	N	N	N	N	N	N	N	A	N
NT_80	N	N	N	N	N	I	N	N	N	N	N	A	N	N	N	A
NT_81	N	N	N	N	N	A	N	N	N	N	N	N	N	N	A	A
NT_82	N	N	N	N	N	N	N	N	N	N	N	A	A	N	N	A
NT_83	N	N	N	N	N	N	N	N	N	N	N	A	A	A	N	N
NT_84	N	I	N	I	N	N	N	A	N	N	N	N	N	N	N	N
NT_85	N	I	N	I	N	N	N	N	N	N	N	N	N	N	A	N
NT_86	N	I	N	I	I	N	N	N	N	N	N	N	N	N	N	N
NT_87	N	I	N	N	N	N	N	A	N	N	N	N	N	N	A	N
NT_88	N	I	N	N	I	N	N	A	N	N	N	N	N	N	N	N
NT_89	N	I	N	N	I	N	N	N	N	N	N	N	N	N	A	N
NT_90	N	N	N	N	I	N	N	A	N	N	N	N	N	N	A	N
NT_91	N	N	N	N	N	N	N	N	N	N	N	N	A	A	N	A
NT_92	N	N	N	N	N	N	A	N	N	N	N	N	A	N	N	N
NT_93	N	N	N	I	N	N	N	N	N	N	N	N	N	N	N	A
NT_94	I	N	N	N	I	N	N	N	N	N	N	N	N	N	N	N
NT_95	N	N	N	N	N	N	N	N	N	N	N	A	N	A	N	A
NT_96	N	N	I	N	N	A	N	N	N	N	N	N	N	A	N	N
NT_97	N	N	I	N	N	N	N	N	N	N	N	N	N	A	N	A
NT_98.	N	N	N	N	N	A	N	N	N	N	N	N	N	A	N	A
NT_99	N	N	N	I	N	N	N	N	I	N	N	N	N	N	N	N
NT_100	N	N	N	I	N	N	N	N	A	N	N	N	N	N	N	N
NT_101	N	N	N	N	N	N	N	N	I	N	N	N	N	N	N	A
NT_102	N	I	N	I	N	N	N	N	I	N	N	N	N	N	N	N
NT_103	N	I	N	I	N	N	N	N	N	N	N	N	N	N	N	A
NT_104	N	I	N	N	N	N	N	N	I	N	N	N	N	N	N	A
NT_105	N	N	N	I	N	N	N	N	I	N	N	N	N	N	N	A
NT_106	I	N	N	N	N	N	A	N	N	N	N	N	N	N	N	A
NT_107	I	I	N	N	N	N	N	N	N	N	N	N	N	A	N	N
NT_108	I	I	N	N	N	N	N	N	N	N	N	N	N	N	N	A
NT_109	I	N	N	N	N	N	N	N	N	N	N	N	N	A	N	A
NT_110	N	I	N	N	N	N	N	N	N	N	N	N	N	A	N	A
NT_111	I	I	N	N	N	N	N	N	I	N	N	N	N	N	N	N
NT_112	I	I	N	N	N	N	N	N	N	N	N	N	N	A	N	N
NT_113	I	N	N	N	N	N	N	N	I	N	N	N	N	A	N	N
NT_114	N	I	N	N	N	N	N	N	I	N	N	N	N	A	N	N
NT_115	I	N	N	N	I	N	N	N	N	N	N	N	N	N	N	N
NT_116	N	I	N	N	N	N	N	N	N	N	N	N	A	N	N	N
NT_117	I	I	N	N	I	N	N	N	N	N	N	N	N	N	N	N
NT_118	I	I	N	N	N	N	N	N	N	N	N	N	A	N	N	N
NT_119	I	N	N	N	I	N	N	N	N	N	N	N	A	N	N	N
NT_120	N	I	N	N	I	N	N	N	N	N	N	N	A	N	N	N
NT_121	N	I	N	I	I	N	N	A	N	N	N	N	N	N	N	N
NT_122	N	I	N	I	I	N	N	N	N	N	N	N	N	N	A	N
NT_123	N	I	N	I	N	N	N	A	N	N	N	N	N	N	A	N
NT_124	N	I	N	N	I	N	N	A	N	N	N	N	N	N	A	N
NT_125	N	I	N	N	N	N	A	N	N	N	N	N	N	N	N	N
NT_126	N	N	N	I	N	N	A	N	N	N	N	N	N	N	N	N
NT_127	N	N	N	N	I	N	A	N	N	N	N	N	N	N	N	N
NT_128	N	N	N	N	N	N	A	A	N	N	N	N	N	N	N	N
NT_129	N	I	N	I	N	N	A	N	N	N	N	N	N	N	N	N
NT_130	N	I	N	N	I	N	A	N	N	N	N	N	N	N	N	N
NT_131	N	I	N	N	N	N	A	A	N	N	N	N	N	N	N	N
NT_132	N	N	N	I	I	N	A	N	N	N	N	N	N	N	N	N
NT_133	N	N	N	I	N	N	A	A	N	N	N	N	N	N	N	N
NT_134	N	N	N	N	I	N	A	A	N	N	N	N	N	N	N	N
NT_135	N	I	N	I	I	N	A	N	N	N	N	N	N	N	N	N
NT_136	N	I	N	I	I	N	N	A	N	N	N	N	N	N	N	N
NT_137	N	I	N	N	I	N	A	A	N	N	N	N	N	N	N	N
NT_138	N	I	N	I	N	N	A	A	N	N	N	N	N	N	N	N
NT_139	I	N	I	N	N	A	N	N	N	N	N	N	N	N	A	N
NT_140	I	N	I	N	N	N	N	N	N	N	N	N	N	N	A	A
NT_141	I	N	N	N	N	A	N	N	N	N	N	N	N	N	A	A
NT_142	N	N	N	I	I	N	N	A	N	N	N	N	N	N	A	N
NT_143	N	N	N	I	I	N	A	A	N	N	N	N	N	N	N	N
NT_144	N	I	N	N	N	A	N	N	N	N	N	N	N	A	N	A
NT_145	I	N	I	N	N	A	N	N	N	N	N	N	N	N	N	A
NT_146	N	N	I	N	N	A	N	N	N	N	N	N	N	N	A	A
NODE COLOR	DESCRIPPTION
BALCK	The activity of a node is constantly activated.
WHITE	The activity of a node is constantly inactivated.
GRAY	The activity of a node is determined by state-transitionl logic

## Sheet: NETWORK(NT)_RESPONSE
DWN	DRUG	P(Proliferation)	A(cell cycle arrest)	D(cell death)	MAJOR CELLUAR PHENOTYPE
NT_1	A	0	0	1	D
NT_2	A	0	0	1	D
NT_3	A	0	0	1	D
NT_4	A	0	0	1	D
NT_5	A	0.925873	0	0.074127	P
NT_6	A	0	0	1	D
NT_7	A	0	0	1	D
NT_8	A	0	0	1	D
NT_9	A	0	0	1	D
NT_10	A	0	0	1	D
NT_11	A	0	0	1	D
NT_12	A	0	0	1	D
NT_13	A	0	0	1	D
NT_14	A	0	0	1	D
NT_15	A	0	0	1	D
NT_16	A	0.018311	0.981689	0	A
NT_17	A	0	0	1	D
NT_18	A	0	0	1	D
NT_19	A	0	0	1	D
NT_20	A	0	0	1	D
NT_21	A	0.93399	0	0.06601	P
NT_22	A	0	0	1	D
NT_23	A	0	0	1	D
NT_24	A	0	0	1	D
NT_25	A	0	0	1	D
NT_26	A	0	0	1	D
NT_27	A	0	0	1	D
NT_28	A	0	0	1	D
NT_29	A	0	0	1	D
NT_30	A	0	0	1	D
NT_31	A	0.924896	0	0.075104	P
NT_32	A	0	0	1	D
NT_33	A	0	0	1	D
NT_34	A	0	0	1	D
NT_35	A	0	0	1	D
NT_36	A	0	0	1	D
NT_37	A	0.925873	0	0.074127	P
NT_38	A	0	0	1	D
NT_39	A	0	0	1	D
NT_40	A	0.815918	0	0.184082	P
NT_41	A	0.936798	0	0.063202	P
NT_42	A	0	0	1	D
NT_43	A	0	0	1	D
NT_44	A	0	0	1	D
NT_45	A	0	0	1	D
NT_46	A	0	0	1	D
NT_47	A	0	0	1	D
NT_48	A	0	0	1	D
NT_49	A	0	0	1	D
NT_50	A	0	0	1	D
NT_51	A	0	0	1	D
NT_52	A	0	0	1	D
NT_53	A	0	0	1	D
NT_54	A	0	0	1	D
NT_55	A	0	0	1	D
NT_56	A	0	0	1	D
NT_57	A	0	0	1	D
NT_58	A	0	0	1	D
NT_59	A	0	0	1	D
NT_60	A	1	0	0	P
NT_61	A	0	0	1	D
NT_62	A	0	0	1	D
NT_63	A	0	0	1	D
NT_64	A	0	0	1	D
NT_65	A	0	0	1	D
NT_66	A	0	0	1	D
NT_67	A	0.933014	0	0.066986	P
NT_68	A	0	0	1	D
NT_69	A	0.93399	0	0.06601	P
NT_70	A	0	0	1	D
NT_71	A	0	0	1	D
NT_72	A	0.933929	0	0.066071	P
NT_73	A	0	0	1	D
NT_74	A	0.924896	0	0.075104	P
NT_75	A	0.93869	0	0.06131	P
NT_76	A	0	0	1	D
NT_77	A	0	0	1	D
NT_78	A	0	0	1	D
NT_79	A	0	0	1	D
NT_80	A	0	0	1	D
NT_81	A	0.936798	0	0.063202	P
NT_82	A	0	0	1	D
NT_83	A	0	0	1	D
NT_84	A	0	0	1	D
NT_85	A	0	0	1	D
NT_86	A	0	0	1	D
NT_87	A	0	0	1	D
NT_88	A	0	0	1	D
NT_89	A	0	0	1	D
NT_90	A	0	0	1	D
NT_91	A	0	0	1	D
NT_92	A	0	0	1	D
NT_93	A	0	0	1	D
NT_94	A	0	0	1	D
NT_95	A	0	0	1	D
NT_96	A	0.834473	0	0.165527	P
NT_97	A	0	0	1	D
NT_98.	A	0.815918	0	0.184082	P
NT_99	A	0	0	1	D
NT_100	A	0	0	1	D
NT_101	A	0	0	1	D
NT_102	A	0	0	1	D
NT_103	A	0	0	1	D
NT_104	A	0	0	1	D
NT_105	A	0	0	1	D
NT_106	A	0	0	1	D
NT_107	A	0	0	1	D
NT_108	A	0	0	1	D
NT_109	A	0	0	1	D
NT_110	A	0	0	1	D
NT_111	A	0	0	1	D
NT_112	A	0	0	1	D
NT_113	A	0	0	1	D
NT_114	A	0	0	1	D
NT_115	A	0	0	1	D
NT_116	A	0	0	1	D
NT_117	A	0	0	1	D
NT_118	A	0	0	1	D
NT_119	A	0	0	1	D
NT_120	A	0	0	1	D
NT_121	A	0	0	1	D
NT_122	A	0	0	1	D
NT_123	A	0	0	1	D
NT_124	A	0	0	1	D
NT_125	A	0	0	1	D
NT_126	A	0	0	1	D
NT_127	A	0	0	1	D
NT_128	A	0	0	1	D
NT_129	A	0	0	1	D
NT_130	A	0	0	1	D
NT_131	A	0	0	1	D
NT_132	A	0	0	1	D
NT_133	A	0	0	1	D
NT_134	A	0	0	1	D
NT_135	A	0	0	1	D
NT_136	A	0	0	1	D
NT_137	A	0	0	1	D
NT_138	A	0	0	1	D
NT_139	A	0.935822	0	0.064178	P
NT_140	A	0	0	1	D
NT_141	A	0.933929	0	0.066071	P
NT_142	A	0.933929	0	0.066071	P
NT_143	A	0.933929	0	0.066071	P
NT_144	A	0.928223	0	0.071777	P
NT_145	A	0.944061	0	0.055939	P
NT_146	A	0.933929	0	0.066071	P
NT_1	B	0.884613	0	0.115387	P
NT_2	B	0.702011	0	0.297989	P
NT_3	B	0.700287	0	0.299713	P
NT_4	B	0.797455	0	0.202545	P
NT_5	B	0.70668	0	0.29332	P
NT_6	B	0.70668	0	0.29332	P
NT_7	B	0.742111	0	0.257889	P
NT_8	B	0	0.664719	0.335281	A
NT_9	B	0.705215	0	0.294785	P
NT_10	B	0.714737	0	0.285263	P
NT_11	B	0.483124	0	0.516876	D
NT_12	B	0.624069	0	0.375931	P
NT_13	B	0.777649	0	0.222351	P
NT_14	B	0.688522	0	0.311478	P
NT_15	B	0.856903	0	0.143097	P
NT_16	B	1	0	0	P
NT_17	B	0.557892	0	0.442108	P
NT_18	B	0.706711	0	0.293289	P
NT_19	B	0.879944	0	0.120056	P
NT_20	B	0.695618	0	0.304382	P
NT_21	B	0.702011	0	0.297989	P
NT_22	B	0.702011	0	0.297989	P
NT_23	B	0.73674	0	0.26326	P
NT_24	B	0.700546	0	0.299454	P
NT_25	B	0.611374	0	0.388626	P
NT_26	B	0.774536	0	0.225464	P
NT_27	B	0.683853	0	0.316147	P
NT_28	B	0.852234	0	0.147766	P
NT_29	B	0.702988	0	0.297012	P
NT_30	B	0.882172	0	0.117828	P
NT_31	B	0.700287	0	0.299713	P
NT_32	B	0.623322	0	0.376678	P
NT_33	B	0.782257	0	0.217743	P
NT_34	B	0.815125	0	0.184875	P
NT_35	B	0.844193	0	0.155807	P
NT_36	B	0.830704	0	0.169296	P
NT_37	B	0.884613	0	0.115387	P
NT_38	B	0.884613	0	0.115387	P
NT_39	B	0.705215	0	0.294785	P
NT_40	B	0.624069	0	0.375931	P
NT_41	B	0.777649	0	0.222351	P
NT_42	B	0.922455	0	0.077545	P
NT_43	B	0.883636	0	0.116364	P
NT_44	B	0.62355	0	0.37645	P
NT_45	B	0.706192	0	0.293808	P
NT_46	B	0.448441	0	0.551559	D
NT_47	B	0.78714	0	0.21286	P
NT_48	B	0.705292	0	0.294708	P
NT_49	B	0.925781	0	0.074219	P
NT_50	B	0.583664	0	0.416336	P
NT_51	B	0.884613	0	0.115387	P
NT_52	B	0.94101	0	0.05899	P
NT_53	B	0.483124	0	0.516876	D
NT_54	B	0.726379	0	0.273621	P
NT_55	B	0.89801	0	0.10199	P
NT_56	B	0.817001	0	0.182999	P
NT_57	B	0.65181	0	0.34819	P
NT_58	B	0.461899	0	0.538101	D
NT_59	B	0.889526	0	0.110474	P
NT_60	B	1	0	0	P
NT_61	B	0.654968	0	0.345032	P
NT_62	B	0.55719	0	0.44281	P
NT_63	B	0.887634	0	0.112366	P
NT_64	B	0.630753	0	0.369247	P
NT_65	B	0.777161	0	0.222839	P
NT_66	B	0.877502	0	0.122498	P
NT_67	B	0.695618	0	0.304382	P
NT_68	B	0.779144	0	0.220856	P
NT_69	B	0.879944	0	0.120056	P
NT_70	B	0.879944	0	0.120056	P
NT_71	B	0.700546	0	0.299454	P
NT_72	B	0.774536	0	0.225464	P
NT_73	B	0.922668	0	0.077332	P
NT_74	B	0.882172	0	0.117828	P
NT_75	B	0.782257	0	0.217743	P
NT_76	B	0.92746	0	0.07254	P
NT_77	B	0.778473	0	0.221527	P
NT_78	B	0.786987	0	0.213013	P
NT_79	B	0.808456	0	0.191544	P
NT_80	B	0.883636	0	0.116364	P
NT_81	B	0.925781	0	0.074219	P
NT_82	B	0.887115	0	0.112885	P
NT_83	B	0.630753	0	0.369247	P
NT_84	B	0.815125	0	0.184875	P
NT_85	B	0.960892	0	0.039108	P
NT_86	B	0.914078	0	0.085922	P
NT_87	B	0.448441	0	0.551559	D
NT_88	B	0.461899	0	0.538101	D
NT_89	B	0.791504	0	0.208496	P
NT_90	B	0.450699	0	0.549301	D
NT_91	B	0.81073	0	0.18927	P
NT_92	B	0.723175	0	0.276825	P
NT_93	B	0.956238	0	0.043762	P
NT_94	B	0.541138	0	0.458862	P
NT_95	B	0.786621	0	0.213379	P
NT_96	B	0.623322	0	0.376678	P
NT_97	B	0.792847	0	0.207153	P
NT_98.	B	0.78714	0	0.21286	P
NT_99	B	0.706467	0	0.293533	P
NT_100	B	0.960236	0	0.039764	P
NT_101	B	0.774414	0	0.225586	P
NT_102	B	0.898315	0	0.101685	P
NT_103	B	0.960236	0	0.039764	P
NT_104	B	0.864563	0	0.135437	P
NT_105	B	0.933014	0	0.066986	P
NT_106	B	0.878967	0	0.121033	P
NT_107	B	0.713684	0	0.286316	P
NT_108	B	0.879944	0	0.120056	P
NT_109	B	0.774445	0	0.225555	P
NT_110	B	0.78714	0	0.21286	P
NT_111	B	0.812332	0	0.187668	P
NT_112	B	0.713684	0	0.286316	P
NT_113	B	0.570969	0	0.429031	P
NT_114	B	0.682373	0	0.317627	P
NT_115	B	0.556915	0	0.443085	P
NT_116	B	0.857407	0	0.142593	P
NT_117	B	0.650833	0	0.349167	P
NT_118	B	0.853683	0	0.146317	P
NT_119	B	0.556305	0	0.443695	P
NT_120	B	0.651108	0	0.348892	P
NT_121	B	0.786987	0	0.213013	P
NT_122	B	0.92894	0	0.07106	P
NT_123	B	0.778473	0	0.221527	P
NT_124	B	0.450699	0	0.549301	D
NT_125	B	0.901077	0	0.098923	P
NT_126	B	0.775558	0	0.224442	P
NT_127	B	0.789734	0	0.210266	P
NT_128	B	0.764587	0	0.235413	P
NT_129	B	0.937912	0	0.062088	P
NT_130	B	0.869568	0	0.130432	P
NT_131	B	0.764587	0	0.235413	P
NT_132	B	0.836075	0	0.163925	P
NT_133	B	0.838425	0	0.161575	P
NT_134	B	0.73497	0	0.26503	P
NT_135	B	0.919449	0	0.080551	P
NT_136	B	0.786987	0	0.213013	P
NT_137	B	0.73497	0	0.26503	P
NT_138	B	0.838425	0	0.161575	P
NT_139	B	0.779144	0	0.220856	P
NT_140	B	0.922668	0	0.077332	P
NT_141	B	0.922668	0	0.077332	P
NT_142	B	0.922668	0	0.077332	P
NT_143	B	0.922668	0	0.077332	P
NT_144	B	0.870636	0	0.129364	P
NT_145	B	0.905457	0	0.094543	P
NT_146	B	0.922668	0	0.077332	P
NT_1	C	0	0.967438	0.032562	A
NT_2	C	0	0.947815	0.052185	A
NT_3	C	0	0.947693	0.052307	A
NT_4	C	0	0.97052	0.02948	A
NT_5	C	0	1	0	A
NT_6	C	0	0.664719	0.335281	A
NT_7	C	0	0.948608	0.051392	A
NT_8	C	0	0.948608	0.051392	A
NT_9	C	0	0.948608	0.051392	A
NT_10	C	0	0.948761	0.051239	A
NT_11	C	0	0.438141	0.561859	D
NT_12	C	0	0.938797	0.061203	A
NT_13	C	0	0.952362	0.047638	A
NT_14	C	0	0.847382	0.152618	A
NT_15	C	0	0.959305	0.040695	A
NT_16	C	0	0.983688	0.016312	A
NT_17	C	0	0.734253	0.265747	A
NT_18	C	0	0.952713	0.047287	A
NT_19	C	0	0.966644	0.033356	A
NT_20	C	0	0.946899	0.053101	A
NT_21	C	0	1	0	A
NT_22	C	0	0.661087	0.338913	A
NT_23	C	0	0.947815	0.052185	A
NT_24	C	0	0.947815	0.052185	A
NT_25	C	0	0.938004	0.061996	A
NT_26	C	0	0.950684	0.049316	A
NT_27	C	0	0.846588	0.153412	A
NT_28	C	0	0.958511	0.041489	A
NT_29	C	0	0.95192	0.04808	A
NT_30	C	0	0.966522	0.033478	A
NT_31	C	0	1	0	A
NT_32	C	0	0.936554	0.063446	A
NT_33	C	0	0.952347	0.047653	A
NT_34	C	0	0.890518	0.109482	A
NT_35	C	0	0.974533	0.025467	A
NT_36	C	0	0.941223	0.058777	A
NT_37	C	0	1	0	A
NT_38	C	0	0.853699	0.146301	A
NT_39	C	0	0.658127	0.341873	A
NT_40	C	0	1	0	A
NT_41	C	0	1	0	A
NT_42	C	0	0.967438	0.032562	A
NT_43	C	0	0.967438	0.032562	A
NT_44	C	0	0.938797	0.061203	A
NT_45	C	0	0.952713	0.047287	A
NT_46	C	0	0.542633	0.457367	A
NT_47	C	0	0.961761	0.038239	A
NT_48	C	0	0.940765	0.059235	A
NT_49	C	0	0.969788	0.030212	A
NT_50	C	0	0.884155	0.115845	A
NT_51	C	0	0.967438	0.032562	A
NT_52	C	0	0.974258	0.025742	A
NT_53	C	0	0.438141	0.561859	D
NT_54	C	0	0.951813	0.048187	A
NT_55	C	0	0.962967	0.037033	A
NT_56	C	0	0.941666	0.058334	A
NT_57	C	0	0.76387	0.23613	A
NT_58	C	0	0.452347	0.547653	D
NT_59	C	0	0.980408	0.019592	A
NT_60	C	0	0.999359	0.000641	A
NT_61	C	0	0.851364	0.148636	A
NT_62	C	0	0.738495	0.261505	A
NT_63	C	0	0.969879	0.030121	A
NT_64	C	0	0.94606	0.05394	A
NT_65	C	0	0.953247	0.046753	A
NT_66	C	0	0.965729	0.034271	A
NT_67	C	0	1	0	A
NT_68	C	0	0.950668	0.049332	A
NT_69	C	0	1	0	A
NT_70	C	0	0.850067	0.149933	A
NT_71	C	0	0.654861	0.345139	A
NT_72	C	0	1	0	A
NT_73	C	0	0.968109	0.031891	A
NT_74	C	0	1	0	A
NT_75	C	0	1	0	A
NT_76	C	0	0.970062	0.029938	A
NT_77	C	0	0.879669	0.120331	A
NT_78	C	0	0.884338	0.115662	A
NT_79	C	0	0.953369	0.046631	A
NT_80	C	0	0.851501	0.148499	A
NT_81	C	0	1	0	A
NT_82	C	0	0.969879	0.030121	A
NT_83	C	0	0.94606	0.05394	A
NT_84	C	0	0.890518	0.109482	A
NT_85	C	0	0.977371	0.022629	A
NT_86	C	0	0.947845	0.052155	A
NT_87	C	0	0.542633	0.457367	A
NT_88	C	0	0.452347	0.547653	D
NT_89	C	0	0.883072	0.116928	A
NT_90	C	0	0.544708	0.455292	A
NT_91	C	0	0.965271	0.034729	A
NT_92	C	0	0.946579	0.053421	A
NT_93	C	0	0.976196	0.023804	A
NT_94	C	0	0.779144	0.220856	A
NT_95	C	0	0.961761	0.038239	A
NT_96	C	0	1	0	A
NT_97	C	0	0.959656	0.040344	A
NT_98.	C	0	1	0	A
NT_99	C	0	0.939575	0.060425	A
NT_100	C	0	0.978485	0.021515	A
NT_101	C	0	0.94519	0.05481	A
NT_102	C	0	0.951187	0.048813	A
NT_103	C	0	0.978485	0.021515	A
NT_104	C	0	0.953644	0.046356	A
NT_105	C	0	0.959991	0.040009	A
NT_106	C	0	0.966644	0.033356	A
NT_107	C	0	0.951019	0.048981	A
NT_108	C	0	0.966644	0.033356	A
NT_109	C	0	0.960968	0.039032	A
NT_110	C	0	0.961761	0.038239	A
NT_111	C	0	0.940872	0.059128	A
NT_112	C	0	0.951019	0.048981	A
NT_113	C	0	0.883362	0.116638	A
NT_114	C	0	0.932129	0.067871	A
NT_115	C	0	0.725128	0.274872	A
NT_116	C	0	0.963303	0.036697	A
NT_117	C	0	0.754745	0.245255	A
NT_118	C	0	0.962509	0.037491	A
NT_119	C	0	0.729706	0.270294	A
NT_120	C	0	0.768112	0.231888	A
NT_121	C	0	0.884338	0.115662	A
NT_122	C	0	0.95752	0.04248	A
NT_123	C	0	0.879669	0.120331	A
NT_124	C	0	0.544708	0.455292	A
NT_125	C	0	0.959305	0.040695	A
NT_126	C	0	0.97052	0.02948	A
NT_127	C	0	0.734253	0.265747	A
NT_128	C	0	0.438141	0.561859	D
NT_129	C	0	0.974258	0.025742	A
NT_130	C	0	0.76387	0.23613	A
NT_131	C	0	0.438141	0.561859	D
NT_132	C	0	0.941223	0.058777	A
NT_133	C	0	0.890518	0.109482	A
NT_134	C	0	0.452347	0.547653	D
NT_135	C	0	0.947845	0.052155	A
NT_136	C	0	0.884338	0.115662	A
NT_137	C	0	0.452347	0.547653	D
NT_138	C	0	0.890518	0.109482	A
NT_139	C	0	1	0	A
NT_140	C	0	0.968109	0.031891	A
NT_141	C	0	1	0	A
NT_142	C	0	1	0	A
NT_143	C	0	1	0	A
NT_144	C	0	1	0	A
NT_145	C	0	1	0	A
NT_146	C	0	1	0	A
NT_1	N	0.926025	0	0.073975	P
NT_2	N	0.896957	0	0.103043	P
NT_3	N	0.894958	0	0.105042	P
NT_4	N	0.968796	0	0.031204	P
NT_5	N	1	0	0	P
NT_6	N	0.694061	0	0.305939	P
NT_7	N	0.955643	0	0.044357	P
NT_8	N	0	0.098557	0.901443	D
NT_9	N	0.896286	0	0.103714	P
NT_10	N	0.898758	0	0.101242	P
NT_11	N	0.649704	0	0.350296	P
NT_12	N	0.835342	0	0.164658	P
NT_13	N	0.944916	0	0.055084	P
NT_14	N	0.780807	0	0.219193	P
NT_15	N	0.920059	0	0.079941	P
NT_16	N	1	0	0	P
NT_17	N	0.722183	0	0.277817	P
NT_18	N	0.905228	0	0.094772	P
NT_19	N	0.924316	0	0.075684	P
NT_20	N	0.89325	0	0.10675	P
NT_21	N	1	0	0	P
NT_22	N	0.691986	0	0.308014	P
NT_23	N	0.952835	0	0.047165	P
NT_24	N	0.895004	0	0.104996	P
NT_25	N	0.827713	0	0.172287	P
NT_26	N	0.942841	0	0.057159	P
NT_27	N	0.778183	0	0.221817	P
NT_28	N	0.91835	0	0.08165	P
NT_29	N	0.903915	0	0.096085	P
NT_30	N	0.922363	0	0.077637	P
NT_31	N	1	0	0	P
NT_32	N	0.830963	0	0.169037	P
NT_33	N	0.943771	0	0.056229	P
NT_34	N	0.923981	0	0.076019	P
NT_35	N	0.977585	0	0.022415	P
NT_36	N	0.960876	0	0.039124	P
NT_37	N	1	0	0	P
NT_38	N	0.865753	0	0.134247	P
NT_39	N	0.691254	0	0.308746	P
NT_40	N	1	0	0	P
NT_41	N	1	0	0	P
NT_42	N	0.958954	0	0.041046	P
NT_43	N	0.923676	0	0.076324	P
NT_44	N	0.834915	0	0.165085	P
NT_45	N	0.905106	0	0.094894	P
NT_46	N	0.744537	0	0.255463	P
NT_47	N	0.864563	0	0.135437	P
NT_48	N	0.92836	0	0.07164	P
NT_49	N	0.958801	0	0.041199	P
NT_50	N	0.673935	0	0.326065	P
NT_51	N	0.926025	0	0.073975	P
NT_52	N	0.970993	0	0.029007	P
NT_53	N	0.649704	0	0.350296	P
NT_54	N	0.862732	0	0.137268	P
NT_55	N	0.957489	0	0.042511	P
NT_56	N	0.861816	0	0.138184	P
NT_57	N	0.783234	0	0.216766	P
NT_58	N	0.637985	0	0.362015	P
NT_59	N	1	0	0	P
NT_60	N	1	0	0	P
NT_61	N	0.862289	0	0.137711	P
NT_62	N	0.730423	0	0.269577	P
NT_63	N	0.93692	0	0.06308	P
NT_64	N	0.858871	0	0.141129	P
NT_65	N	0.952652	0	0.047348	P
NT_66	N	0.920654	0	0.079346	P
NT_67	N	1	0	0	P
NT_68	N	0.941696	0	0.058304	P
NT_69	N	1	0	0	P
NT_70	N	0.863678	0	0.136322	P
NT_71	N	0.689758	0	0.310242	P
NT_72	N	1	0	0	P
NT_73	N	0.956726	0	0.043274	P
NT_74	N	1	0	0	P
NT_75	N	1	0	0	P
NT_76	N	0.957886	0	0.042114	P
NT_77	N	0.91687	0	0.08313	P
NT_78	N	0.920044	0	0.079956	P
NT_79	N	0.959518	0	0.040482	P
NT_80	N	0.862976	0	0.137024	P
NT_81	N	1	0	0	P
NT_82	N	0.93692	0	0.06308	P
NT_83	N	0.858871	0	0.141129	P
NT_84	N	0.923981	0	0.076019	P
NT_85	N	0.980133	0	0.019867	P
NT_86	N	0.963303	0	0.036697	P
NT_87	N	0.744537	0	0.255463	P
NT_88	N	0.637985	0	0.362015	P
NT_89	N	0.894104	0	0.105896	P
NT_90	N	0.74263	0	0.25737	P
NT_91	N	0.903809	0	0.096191	P
NT_92	N	0.888184	0	0.111816	P
NT_93	N	0.966797	0	0.033203	P
NT_94	N	0.743179	0	0.256821	P
NT_95	N	0.864136	0	0.135864	P
NT_96	N	1	0	0	P
NT_97	N	0.863098	0	0.136902	P
NT_98.	N	1	0	0	P
NT_99	N	0.875977	0	0.124023	P
NT_100	N	0.972015	0	0.027985	P
NT_101	N	0.794342	0	0.205658	P
NT_102	N	0.92807	0	0.07193	P
NT_103	N	0.972015	0	0.027985	P
NT_104	N	0.88382	0	0.11618	P
NT_105	N	0.942169	0	0.057831	P
NT_106	N	0.922394	0	0.077606	P
NT_107	N	0.855103	0	0.144897	P
NT_108	N	0.924316	0	0.075684	P
NT_109	N	0.856934	0	0.143066	P
NT_110	N	0.864563	0	0.135437	P
NT_111	N	0.859192	0	0.140808	P
NT_112	N	0.855103	0	0.144897	P
NT_113	N	0.666306	0	0.333694	P
NT_114	N	0.743408	0	0.256592	P
NT_115	N	0.719467	0	0.280533	P
NT_116	N	0.926605	0	0.073395	P
NT_117	N	0.780518	0	0.219482	P
NT_118	N	0.925293	0	0.074707	P
NT_119	N	0.728958	0	0.271042	P
NT_120	N	0.791473	0	0.208527	P
NT_121	N	0.920044	0	0.079956	P
NT_122	N	0.962906	0	0.037094	P
NT_123	N	0.91687	0	0.08313	P
NT_124	N	0.74263	0	0.25737	P
NT_125	N	0.957779	0	0.042221	P
NT_126	N	0.967438	0	0.032562	P
NT_127	N	0.944427	0	0.055573	P
NT_128	N	0.900574	0	0.099426	P
NT_129	N	0.969681	0	0.030319	P
NT_130	N	0.946487	0	0.053513	P
NT_131	N	0.900574	0	0.099426	P
NT_132	N	0.961548	0	0.038452	P
NT_133	N	0.928192	0	0.071808	P
NT_134	N	0.896011	0	0.103989	P
NT_135	N	0.963974	0	0.036026	P
NT_136	N	0.920044	0	0.079956	P
NT_137	N	0.896011	0	0.103989	P
NT_138	N	0.928192	0	0.071808	P
NT_139	N	1	0	0	P
NT_140	N	0.956726	0	0.043274	P
NT_141	N	1	0	0	P
NT_142	N	1	0	0	P
NT_143	N	1	0	0	P
NT_144	N	1	0	0	P
NT_145	N	1	0	0	P
NT_146	N	1	0	0	P
NT_1	W	0.926178	0.008575	0.065247	P
NT_2	W	0.897034	0.01004	0.092926	P
NT_3	W	0.897324	0.011444	0.091232	P
NT_4	W	0.928879	0.030365	0.040756	P
NT_5	W	0.964355	0.029205	0.006439	P
NT_6	W	0.674622	0.009979	0.315399	P
NT_7	W	0.915909	0.025864	0.058228	P
NT_8	W	0	0.897079	0.102921	A
NT_9	W	0.898041	0.010406	0.091553	P
NT_10	W	0.901825	0.009949	0.088226	P
NT_11	W	0.646774	0.015198	0.338028	P
NT_12	W	0.771072	0.031891	0.197037	P
NT_13	W	0.940735	0	0.059265	P
NT_14	W	0.806274	0.002594	0.191132	P
NT_15	W	0.916336	0.01004	0.073624	P
NT_16	W	0.964844	0.009949	0.025208	P
NT_17	W	0.792313	0.010315	0.197372	P
NT_18	W	0.899506	0.01004	0.090454	P
NT_19	W	0.923706	0.008575	0.067719	P
NT_20	W	0.894852	0.011444	0.093704	P
NT_21	W	0.964355	0.029205	0.006439	P
NT_22	W	0.669952	0.009979	0.320068	P
NT_23	W	0.913284	0.025864	0.060852	P
NT_24	W	0.895569	0.010406	0.094025	P
NT_25	W	0.752975	0.032684	0.21434	P
NT_26	W	0.93924	0	0.06076	P
NT_27	W	0.803802	0.002594	0.193604	P
NT_28	W	0.913864	0.01004	0.076096	P
NT_29	W	0.897034	0.01004	0.092926	P
NT_30	W	0.924194	0.009979	0.065826	P
NT_31	W	0.963379	0.030365	0.006256	P
NT_32	W	0.794952	0.032043	0.173004	P
NT_33	W	0.938599	0	0.061401	P
NT_34	W	0.857391	0.046173	0.096436	P
NT_35	W	0.97496	0	0.02504	P
NT_36	W	0.905548	0.039886	0.054565	P
NT_37	W	0.964355	0.029907	0.005737	P
NT_38	W	0.862732	0.008514	0.128754	P
NT_39	W	0.672546	0.010223	0.31723	P
NT_40	W	0.870117	0.1185	0.011383	P
NT_41	W	1	0	0	P
NT_42	W	0.927979	0.026672	0.045349	P
NT_43	W	0.924957	0.008942	0.066101	P
NT_44	W	0.772598	0.031891	0.195511	P
NT_45	W	0.898041	0.010406	0.091553	P
NT_46	W	0.656265	0	0.343735	P
NT_47	W	0.816162	0.021881	0.161957	P
NT_48	W	0.949661	0	0.050339	P
NT_49	W	0.972107	0	0.027893	P
NT_50	W	0.688965	0.009949	0.301086	P
NT_51	W	0.926178	0.008575	0.065247	P
NT_52	W	0.932587	0.030365	0.037048	P
NT_53	W	0.646774	0.015198	0.338028	P
NT_54	W	0.802032	0.031158	0.166809	P
NT_55	W	0.965942	0	0.034058	P
NT_56	W	0.89035	0.002594	0.107056	P
NT_57	W	0.831558	0.010193	0.158249	P
NT_58	W	0.638062	0.01535	0.346588	P
NT_59	W	0.785019	0.031891	0.18309	P
NT_60	W	1	0	0	P
NT_61	W	0.828445	0	0.171555	P
NT_62	W	0.792313	0.010315	0.197372	P
NT_63	W	0.926178	0.008575	0.065247	P
NT_64	W	0.771072	0.031891	0.197037	P
NT_65	W	0.940735	0	0.059265	P
NT_66	W	0.921722	0.009979	0.068298	P
NT_67	W	0.963379	0.030365	0.006256	P
NT_68	W	0.937103	0	0.062897	P
NT_69	W	0.964355	0.029907	0.005737	P
NT_70	W	0.858063	0.008514	0.133423	P
NT_71	W	0.667877	0.010223	0.321899	P
NT_72	W	1	0	0	P
NT_73	W	0.970612	0	0.029388	P
NT_74	W	0.963379	0.031067	0.005554	P
NT_75	W	1	0	0	P
NT_76	W	0.972015	0	0.027985	P
NT_77	W	0.885818	0	0.114182	P
NT_78	W	0.835632	0.055298	0.10907	P
NT_79	W	0.954071	0	0.045929	P
NT_80	W	0.861511	0.008759	0.12973	P
NT_81	W	1	0	0	P
NT_82	W	0.924957	0.008942	0.066101	P
NT_83	W	0.772598	0.031891	0.195511	P
NT_84	W	0.857391	0.046173	0.096436	P
NT_85	W	0.977798	0	0.022202	P
NT_86	W	0.909622	0.039886	0.050491	P
NT_87	W	0.656265	0	0.343735	P
NT_88	W	0.638062	0.01535	0.346588	P
NT_89	W	0.908035	0	0.091965	P
NT_90	W	0.686157	0	0.313843	P
NT_91	W	0.816162	0.021881	0.161957	P
NT_92	W	0.897568	0.020737	0.081696	P
NT_93	W	0.928528	0.037018	0.034454	P
NT_94	W	0.78334	0.013565	0.203094	P
NT_95	W	0.817688	0.021881	0.160431	P
NT_96	W	0.898438	0.090454	0.011108	P
NT_97	W	0.842346	0.022766	0.134888	P
NT_98.	W	0.870117	0.119904	0.009979	P
NT_99	W	0.833267	0.01413	0.152603	P
NT_100	W	0.937744	0.030243	0.032013	P
NT_101	W	0.761841	0.010742	0.227417	P
NT_102	W	0.90509	0.015961	0.078949	P
NT_103	W	0.937744	0.030243	0.032013	P
NT_104	W	0.906433	0.002594	0.090973	P
NT_105	W	0.916718	0.017212	0.066071	P
NT_106	W	0.922485	0.008942	0.068573	P
NT_107	W	0.783936	0.031952	0.184113	P
NT_108	W	0.923706	0.008575	0.067719	P
NT_109	W	0.798065	0.022675	0.17926	P
NT_110	W	0.816162	0.021881	0.161957	P
NT_111	W	0.887878	0.002594	0.109528	P
NT_112	W	0.783936	0.031952	0.184113	P
NT_113	W	0.670868	0.010742	0.31839	P
NT_114	W	0.756622	0.009949	0.233429	P
NT_115	W	0.788559	0.010315	0.201126	P
NT_116	W	0.916336	0.01004	0.073624	P
NT_117	W	0.827805	0.010193	0.162003	P
NT_118	W	0.913864	0.01004	0.076096	P
NT_119	W	0.788559	0.010315	0.201126	P
NT_120	W	0.831558	0.010193	0.158249	P
NT_121	W	0.835632	0.055298	0.10907	P
NT_122	W	0.958221	0	0.041779	P
NT_123	W	0.885818	0	0.114182	P
NT_124	W	0.686157	0	0.313843	P
NT_125	W	0.91951	0.025864	0.054626	P
NT_126	W	0.932434	0.027435	0.040131	P
NT_127	W	0.888153	0.034668	0.077179	P
NT_128	W	0.831848	0.039078	0.129074	P
NT_129	W	0.935425	0.027435	0.03714	P
NT_130	W	0.891953	0.034592	0.073456	P
NT_131	W	0.831848	0.039078	0.129074	P
NT_132	W	0.910187	0.036652	0.053162	P
NT_133	W	0.87294	0.040863	0.086197	P
NT_134	W	0.800232	0.049179	0.150589	P
NT_135	W	0.914261	0.036652	0.049088	P
NT_136	W	0.835632	0.055298	0.10907	P
NT_137	W	0.800232	0.049179	0.150589	P
NT_138	W	0.87294	0.040863	0.086197	P
NT_139	W	1	0	0	P
NT_140	W	0.970612	0	0.029388	P
NT_141	W	1	0	0	P
NT_142	W	1	0	0	P
NT_143	W	1	0	0	P
NT_144	W	0.870117	0.129883	0	P
NT_145	W	0.955078	0.044922	0	P
NT_146	W	1	0	0	P
NT_1	A_B	0	0	1	D
NT_2	A_B	0	0	1	D
NT_3	A_B	0	0	1	D
NT_4	A_B	0	0	1	D
NT_5	A_B	0	0	1	D
NT_6	A_B	0	0	1	D
NT_7	A_B	0	0	1	D
NT_8	A_B	0	0	1	D
NT_9	A_B	0	0	1	D
NT_10	A_B	0	0	1	D
NT_11	A_B	0	0	1	D
NT_12	A_B	0	0	1	D
NT_13	A_B	0	0	1	D
NT_14	A_B	0	0	1	D
NT_15	A_B	0	0	1	D
NT_16	A_B	0.018311	0.981689	0	A
NT_17	A_B	0	0	1	D
NT_18	A_B	0	0	1	D
NT_19	A_B	0	0	1	D
NT_20	A_B	0	0	1	D
NT_21	A_B	0	0	1	D
NT_22	A_B	0	0	1	D
NT_23	A_B	0	0	1	D
NT_24	A_B	0	0	1	D
NT_25	A_B	0	0	1	D
NT_26	A_B	0	0	1	D
NT_27	A_B	0	0	1	D
NT_28	A_B	0	0	1	D
NT_29	A_B	0	0	1	D
NT_30	A_B	0	0	1	D
NT_31	A_B	0	0	1	D
NT_32	A_B	0	0	1	D
NT_33	A_B	0	0	1	D
NT_34	A_B	0	0	1	D
NT_35	A_B	0	0	1	D
NT_36	A_B	0	0	1	D
NT_37	A_B	0	0	1	D
NT_38	A_B	0	0	1	D
NT_39	A_B	0	0	1	D
NT_40	A_B	0	0	1	D
NT_41	A_B	0	0	1	D
NT_42	A_B	0	0	1	D
NT_43	A_B	0	0	1	D
NT_44	A_B	0	0	1	D
NT_45	A_B	0	0	1	D
NT_46	A_B	0	0	1	D
NT_47	A_B	0	0	1	D
NT_48	A_B	0	0	1	D
NT_49	A_B	0	0	1	D
NT_50	A_B	0	0	1	D
NT_51	A_B	0	0	1	D
NT_52	A_B	0	0	1	D
NT_53	A_B	0	0	1	D
NT_54	A_B	0	0	1	D
NT_55	A_B	0	0	1	D
NT_56	A_B	0	0	1	D
NT_57	A_B	0	0	1	D
NT_58	A_B	0	0	1	D
NT_59	A_B	0	0	1	D
NT_60	A_B	1	0	0	P
NT_61	A_B	0	0	1	D
NT_62	A_B	0	0	1	D
NT_63	A_B	0	0	1	D
NT_64	A_B	0	0	1	D
NT_65	A_B	0	0	1	D
NT_66	A_B	0	0	1	D
NT_67	A_B	0	0	1	D
NT_68	A_B	0	0	1	D
NT_69	A_B	0	0	1	D
NT_70	A_B	0	0	1	D
NT_71	A_B	0	0	1	D
NT_72	A_B	0	0	1	D
NT_73	A_B	0	0	1	D
NT_74	A_B	0	0	1	D
NT_75	A_B	0	0	1	D
NT_76	A_B	0	0	1	D
NT_77	A_B	0	0	1	D
NT_78	A_B	0	0	1	D
NT_79	A_B	0	0	1	D
NT_80	A_B	0	0	1	D
NT_81	A_B	0	0	1	D
NT_82	A_B	0	0	1	D
NT_83	A_B	0	0	1	D
NT_84	A_B	0	0	1	D
NT_85	A_B	0	0	1	D
NT_86	A_B	0	0	1	D
NT_87	A_B	0	0	1	D
NT_88	A_B	0	0	1	D
NT_89	A_B	0	0	1	D
NT_90	A_B	0	0	1	D
NT_91	A_B	0	0	1	D
NT_92	A_B	0	0	1	D
NT_93	A_B	0	0	1	D
NT_94	A_B	0	0	1	D
NT_95	A_B	0	0	1	D
NT_96	A_B	0	0	1	D
NT_97	A_B	0	0	1	D
NT_98.	A_B	0	0	1	D
NT_99	A_B	0	0	1	D
NT_100	A_B	0	0	1	D
NT_101	A_B	0	0	1	D
NT_102	A_B	0	0	1	D
NT_103	A_B	0	0	1	D
NT_104	A_B	0	0	1	D
NT_105	A_B	0	0	1	D
NT_106	A_B	0	0	1	D
NT_107	A_B	0	0	1	D
NT_108	A_B	0	0	1	D
NT_109	A_B	0	0	1	D
NT_110	A_B	0	0	1	D
NT_111	A_B	0	0	1	D
NT_112	A_B	0	0	1	D
NT_113	A_B	0	0	1	D
NT_114	A_B	0	0	1	D
NT_115	A_B	0	0	1	D
NT_116	A_B	0	0	1	D
NT_117	A_B	0	0	1	D
NT_118	A_B	0	0	1	D
NT_119	A_B	0	0	1	D
NT_120	A_B	0	0	1	D
NT_121	A_B	0	0	1	D
NT_122	A_B	0	0	1	D
NT_123	A_B	0	0	1	D
NT_124	A_B	0	0	1	D
NT_125	A_B	0	0	1	D
NT_126	A_B	0	0	1	D
NT_127	A_B	0	0	1	D
NT_128	A_B	0	0	1	D
NT_129	A_B	0	0	1	D
NT_130	A_B	0	0	1	D
NT_131	A_B	0	0	1	D
NT_132	A_B	0	0	1	D
NT_133	A_B	0	0	1	D
NT_134	A_B	0	0	1	D
NT_135	A_B	0	0	1	D
NT_136	A_B	0	0	1	D
NT_137	A_B	0	0	1	D
NT_138	A_B	0	0	1	D
NT_139	A_B	0	0	1	D
NT_140	A_B	0	0	1	D
NT_141	A_B	0	0	1	D
NT_142	A_B	0	0	1	D
NT_143	A_B	0	0	1	D
NT_144	A_B	0	0	1	D
NT_145	A_B	0	0	1	D
NT_146	A_B	0	0	1	D
NT_1	A_C	0	0	1	D
NT_2	A_C	0	0	1	D
NT_3	A_C	0	0	1	D
NT_4	A_C	0	0	1	D
NT_5	A_C	0	0.866577	0.133423	A
NT_6	A_C	0	0	1	D
NT_7	A_C	0	0	1	D
NT_8	A_C	0	0	1	D
NT_9	A_C	0	0	1	D
NT_10	A_C	0	0	1	D
NT_11	A_C	0	0	1	D
NT_12	A_C	0	0	1	D
NT_13	A_C	0	0	1	D
NT_14	A_C	0	0	1	D
NT_15	A_C	0	0	1	D
NT_16	A_C	0	0	1	D
NT_17	A_C	0	0	1	D
NT_18	A_C	0	0	1	D
NT_19	A_C	0	0	1	D
NT_20	A_C	0	0	1	D
NT_21	A_C	0	0.863098	0.136902	A
NT_22	A_C	0	0	1	D
NT_23	A_C	0	0	1	D
NT_24	A_C	0	0	1	D
NT_25	A_C	0	0	1	D
NT_26	A_C	0	0	1	D
NT_27	A_C	0	0	1	D
NT_28	A_C	0	0	1	D
NT_29	A_C	0	0	1	D
NT_30	A_C	0	0	1	D
NT_31	A_C	0	0.867401	0.132599	A
NT_32	A_C	0	0	1	D
NT_33	A_C	0	0	1	D
NT_34	A_C	0	0	1	D
NT_35	A_C	0	0	1	D
NT_36	A_C	0	0	1	D
NT_37	A_C	0	0.866577	0.133423	A
NT_38	A_C	0	0	1	D
NT_39	A_C	0	0	1	D
NT_40	A_C	0	0.720764	0.279236	A
NT_41	A_C	0	0.903473	0.096527	A
NT_42	A_C	0	0	1	D
NT_43	A_C	0	0	1	D
NT_44	A_C	0	0	1	D
NT_45	A_C	0	0	1	D
NT_46	A_C	0	0	1	D
NT_47	A_C	0	0	1	D
NT_48	A_C	0	0	1	D
NT_49	A_C	0	0	1	D
NT_50	A_C	0	0	1	D
NT_51	A_C	0	0	1	D
NT_52	A_C	0	0	1	D
NT_53	A_C	0	0	1	D
NT_54	A_C	0	0	1	D
NT_55	A_C	0	0	1	D
NT_56	A_C	0	0	1	D
NT_57	A_C	0	0	1	D
NT_58	A_C	0	0	1	D
NT_59	A_C	0	0	1	D
NT_60	A_C	0	1	0	A
NT_61	A_C	0	0	1	D
NT_62	A_C	0	0	1	D
NT_63	A_C	0	0	1	D
NT_64	A_C	0	0	1	D
NT_65	A_C	0	0	1	D
NT_66	A_C	0	0	1	D
NT_67	A_C	0	0.863922	0.136078	A
NT_68	A_C	0	0	1	D
NT_69	A_C	0	0.863098	0.136902	A
NT_70	A_C	0	0	1	D
NT_71	A_C	0	0	1	D
NT_72	A_C	0	0.89975	0.10025	A
NT_73	A_C	0	0	1	D
NT_74	A_C	0	0.867401	0.132599	A
NT_75	A_C	0	0.909454	0.090546	A
NT_76	A_C	0	0	1	D
NT_77	A_C	0	0	1	D
NT_78	A_C	0	0	1	D
NT_79	A_C	0	0	1	D
NT_80	A_C	0	0	1	D
NT_81	A_C	0	0.903473	0.096527	A
NT_82	A_C	0	0	1	D
NT_83	A_C	0	0	1	D
NT_84	A_C	0	0	1	D
NT_85	A_C	0	0	1	D
NT_86	A_C	0	0	1	D
NT_87	A_C	0	0	1	D
NT_88	A_C	0	0	1	D
NT_89	A_C	0	0	1	D
NT_90	A_C	0	0	1	D
NT_91	A_C	0	0	1	D
NT_92	A_C	0	0	1	D
NT_93	A_C	0	0	1	D
NT_94	A_C	0	0	1	D
NT_95	A_C	0	0	1	D
NT_96	A_C	0	0.732056	0.267944	A
NT_97	A_C	0	0	1	D
NT_98.	A_C	0	0.720764	0.279236	A
NT_99	A_C	0	0	1	D
NT_100	A_C	0	0	1	D
NT_101	A_C	0	0	1	D
NT_102	A_C	0	0	1	D
NT_103	A_C	0	0	1	D
NT_104	A_C	0	0	1	D
NT_105	A_C	0	0	1	D
NT_106	A_C	0	0	1	D
NT_107	A_C	0	0	1	D
NT_108	A_C	0	0	1	D
NT_109	A_C	0	0	1	D
NT_110	A_C	0	0	1	D
NT_111	A_C	0	0	1	D
NT_112	A_C	0	0	1	D
NT_113	A_C	0	0	1	D
NT_114	A_C	0	0	1	D
NT_115	A_C	0	0	1	D
NT_116	A_C	0	0	1	D
NT_117	A_C	0	0	1	D
NT_118	A_C	0	0	1	D
NT_119	A_C	0	0	1	D
NT_120	A_C	0	0	1	D
NT_121	A_C	0	0	1	D
NT_122	A_C	0	0	1	D
NT_123	A_C	0	0	1	D
NT_124	A_C	0	0	1	D
NT_125	A_C	0	0	1	D
NT_126	A_C	0	0	1	D
NT_127	A_C	0	0	1	D
NT_128	A_C	0	0	1	D
NT_129	A_C	0	0	1	D
NT_130	A_C	0	0	1	D
NT_131	A_C	0	0	1	D
NT_132	A_C	0	0	1	D
NT_133	A_C	0	0	1	D
NT_134	A_C	0	0	1	D
NT_135	A_C	0	0	1	D
NT_136	A_C	0	0	1	D
NT_137	A_C	0	0	1	D
NT_138	A_C	0	0	1	D
NT_139	A_C	0	0.905731	0.094269	A
NT_140	A_C	0	0	1	D
NT_141	A_C	0	0.89975	0.10025	A
NT_142	A_C	0	0.89975	0.10025	A
NT_143	A_C	0	0.89975	0.10025	A
NT_144	A_C	0	0.928223	0.071777	A
NT_145	A_C	0	0.938507	0.061493	A
NT_146	A_C	0	0.89975	0.10025	A
NT_1	A_N	0	0.101105	0.898895	D
NT_2	A_N	0	0.105713	0.894287	D
NT_3	A_N	0	0.101044	0.898956	D
NT_4	A_N	0	0.230042	0.769958	D
NT_5	A_N	0	0.891846	0.108154	A
NT_6	A_N	0	0.018127	0.981873	D
NT_7	A_N	0	0.138	0.862	D
NT_8	A_N	0	0	1	D
NT_9	A_N	0	0.112152	0.887848	D
NT_10	A_N	0	0.143097	0.856903	D
NT_11	A_N	0	0.022278	0.977722	D
NT_12	A_N	0	0.194336	0.805664	D
NT_13	A_N	0	0	1	D
NT_14	A_N	0	0	1	D
NT_15	A_N	0	0.101105	0.898895	D
NT_16	A_N	0.00708	0.814362	0.178558	A
NT_17	A_N	0	0.080322	0.919678	D
NT_18	A_N	0	0.023895	0.976105	D
NT_19	A_N	0	0.105713	0.894287	D
NT_20	A_N	0	0.105652	0.894348	D
NT_21	A_N	0	0.89502	0.10498	A
NT_22	A_N	0	0.021484	0.978516	D
NT_23	A_N	0	0.1427	0.8573	D
NT_24	A_N	0	0.116943	0.883057	D
NT_25	A_N	0	0.218231	0.781769	D
NT_26	A_N	0	0	1	D
NT_27	A_N	0	0	1	D
NT_28	A_N	0	0.105713	0.894287	D
NT_29	A_N	0	0.027527	0.972473	D
NT_30	A_N	0	0.101044	0.898956	D
NT_31	A_N	0	0.894043	0.105957	A
NT_32	A_N	0	0.19635	0.80365	D
NT_33	A_N	0	0	1	D
NT_34	A_N	0	0.104919	0.895081	D
NT_35	A_N	0	0	1	D
NT_36	A_N	0	0.19696	0.80304	D
NT_37	A_N	0	0.891846	0.108154	A
NT_38	A_N	0	0.018127	0.981873	D
NT_39	A_N	0	0.018127	0.981873	D
NT_40	A_N	0	0.658203	0.341797	A
NT_41	A_N	0.962463	0	0.037537	P
NT_42	A_N	0	0.138	0.862	D
NT_43	A_N	0	0.112152	0.887848	D
NT_44	A_N	0	0.195618	0.804382	D
NT_45	A_N	0	0.024261	0.975739	D
NT_46	A_N	0	0	1	D
NT_47	A_N	0	0.194336	0.805664	D
NT_48	A_N	0	0	1	D
NT_49	A_N	0	0	1	D
NT_50	A_N	0	0	1	D
NT_51	A_N	0	0.101105	0.898895	D
NT_52	A_N	0	0.230042	0.769958	D
NT_53	A_N	0	0.022278	0.977722	D
NT_54	A_N	0	0.194336	0.805664	D
NT_55	A_N	0	0	1	D
NT_56	A_N	0	0	1	D
NT_57	A_N	0	0.080322	0.919678	D
NT_58	A_N	0	0.02359	0.97641	D
NT_59	A_N	0	0.243896	0.756104	D
NT_60	A_N	1	0	0	P
NT_61	A_N	0	0	1	D
NT_62	A_N	0	0.023987	0.976013	D
NT_63	A_N	0	0.023895	0.976105	D
NT_64	A_N	0	0.103516	0.896484	D
NT_65	A_N	0	0	1	D
NT_66	A_N	0	0.105652	0.894348	D
NT_67	A_N	0	0.897217	0.102783	A
NT_68	A_N	0	0	1	D
NT_69	A_N	0	0.89502	0.10498	A
NT_70	A_N	0	0.021484	0.978516	D
NT_71	A_N	0	0.021667	0.978333	D
NT_72	A_N	0.962463	0	0.037537	P
NT_73	A_N	0	0	1	D
NT_74	A_N	0	0.894043	0.105957	A
NT_75	A_N	0.962463	0	0.037537	P
NT_76	A_N	0	0	1	D
NT_77	A_N	0	0	1	D
NT_78	A_N	0	0.113647	0.886353	D
NT_79	A_N	0	0	1	D
NT_80	A_N	0	0.018127	0.981873	D
NT_81	A_N	0.962463	0	0.037537	P
NT_82	A_N	0	0.024261	0.975739	D
NT_83	A_N	0	0.103516	0.896484	D
NT_84	A_N	0	0.104919	0.895081	D
NT_85	A_N	0	0	1	D
NT_86	A_N	0	0.19696	0.80304	D
NT_87	A_N	0	0	1	D
NT_88	A_N	0	0.02359	0.97641	D
NT_89	A_N	0	0	1	D
NT_90	A_N	0	0	1	D
NT_91	A_N	0	0.103516	0.896484	D
NT_92	A_N	0	0	1	D
NT_93	A_N	0	0.2612	0.7388	D
NT_94	A_N	0	0	1	D
NT_95	A_N	0	0.195618	0.804382	D
NT_96	A_N	0	0.679199	0.320801	A
NT_97	A_N	0	0.19635	0.80365	D
NT_98.	A_N	0	0.658203	0.341797	A
NT_99	A_N	0	0	1	D
NT_100	A_N	0	0.230042	0.769958	D
NT_101	A_N	0	0	1	D
NT_102	A_N	0	0	1	D
NT_103	A_N	0	0.230042	0.769958	D
NT_104	A_N	0	0	1	D
NT_105	A_N	0	0	1	D
NT_106	A_N	0	0.116943	0.883057	D
NT_107	A_N	0	0.218231	0.781769	D
NT_108	A_N	0	0.105713	0.894287	D
NT_109	A_N	0	0.218231	0.781769	D
NT_110	A_N	0	0.194336	0.805664	D
NT_111	A_N	0	0	1	D
NT_112	A_N	0	0.218231	0.781769	D
NT_113	A_N	0	0	1	D
NT_114	A_N	0	0	1	D
NT_115	A_N	0	0.085785	0.914215	D
NT_116	A_N	0	0.023895	0.976105	D
NT_117	A_N	0	0.085785	0.914215	D
NT_118	A_N	0	0.027527	0.972473	D
NT_119	A_N	0	0.027618	0.972382	D
NT_120	A_N	0	0.023987	0.976013	D
NT_121	A_N	0	0.113647	0.886353	D
NT_122	A_N	0	0	1	D
NT_123	A_N	0	0	1	D
NT_124	A_N	0	0	1	D
NT_125	A_N	0	0.138	0.862	D
NT_126	A_N	0	0.174164	0.825836	D
NT_127	A_N	0	0.128693	0.871307	D
NT_128	A_N	0	0.066406	0.933594	D
NT_129	A_N	0	0.174164	0.825836	D
NT_130	A_N	0	0.128693	0.871307	D
NT_131	A_N	0	0.066406	0.933594	D
NT_132	A_N	0	0.164124	0.835876	D
NT_133	A_N	0	0.093475	0.906525	D
NT_134	A_N	0	0.077423	0.922577	D
NT_135	A_N	0	0.164124	0.835876	D
NT_136	A_N	0	0.113647	0.886353	D
NT_137	A_N	0	0.077423	0.922577	D
NT_138	A_N	0	0.093475	0.906525	D
NT_139	A_N	0.962463	0	0.037537	P
NT_140	A_N	0	0	1	D
NT_141	A_N	0.962463	0	0.037537	P
NT_142	A_N	0.962463	0	0.037537	P
NT_143	A_N	0.962463	0	0.037537	P
NT_144	A_N	0	1	0	A
NT_145	A_N	0	1	0	A
NT_146	A_N	0.962463	0	0.037537	P
NT_1	A_W	0	0.001221	0.998779	D
NT_2	A_W	0	0.001221	0.998779	D
NT_3	A_W	0	0.001251	0.998749	D
NT_4	A_W	0	0.012878	0.987122	D
NT_5	A_W	0.893707	0.017334	0.088959	P
NT_6	A_W	0	0.001221	0.998779	D
NT_7	A_W	0	0.004303	0.995697	D
NT_8	A_W	0	0	1	D
NT_9	A_W	0	0.001312	0.998688	D
NT_10	A_W	0	0.00116	0.99884	D
NT_11	A_W	0	0.001862	0.998138	D
NT_12	A_W	0	0.002563	0.997437	D
NT_13	A_W	0	0	1	D
NT_14	A_W	0	0	1	D
NT_15	A_W	0	0.001221	0.998779	D
NT_16	A_W	0.004883	0.965332	0.029785	A
NT_17	A_W	0	0.001312	0.998688	D
NT_18	A_W	0	0.001221	0.998779	D
NT_19	A_W	0	0.001221	0.998779	D
NT_20	A_W	0	0.001251	0.998749	D
NT_21	A_W	0.902802	0.017334	0.079865	P
NT_22	A_W	0	0.001221	0.998779	D
NT_23	A_W	0	0.004303	0.995697	D
NT_24	A_W	0	0.001312	0.998688	D
NT_25	A_W	0	0.002747	0.997253	D
NT_26	A_W	0	0	1	D
NT_27	A_W	0	0	1	D
NT_28	A_W	0	0.001221	0.998779	D
NT_29	A_W	0	0.001221	0.998779	D
NT_30	A_W	0	0.001251	0.998749	D
NT_31	A_W	0.890045	0.02002	0.089935	P
NT_32	A_W	0	0.003174	0.996826	D
NT_33	A_W	0	0	1	D
NT_34	A_W	0	0.02063	0.97937	D
NT_35	A_W	0	0	1	D
NT_36	A_W	0	0.02356	0.97644	D
NT_37	A_W	0.893707	0.017334	0.088959	P
NT_38	A_W	0	0.001221	0.998779	D
NT_39	A_W	0	0.001221	0.998779	D
NT_40	A_W	0.751221	0.055664	0.193115	P
NT_41	A_W	0.939423	0	0.060577	P
NT_42	A_W	0	0.004303	0.995697	D
NT_43	A_W	0	0.001312	0.998688	D
NT_44	A_W	0	0.003479	0.996521	D
NT_45	A_W	0	0.001312	0.998688	D
NT_46	A_W	0	0	1	D
NT_47	A_W	0	0.002563	0.997437	D
NT_48	A_W	0	0	1	D
NT_49	A_W	0	0	1	D
NT_50	A_W	0	0	1	D
NT_51	A_W	0	0.001221	0.998779	D
NT_52	A_W	0	0.012878	0.987122	D
NT_53	A_W	0	0.001862	0.998138	D
NT_54	A_W	0	0.002563	0.997437	D
NT_55	A_W	0	0	1	D
NT_56	A_W	0	0	1	D
NT_57	A_W	0	0.001312	0.998688	D
NT_58	A_W	0	0.001953	0.998047	D
NT_59	A_W	0	0.002563	0.997437	D
NT_60	A_W	1	0	0	P
NT_61	A_W	0	0	1	D
NT_62	A_W	0	0.001312	0.998688	D
NT_63	A_W	0	0.001221	0.998779	D
NT_64	A_W	0	0.002563	0.997437	D
NT_65	A_W	0	0	1	D
NT_66	A_W	0	0.001251	0.998749	D
NT_67	A_W	0.899139	0.02002	0.080841	P
NT_68	A_W	0	0	1	D
NT_69	A_W	0.902802	0.017334	0.079865	P
NT_70	A_W	0	0.001221	0.998779	D
NT_71	A_W	0	0.001221	0.998779	D
NT_72	A_W	0.936554	0	0.063446	P
NT_73	A_W	0	0	1	D
NT_74	A_W	0.890045	0.02002	0.089935	P
NT_75	A_W	0.938568	0	0.061432	P
NT_76	A_W	0	0	1	D
NT_77	A_W	0	0	1	D
NT_78	A_W	0	0.028046	0.971954	D
NT_79	A_W	0	0	1	D
NT_80	A_W	0	0.001221	0.998779	D
NT_81	A_W	0.939423	0	0.060577	P
NT_82	A_W	0	0.001312	0.998688	D
NT_83	A_W	0	0.003479	0.996521	D
NT_84	A_W	0	0.02063	0.97937	D
NT_85	A_W	0	0	1	D
NT_86	A_W	0	0.02356	0.97644	D
NT_87	A_W	0	0	1	D
NT_88	A_W	0	0.001953	0.998047	D
NT_89	A_W	0	0	1	D
NT_90	A_W	0	0	1	D
NT_91	A_W	0	0.002563	0.997437	D
NT_92	A_W	0	0	1	D
NT_93	A_W	0	0.016144	0.983856	D
NT_94	A_W	0	0	1	D
NT_95	A_W	0	0.003479	0.996521	D
NT_96	A_W	0.773926	0.06543	0.160645	P
NT_97	A_W	0	0.003174	0.996826	D
NT_98.	A_W	0.751221	0.055664	0.193115	P
NT_99	A_W	0	0	1	D
NT_100	A_W	0	0.012878	0.987122	D
NT_101	A_W	0	0	1	D
NT_102	A_W	0	0	1	D
NT_103	A_W	0	0.012878	0.987122	D
NT_104	A_W	0	0	1	D
NT_105	A_W	0	0	1	D
NT_106	A_W	0	0.001312	0.998688	D
NT_107	A_W	0	0.002747	0.997253	D
NT_108	A_W	0	0.001221	0.998779	D
NT_109	A_W	0	0.002747	0.997253	D
NT_110	A_W	0	0.002563	0.997437	D
NT_111	A_W	0	0	1	D
NT_112	A_W	0	0.002747	0.997253	D
NT_113	A_W	0	0	1	D
NT_114	A_W	0	0	1	D
NT_115	A_W	0	0.001312	0.998688	D
NT_116	A_W	0	0.001221	0.998779	D
NT_117	A_W	0	0.001312	0.998688	D
NT_118	A_W	0	0.001221	0.998779	D
NT_119	A_W	0	0.001312	0.998688	D
NT_120	A_W	0	0.001312	0.998688	D
NT_121	A_W	0	0.028046	0.971954	D
NT_122	A_W	0	0	1	D
NT_123	A_W	0	0	1	D
NT_124	A_W	0	0	1	D
NT_125	A_W	0	0.004303	0.995697	D
NT_126	A_W	0	0.01004	0.98996	D
NT_127	A_W	0	0.006775	0.993225	D
NT_128	A_W	0	0.006744	0.993256	D
NT_129	A_W	0	0.01004	0.98996	D
NT_130	A_W	0	0.006775	0.993225	D
NT_131	A_W	0	0.006744	0.993256	D
NT_132	A_W	0	0.013245	0.986755	D
NT_133	A_W	0	0.016663	0.983337	D
NT_134	A_W	0	0.010071	0.989929	D
NT_135	A_W	0	0.013245	0.986755	D
NT_136	A_W	0	0.028046	0.971954	D
NT_137	A_W	0	0.010071	0.989929	D
NT_138	A_W	0	0.016663	0.983337	D
NT_139	A_W	0.935699	0	0.064301	P
NT_140	A_W	0	0	1	D
NT_141	A_W	0.936554	0	0.063446	P
NT_142	A_W	0.936554	0	0.063446	P
NT_143	A_W	0.936554	0	0.063446	P
NT_144	A_W	0.79834	0.129883	0.071777	P
NT_145	A_W	0.911011	0.044922	0.044067	P
NT_146	A_W	0.936554	0	0.063446	P
NT_1	B_C	0	0.853699	0.146301	A
NT_2	B_C	0	0.661087	0.338913	A
NT_3	B_C	0	0.663834	0.336166	A
NT_4	B_C	0	0.812363	0.187637	A
NT_5	B_C	0	0.664719	0.335281	A
NT_6	B_C	0	0.664719	0.335281	A
NT_7	B_C	0	0.664719	0.335281	A
NT_8	B_C	0	0.664719	0.335281	A
NT_9	B_C	0	0.658127	0.341873	A
NT_10	B_C	0	0.675461	0.324539	A
NT_11	B_C	0	0.122681	0.877319	D
NT_12	B_C	0	0.525482	0.474518	A
NT_13	B_C	0	0.751328	0.248672	A
NT_14	B_C	0	0.57399	0.42601	A
NT_15	B_C	0	0.815292	0.184708	A
NT_16	B_C	0	0.870377	0.129623	A
NT_17	B_C	0	0.334122	0.665878	D
NT_18	B_C	0	0.660843	0.339157	A
NT_19	B_C	0	0.850067	0.149933	A
NT_20	B_C	0	0.660202	0.339798	A
NT_21	B_C	0	0.661087	0.338913	A
NT_22	B_C	0	0.661087	0.338913	A
NT_23	B_C	0	0.661087	0.338913	A
NT_24	B_C	0	0.654861	0.345139	A
NT_25	B_C	0	0.506866	0.493134	A
NT_26	B_C	0	0.748886	0.251114	A
NT_27	B_C	0	0.566757	0.433243	A
NT_28	B_C	0	0.811661	0.188339	A
NT_29	B_C	0	0.658035	0.341965	A
NT_30	B_C	0	0.85257	0.14743	A
NT_31	B_C	0	0.663834	0.336166	A
NT_32	B_C	0	0.536224	0.463776	A
NT_33	B_C	0	0.765533	0.234467	A
NT_34	B_C	0	0.795349	0.204651	A
NT_35	B_C	0	0.86293	0.13707	A
NT_36	B_C	0	0.827896	0.172104	A
NT_37	B_C	0	0.853699	0.146301	A
NT_38	B_C	0	0.853699	0.146301	A
NT_39	B_C	0	0.658127	0.341873	A
NT_40	B_C	0	0.525482	0.474518	A
NT_41	B_C	0	0.751328	0.248672	A
NT_42	B_C	0	0.853699	0.146301	A
NT_43	B_C	0	0.851501	0.148499	A
NT_44	B_C	0	0.525482	0.474518	A
NT_45	B_C	0	0.660843	0.339157	A
NT_46	B_C	0	0.154633	0.845367	D
NT_47	B_C	0	0.718079	0.281921	A
NT_48	B_C	0	0.638168	0.361832	A
NT_49	B_C	0	0.885132	0.114868	A
NT_50	B_C	0	0.491241	0.508759	D
NT_51	B_C	0	0.853699	0.146301	A
NT_52	B_C	0	0.952255	0.047745	A
NT_53	B_C	0	0.122681	0.877319	D
NT_54	B_C	0	0.637054	0.362946	A
NT_55	B_C	0	0.846634	0.153366	A
NT_56	B_C	0	0.664749	0.335251	A
NT_57	B_C	0	0.416061	0.583939	D
NT_58	B_C	0	0.122925	0.877075	D
NT_59	B_C	0	0.883179	0.116821	A
NT_60	B_C	0	0.998871	0.001129	A
NT_61	B_C	0	0.543304	0.456696	A
NT_62	B_C	0	0.395859	0.604141	D
NT_63	B_C	0	0.854492	0.145508	A
NT_64	B_C	0	0.537109	0.462891	A
NT_65	B_C	0	0.757339	0.242661	A
NT_66	B_C	0	0.848938	0.151062	A
NT_67	B_C	0	0.660202	0.339798	A
NT_68	B_C	0	0.763092	0.236908	A
NT_69	B_C	0	0.850067	0.149933	A
NT_70	B_C	0	0.850067	0.149933	A
NT_71	B_C	0	0.654861	0.345139	A
NT_72	B_C	0	0.748886	0.251114	A
NT_73	B_C	0	0.88269	0.11731	A
NT_74	B_C	0	0.85257	0.14743	A
NT_75	B_C	0	0.765533	0.234467	A
NT_76	B_C	0	0.890106	0.109894	A
NT_77	B_C	0	0.76886	0.23114	A
NT_78	B_C	0	0.774597	0.225403	A
NT_79	B_C	0	0.807663	0.192337	A
NT_80	B_C	0	0.851501	0.148499	A
NT_81	B_C	0	0.885132	0.114868	A
NT_82	B_C	0	0.854492	0.145508	A
NT_83	B_C	0	0.537109	0.462891	A
NT_84	B_C	0	0.795349	0.204651	A
NT_85	B_C	0	0.960098	0.039902	A
NT_86	B_C	0	0.91127	0.08873	A
NT_87	B_C	0	0.154633	0.845367	D
NT_88	B_C	0	0.122925	0.877075	D
NT_89	B_C	0	0.666397	0.333603	A
NT_90	B_C	0	0.154633	0.845367	D
NT_91	B_C	0	0.731201	0.268799	A
NT_92	B_C	0	0.764648	0.235352	A
NT_93	B_C	0	0.966736	0.033264	A
NT_94	B_C	0	0.362473	0.637527	D
NT_95	B_C	0	0.718079	0.281921	A
NT_96	B_C	0	0.536224	0.463776	A
NT_97	B_C	0	0.727783	0.272217	A
NT_98.	B_C	0	0.718079	0.281921	A
NT_99	B_C	0	0.775986	0.224014	A
NT_100	B_C	0	0.970001	0.029999	A
NT_101	B_C	0	0.653809	0.346191	A
NT_102	B_C	0	0.925644	0.074356	A
NT_103	B_C	0	0.970001	0.029999	A
NT_104	B_C	0	0.734589	0.265411	A
NT_105	B_C	0	0.951508	0.048492	A
NT_106	B_C	0	0.848236	0.151764	A
NT_107	B_C	0	0.618439	0.381561	A
NT_108	B_C	0	0.850067	0.149933	A
NT_109	B_C	0	0.699463	0.300537	A
NT_110	B_C	0	0.718079	0.281921	A
NT_111	B_C	0	0.657516	0.342484	A
NT_112	B_C	0	0.618439	0.381561	A
NT_113	B_C	0	0.472626	0.527374	D
NT_114	B_C	0	0.579132	0.420868	A
NT_115	B_C	0	0.308151	0.691849	D
NT_116	B_C	0	0.812393	0.187607	A
NT_117	B_C	0	0.390091	0.609909	D
NT_118	B_C	0	0.809586	0.190414	A
NT_119	B_C	0	0.378098	0.621902	D
NT_120	B_C	0	0.477798	0.522202	D
NT_121	B_C	0	0.774597	0.225403	A
NT_122	B_C	0	0.928146	0.071854	A
NT_123	B_C	0	0.76886	0.23114	A
NT_124	B_C	0	0.154633	0.845367	D
NT_125	B_C	0	0.815292	0.184708	A
NT_126	B_C	0	0.812363	0.187637	A
NT_127	B_C	0	0.334122	0.665878	D
NT_128	B_C	0	0.122681	0.877319	D
NT_129	B_C	0	0.952255	0.047745	A
NT_130	B_C	0	0.416061	0.583939	D
NT_131	B_C	0	0.122681	0.877319	D
NT_132	B_C	0	0.827896	0.172104	A
NT_133	B_C	0	0.795349	0.204651	A
NT_134	B_C	0	0.122925	0.877075	D
NT_135	B_C	0	0.91127	0.08873	A
NT_136	B_C	0	0.774597	0.225403	A
NT_137	B_C	0	0.122925	0.877075	D
NT_138	B_C	0	0.795349	0.204651	A
NT_139	B_C	0	0.763092	0.236908	A
NT_140	B_C	0	0.88269	0.11731	A
NT_141	B_C	0	0.88269	0.11731	A
NT_142	B_C	0	0.88269	0.11731	A
NT_143	B_C	0	0.88269	0.11731	A
NT_144	B_C	0	0.906677	0.093323	A
NT_145	B_C	0	0.910858	0.089142	A
NT_146	B_C	0	0.88269	0.11731	A
NT_1	B_N	0.865753	0	0.134247	P
NT_2	B_N	0.691986	0	0.308014	P
NT_3	B_N	0.687363	0	0.312637	P
NT_4	B_N	0.796509	0	0.203491	P
NT_5	B_N	0.694061	0	0.305939	P
NT_6	B_N	0.694061	0	0.305939	P
NT_7	B_N	0.790878	0	0.209122	P
NT_8	B_N	0	0.024933	0.975067	D
NT_9	B_N	0.691254	0	0.308746	P
NT_10	B_N	0.701996	0	0.298004	P
NT_11	B_N	0.504623	0	0.495377	P
NT_12	B_N	0.615646	0	0.384354	P
NT_13	B_N	0.756363	0	0.243637	P
NT_14	B_N	0.644958	0	0.355042	P
NT_15	B_N	0.85466	0	0.14534	P
NT_16	B_N	1	0	0	P
NT_17	B_N	0.540436	0	0.459564	P
NT_18	B_N	0.701324	0	0.298676	P
NT_19	B_N	0.863678	0	0.136322	P
NT_20	B_N	0.685287	0	0.314713	P
NT_21	B_N	0.691986	0	0.308014	P
NT_22	B_N	0.691986	0	0.308014	P
NT_23	B_N	0.78746	0	0.21254	P
NT_24	B_N	0.689758	0	0.310242	P
NT_25	B_N	0.607346	0	0.392654	P
NT_26	B_N	0.754044	0	0.245956	P
NT_27	B_N	0.641785	0	0.358215	P
NT_28	B_N	0.852585	0	0.147415	P
NT_29	B_N	0.69989	0	0.30011	P
NT_30	B_N	0.861542	0	0.138458	P
NT_31	B_N	0.687363	0	0.312637	P
NT_32	B_N	0.613342	0	0.386658	P
NT_33	B_N	0.761246	0	0.238754	P
NT_34	B_N	0.857224	0	0.142776	P
NT_35	B_N	0.831802	0	0.168198	P
NT_36	B_N	0.898087	0	0.101913	P
NT_37	B_N	0.865753	0	0.134247	P
NT_38	B_N	0.865753	0	0.134247	P
NT_39	B_N	0.691254	0	0.308746	P
NT_40	B_N	0.615646	0	0.384354	P
NT_41	B_N	0.756363	0	0.243637	P
NT_42	B_N	0.942627	0	0.057373	P
NT_43	B_N	0.862976	0	0.137024	P
NT_44	B_N	0.615128	0	0.384872	P
NT_45	B_N	0.70108	0	0.29892	P
NT_46	B_N	0.45549	0	0.54451	D
NT_47	B_N	0.769806	0	0.230194	P
NT_48	B_N	0.676086	0	0.323914	P
NT_49	B_N	0.914001	0	0.085999	P
NT_50	B_N	0.532272	0	0.467728	P
NT_51	B_N	0.865753	0	0.134247	P
NT_52	B_N	0.9552	0	0.0448	P
NT_53	B_N	0.504623	0	0.495377	P
NT_54	B_N	0.762726	0	0.237274	P
NT_55	B_N	0.901138	0	0.098862	P
NT_56	B_N	0.791382	0	0.208618	P
NT_57	B_N	0.592819	0	0.407181	P
NT_58	B_N	0.492538	0	0.507462	D
NT_59	B_N	1	0	0	P
NT_60	B_N	1	0	0	P
NT_61	B_N	0.623535	0	0.376465	P
NT_62	B_N	0.545959	0	0.454041	P
NT_63	B_N	0.87384	0	0.12616	P
NT_64	B_N	0.646011	0	0.353989	P
NT_65	B_N	0.753799	0	0.246201	P
NT_66	B_N	0.859467	0	0.140533	P
NT_67	B_N	0.685287	0	0.314713	P
NT_68	B_N	0.758926	0	0.241074	P
NT_69	B_N	0.863678	0	0.136322	P
NT_70	B_N	0.863678	0	0.136322	P
NT_71	B_N	0.689758	0	0.310242	P
NT_72	B_N	0.754044	0	0.245956	P
NT_73	B_N	0.911682	0	0.088318	P
NT_74	B_N	0.861542	0	0.138458	P
NT_75	B_N	0.761246	0	0.238754	P
NT_76	B_N	0.912781	0	0.087219	P
NT_77	B_N	0.84166	0	0.15834	P
NT_78	B_N	0.846603	0	0.153397	P
NT_79	B_N	0.819565	0	0.180435	P
NT_80	B_N	0.862976	0	0.137024	P
NT_81	B_N	0.914001	0	0.085999	P
NT_82	B_N	0.87384	0	0.12616	P
NT_83	B_N	0.646011	0	0.353989	P
NT_84	B_N	0.857224	0	0.142776	P
NT_85	B_N	0.967422	0	0.032578	P
NT_86	B_N	0.94252	0	0.05748	P
NT_87	B_N	0.45549	0	0.54451	D
NT_88	B_N	0.492538	0	0.507462	D
NT_89	B_N	0.768906	0	0.231094	P
NT_90	B_N	0.451675	0	0.548325	D
NT_91	B_N	0.805969	0	0.194031	P
NT_92	B_N	0.698349	0	0.301651	P
NT_93	B_N	0.955353	0	0.044647	P
NT_94	B_N	0.450058	0	0.549942	D
NT_95	B_N	0.769287	0	0.230713	P
NT_96	B_N	0.613342	0	0.386658	P
NT_97	B_N	0.761902	0	0.238098	P
NT_98.	B_N	0.769806	0	0.230194	P
NT_99	B_N	0.691086	0	0.308914	P
NT_100	B_N	0.962616	0	0.037384	P
NT_101	B_N	0.742798	0	0.257202	P
NT_102	B_N	0.896942	0	0.103058	P
NT_103	B_N	0.962616	0	0.037384	P
NT_104	B_N	0.83725	0	0.16275	P
NT_105	B_N	0.932007	0	0.067993	P
NT_106	B_N	0.861481	0	0.138519	P
NT_107	B_N	0.754425	0	0.245575	P
NT_108	B_N	0.863678	0	0.136322	P
NT_109	B_N	0.761505	0	0.238495	P
NT_110	B_N	0.769806	0	0.230194	P
NT_111	B_N	0.788208	0	0.211792	P
NT_112	B_N	0.754425	0	0.245575	P
NT_113	B_N	0.523972	0	0.476028	P
NT_114	B_N	0.635315	0	0.364685	P
NT_115	B_N	0.545135	0	0.454865	P
NT_116	B_N	0.861954	0	0.138046	P
NT_117	B_N	0.597519	0	0.402481	P
NT_118	B_N	0.860519	0	0.139481	P
NT_119	B_N	0.553131	0	0.446869	P
NT_120	B_N	0.598343	0	0.401657	P
NT_121	B_N	0.846603	0	0.153397	P
NT_122	B_N	0.942001	0	0.057999	P
NT_123	B_N	0.84166	0	0.15834	P
NT_124	B_N	0.451675	0	0.548325	D
NT_125	B_N	0.936157	0	0.063843	P
NT_126	B_N	0.807037	0	0.192963	P
NT_127	B_N	0.875015	0	0.124985	P
NT_128	B_N	0.837631	0	0.162369	P
NT_129	B_N	0.954498	0	0.045502	P
NT_130	B_N	0.917984	0	0.082016	P
NT_131	B_N	0.837631	0	0.162369	P
NT_132	B_N	0.899216	0	0.100784	P
NT_133	B_N	0.872482	0	0.127518	P
NT_134	B_N	0.823959	0	0.176041	P
NT_135	B_N	0.943649	0	0.056351	P
NT_136	B_N	0.846603	0	0.153397	P
NT_137	B_N	0.823959	0	0.176041	P
NT_138	B_N	0.872482	0	0.127518	P
NT_139	B_N	0.758926	0	0.241074	P
NT_140	B_N	0.911682	0	0.088318	P
NT_141	B_N	0.911682	0	0.088318	P
NT_142	B_N	0.911682	0	0.088318	P
NT_143	B_N	0.911682	0	0.088318	P
NT_144	B_N	0.744843	0	0.255157	P
NT_145	B_N	0.834686	0	0.165314	P
NT_146	B_N	0.911682	0	0.088318	P
NT_1	B_W	0.862732	0.008514	0.128754	P
NT_2	B_W	0.669952	0.009979	0.320068	P
NT_3	B_W	0.672012	0.011322	0.316666	P
NT_4	B_W	0.764114	0.030121	0.205765	P
NT_5	B_W	0.674622	0.009979	0.315399	P
NT_6	B_W	0.674622	0.009979	0.315399	P
NT_7	B_W	0.788818	0.025681	0.185501	P
NT_8	B_W	0	0.655823	0.344177	A
NT_9	B_W	0.672546	0.010223	0.31723	P
NT_10	B_W	0.680557	0.009888	0.309555	P
NT_11	B_W	0.473206	0.015137	0.511658	D
NT_12	B_W	0.534561	0.030212	0.435226	P
NT_13	B_W	0.730576	0	0.269424	P
NT_14	B_W	0.651703	0.002533	0.345764	P
NT_15	B_W	0.830475	0.009979	0.159546	P
NT_16	B_W	0.964844	0.009888	0.025269	P
NT_17	B_W	0.524368	0.010193	0.465439	P
NT_18	B_W	0.674622	0.009979	0.315399	P
NT_19	B_W	0.858063	0.008514	0.133423	P
NT_20	B_W	0.667343	0.011322	0.321335	P
NT_21	B_W	0.669952	0.009979	0.320068	P
NT_22	B_W	0.669952	0.009979	0.320068	P
NT_23	B_W	0.783447	0.025681	0.190872	P
NT_24	B_W	0.667877	0.010223	0.321899	P
NT_25	B_W	0.514786	0.030701	0.454514	P
NT_26	B_W	0.727463	0	0.272537	P
NT_27	B_W	0.647034	0.002533	0.350433	P
NT_28	B_W	0.825806	0.009979	0.164215	P
NT_29	B_W	0.669952	0.009979	0.320068	P
NT_30	B_W	0.85968	0.009857	0.130463	P
NT_31	B_W	0.672012	0.011322	0.316666	P
NT_32	B_W	0.548004	0.031433	0.420563	P
NT_33	B_W	0.729294	0	0.270706	P
NT_34	B_W	0.76973	0.045868	0.184402	P
NT_35	B_W	0.824661	0	0.175339	P
NT_36	B_W	0.82753	0.039429	0.133041	P
NT_37	B_W	0.862732	0.008514	0.128754	P
NT_38	B_W	0.862732	0.008514	0.128754	P
NT_39	B_W	0.672546	0.010223	0.31723	P
NT_40	B_W	0.534561	0.030212	0.435226	P
NT_41	B_W	0.730576	0	0.269424	P
NT_42	B_W	0.896057	0.026398	0.077545	P
NT_43	B_W	0.861511	0.008759	0.12973	P
NT_44	B_W	0.535995	0.030212	0.433792	P
NT_45	B_W	0.672546	0.010223	0.31723	P
NT_46	B_W	0.446579	0	0.553421	D
NT_47	B_W	0.735016	0.020203	0.244781	P
NT_48	B_W	0.705292	0	0.294708	P
NT_49	B_W	0.927185	0	0.072815	P
NT_50	B_W	0.497742	0.00827	0.493988	P
NT_51	B_W	0.862732	0.008514	0.128754	P
NT_52	B_W	0.907913	0.030121	0.061966	P
NT_53	B_W	0.473206	0.015137	0.511658	D
NT_54	B_W	0.661987	0.02948	0.308533	P
NT_55	B_W	0.897537	0	0.102463	P
NT_56	B_W	0.79335	0.002533	0.204117	P
NT_57	B_W	0.591934	0.010071	0.397995	P
NT_58	B_W	0.443039	0.015228	0.541733	D
NT_59	B_W	0.604294	0.030212	0.365494	P
NT_60	B_W	1	0	0	P
NT_61	B_W	0.619522	0	0.380478	P
NT_62	B_W	0.524368	0.010193	0.465439	P
NT_63	B_W	0.862732	0.008514	0.128754	P
NT_64	B_W	0.534561	0.030212	0.435226	P
NT_65	B_W	0.730576	0	0.269424	P
NT_66	B_W	0.855011	0.009857	0.135132	P
NT_67	B_W	0.667343	0.011322	0.321335	P
NT_68	B_W	0.726181	0	0.273819	P
NT_69	B_W	0.858063	0.008514	0.133423	P
NT_70	B_W	0.858063	0.008514	0.133423	P
NT_71	B_W	0.667877	0.010223	0.321899	P
NT_72	B_W	0.727463	0	0.272537	P
NT_73	B_W	0.924072	0	0.075928	P
NT_74	B_W	0.85968	0.009857	0.130463	P
NT_75	B_W	0.729294	0	0.270706	P
NT_76	B_W	0.926117	0	0.073883	P
NT_77	B_W	0.778473	0	0.221527	P
NT_78	B_W	0.732208	0.054779	0.213013	P
NT_79	B_W	0.881699	0	0.118301	P
NT_80	B_W	0.861511	0.008759	0.12973	P
NT_81	B_W	0.927185	0	0.072815	P
NT_82	B_W	0.861511	0.008759	0.12973	P
NT_83	B_W	0.535995	0.030212	0.433792	P
NT_84	B_W	0.76973	0.045868	0.184402	P
NT_85	B_W	0.960892	0	0.039108	P
NT_86	B_W	0.874649	0.039429	0.085922	P
NT_87	B_W	0.446579	0	0.553421	D
NT_88	B_W	0.443039	0.015228	0.541733	D
NT_89	B_W	0.714554	0	0.285446	P
NT_90	B_W	0.442734	0	0.557266	D
NT_91	B_W	0.735016	0.020203	0.244781	P
NT_92	B_W	0.727783	0.018265	0.253952	P
NT_93	B_W	0.917786	0.036499	0.045715	P
NT_94	B_W	0.511185	0.00885	0.479965	P
NT_95	B_W	0.73645	0.020203	0.243347	P
NT_96	B_W	0.548004	0.031433	0.420563	P
NT_97	B_W	0.754944	0.022156	0.2229	P
NT_98.	B_W	0.735016	0.020203	0.244781	P
NT_99	B_W	0.699661	0.013153	0.287186	P
NT_100	B_W	0.927673	0.029907	0.042419	P
NT_101	B_W	0.659485	0.008759	0.331757	P
NT_102	B_W	0.875687	0.014221	0.110092	P
NT_103	B_W	0.927673	0.029907	0.042419	P
NT_104	B_W	0.834595	0.002533	0.162872	P
NT_105	B_W	0.906647	0.016876	0.076477	P
NT_106	B_W	0.856842	0.008759	0.134399	P
NT_107	B_W	0.642212	0.029968	0.32782	P
NT_108	B_W	0.858063	0.008514	0.133423	P
NT_109	B_W	0.71524	0.020691	0.264069	P
NT_110	B_W	0.735016	0.020203	0.244781	P
NT_111	B_W	0.788681	0.002533	0.208786	P
NT_112	B_W	0.642212	0.029968	0.32782	P
NT_113	B_W	0.477966	0.008759	0.513275	D
NT_114	B_W	0.593353	0.00827	0.398376	P
NT_115	B_W	0.517532	0.010193	0.472275	P
NT_116	B_W	0.830475	0.009979	0.159546	P
NT_117	B_W	0.585098	0.010071	0.404831	P
NT_118	B_W	0.825806	0.009979	0.164215	P
NT_119	B_W	0.517532	0.010193	0.472275	P
NT_120	B_W	0.591934	0.010071	0.397995	P
NT_121	B_W	0.732208	0.054779	0.213013	P
NT_122	B_W	0.92894	0	0.07106	P
NT_123	B_W	0.778473	0	0.221527	P
NT_124	B_W	0.442734	0	0.557266	D
NT_125	B_W	0.876495	0.025681	0.097824	P
NT_126	B_W	0.819656	0.027191	0.153152	P
NT_127	B_W	0.792694	0.034393	0.172913	P
NT_128	B_W	0.734833	0.038834	0.226334	P
NT_129	B_W	0.910721	0.027191	0.062088	P
NT_130	B_W	0.836349	0.034317	0.129333	P
NT_131	B_W	0.734833	0.038834	0.226334	P
NT_132	B_W	0.836075	0.036255	0.12767	P
NT_133	B_W	0.798599	0.040558	0.160843	P
NT_134	B_W	0.689606	0.048843	0.261551	P
NT_135	B_W	0.883194	0.036255	0.080551	P
NT_136	B_W	0.732208	0.054779	0.213013	P
NT_137	B_W	0.689606	0.048843	0.261551	P
NT_138	B_W	0.798599	0.040558	0.160843	P
NT_139	B_W	0.726181	0	0.273819	P
NT_140	B_W	0.924072	0	0.075928	P
NT_141	B_W	0.924072	0	0.075928	P
NT_142	B_W	0.924072	0	0.075928	P
NT_143	B_W	0.924072	0	0.075928	P
NT_144	B_W	0.758453	0.014648	0.226898	P
NT_145	B_W	0.864197	0.008759	0.127045	P
NT_146	B_W	0.924072	0	0.075928	P
NT_1	C_N	0	0.133881	0.866119	D
NT_2	C_N	0	0.09462	0.90538	D
NT_3	C_N	0	0.098892	0.901108	D
NT_4	C_N	0	0.977859	0.022141	A
NT_5	C_N	0	1	0	A
NT_6	C_N	0	0.024933	0.975067	D
NT_7	C_N	0	0.098557	0.901443	D
NT_8	C_N	0	0.098557	0.901443	D
NT_9	C_N	0	0.106125	0.893875	D
NT_10	C_N	0	0.098557	0.901443	D
NT_11	C_N	0	0.132614	0.867386	D
NT_12	C_N	0	0.11969	0.88031	D
NT_13	C_N	0	0.152008	0.847992	D
NT_14	C_N	0	0.089142	0.910858	D
NT_15	C_N	0	0.10939	0.89061	D
NT_16	C_N	0	1	0	A
NT_17	C_N	0	0.299362	0.700638	D
NT_18	C_N	0	0.786774	0.213226	A
NT_19	C_N	0	0.129944	0.870056	D
NT_20	C_N	0	0.094955	0.905045	D
NT_21	C_N	0	1	0	A
NT_22	C_N	0	0.025665	0.974335	D
NT_23	C_N	0	0.09462	0.90538	D
NT_24	C_N	0	0.102188	0.897812	D
NT_25	C_N	0	0.1073	0.8927	D
NT_26	C_N	0	0.151093	0.848907	D
NT_27	C_N	0	0.085205	0.914795	D
NT_28	C_N	0	0.105453	0.894547	D
NT_29	C_N	0	0.786499	0.213501	A
NT_30	C_N	0	0.134216	0.865784	D
NT_31	C_N	0	1	0	A
NT_32	C_N	0	0.124207	0.875793	D
NT_33	C_N	0	0.155701	0.844299	D
NT_34	C_N	0	0.918655	0.081345	A
NT_35	C_N	0	0.977798	0.022202	A
NT_36	C_N	0	0.959808	0.040192	A
NT_37	C_N	0	1	0	A
NT_38	C_N	0	0.043091	0.956909	D
NT_39	C_N	0	0.032501	0.967499	D
NT_40	C_N	0	1	0	A
NT_41	C_N	0	1	0	A
NT_42	C_N	0	0.133881	0.866119	D
NT_43	C_N	0	0.133881	0.866119	D
NT_44	C_N	0	0.11969	0.88031	D
NT_45	C_N	0	0.786774	0.213226	A
NT_46	C_N	0	0.335083	0.664917	D
NT_47	C_N	0	0.160034	0.839966	D
NT_48	C_N	0	0.285507	0.714493	D
NT_49	C_N	0	0.167603	0.832397	D
NT_50	C_N	0	0.109436	0.890564	D
NT_51	C_N	0	0.133881	0.866119	D
NT_52	C_N	0	0.979797	0.020203	A
NT_53	C_N	0	0.132614	0.867386	D
NT_54	C_N	0	0.135223	0.864777	D
NT_55	C_N	0	0.16449	0.83551	D
NT_56	C_N	0	0.097992	0.902008	D
NT_57	C_N	0	0.350128	0.649872	D
NT_58	C_N	0	0.132614	0.867386	D
NT_59	C_N	0	1	0	A
NT_60	C_N	0	1	0	A
NT_61	C_N	0	0.336426	0.663574	D
NT_62	C_N	0	0.531509	0.468491	A
NT_63	C_N	0	0.922394	0.077606	A
NT_64	C_N	0	0.814209	0.185791	A
NT_65	C_N	0	0.9384	0.0616	A
NT_66	C_N	0	0.13028	0.86972	D
NT_67	C_N	0	1	0	A
NT_68	C_N	0	0.154785	0.845215	D
NT_69	C_N	0	1	0	A
NT_70	C_N	0	0.043823	0.956177	D
NT_71	C_N	0	0.033234	0.966766	D
NT_72	C_N	0	1	0	A
NT_73	C_N	0	0.166687	0.833313	D
NT_74	C_N	0	1	0	A
NT_75	C_N	0	1	0	A
NT_76	C_N	0	0.171295	0.828705	D
NT_77	C_N	0	0.915176	0.084824	A
NT_78	C_N	0	0.915176	0.084824	A
NT_79	C_N	0	0.959518	0.040482	A
NT_80	C_N	0	0.043091	0.956909	D
NT_81	C_N	0	1	0	A
NT_82	C_N	0	0.922394	0.077606	A
NT_83	C_N	0	0.814209	0.185791	A
NT_84	C_N	0	0.918655	0.081345	A
NT_85	C_N	0	0.980347	0.019653	A
NT_86	C_N	0	0.962234	0.037766	A
NT_87	C_N	0	0.335083	0.664917	D
NT_88	C_N	0	0.132614	0.867386	D
NT_89	C_N	0	0.37471	0.62529	D
NT_90	C_N	0	0.335083	0.664917	D
NT_91	C_N	0	0.908875	0.091125	A
NT_92	C_N	0	0.795715	0.204285	A
NT_93	C_N	0	0.97879	0.02121	A
NT_94	C_N	0	0.537827	0.462173	A
NT_95	C_N	0	0.160034	0.839966	D
NT_96	C_N	0	1	0	A
NT_97	C_N	0	0.164978	0.835022	D
NT_98.	C_N	0	1	0	A
NT_99	C_N	0	0.933289	0.066711	A
NT_100	C_N	0	0.980927	0.019073	A
NT_101	C_N	0	0.135986	0.864014	D
NT_102	C_N	0	0.954391	0.045609	A
NT_103	C_N	0	0.980927	0.019073	A
NT_104	C_N	0	0.121796	0.878204	D
NT_105	C_N	0	0.962433	0.037567	A
NT_106	C_N	0	0.129944	0.870056	D
NT_107	C_N	0	0.122833	0.877167	D
NT_108	C_N	0	0.129944	0.870056	D
NT_109	C_N	0	0.147644	0.852356	D
NT_110	C_N	0	0.160034	0.839966	D
NT_111	C_N	0	0.094055	0.905945	D
NT_112	C_N	0	0.122833	0.877167	D
NT_113	C_N	0	0.097046	0.902954	D
NT_114	C_N	0	0.122986	0.877014	D
NT_115	C_N	0	0.283798	0.716202	D
NT_116	C_N	0	0.901428	0.098572	A
NT_117	C_N	0	0.334564	0.665436	D
NT_118	C_N	0	0.901154	0.098846	A
NT_119	C_N	0	0.519913	0.480087	A
NT_120	C_N	0	0.609192	0.390808	A
NT_121	C_N	0	0.915176	0.084824	A
NT_122	C_N	0	0.962906	0.037094	A
NT_123	C_N	0	0.915176	0.084824	A
NT_124	C_N	0	0.335083	0.664917	D
NT_125	C_N	0	0.10939	0.89061	D
NT_126	C_N	0	0.977859	0.022141	A
NT_127	C_N	0	0.299362	0.700638	D
NT_128	C_N	0	0.132614	0.867386	D
NT_129	C_N	0	0.979797	0.020203	A
NT_130	C_N	0	0.350128	0.649872	D
NT_131	C_N	0	0.132614	0.867386	D
NT_132	C_N	0	0.959808	0.040192	A
NT_133	C_N	0	0.918655	0.081345	A
NT_134	C_N	0	0.132614	0.867386	D
NT_135	C_N	0	0.962234	0.037766	A
NT_136	C_N	0	0.915176	0.084824	A
NT_137	C_N	0	0.132614	0.867386	D
NT_138	C_N	0	0.918655	0.081345	A
NT_139	C_N	0	1	0	A
NT_140	C_N	0	0.166687	0.833313	D
NT_141	C_N	0	1	0	A
NT_142	C_N	0	1	0	A
NT_143	C_N	0	1	0	A
NT_144	C_N	0	1	0	A
NT_145	C_N	0	1	0	A
NT_146	C_N	0	1	0	A
NT_1	C_W	0	0.924927	0.075073	A
NT_2	C_W	0	0.896286	0.103714	A
NT_3	C_W	0	0.897583	0.102417	A
NT_4	C_W	0	0.960068	0.039932	A
NT_5	C_W	0	0.977005	0.022995	A
NT_6	C_W	0	0.655823	0.344177	A
NT_7	C_W	0	0.897079	0.102921	A
NT_8	C_W	0	0.897079	0.102921	A
NT_9	C_W	0	0.895615	0.104385	A
NT_10	C_W	0	0.903915	0.096085	A
NT_11	C_W	0	0.38913	0.61087	D
NT_12	C_W	0	0.757446	0.242554	A
NT_13	C_W	0	0.942566	0.057434	A
NT_14	C_W	0	0.779327	0.220673	A
NT_15	C_W	0	0.914185	0.085815	A
NT_16	C_W	0	0.912781	0.087219	A
NT_17	C_W	0	0.71109	0.28891	A
NT_18	C_W	0	0.897079	0.102921	A
NT_19	C_W	0	0.924133	0.075867	A
NT_20	C_W	0	0.89679	0.10321	A
NT_21	C_W	0	0.977005	0.022995	A
NT_22	C_W	0	0.652191	0.347809	A
NT_23	C_W	0	0.896286	0.103714	A
NT_24	C_W	0	0.894821	0.105179	A
NT_25	C_W	0	0.740997	0.259003	A
NT_26	C_W	0	0.940887	0.059113	A
NT_27	C_W	0	0.778534	0.221466	A
NT_28	C_W	0	0.913391	0.086609	A
NT_29	C_W	0	0.896286	0.103714	A
NT_30	C_W	0	0.925598	0.074402	A
NT_31	C_W	0	0.977127	0.022873	A
NT_32	C_W	0	0.779968	0.220032	A
NT_33	C_W	0	0.942581	0.057419	A
NT_34	C_W	0	0.890518	0.109482	A
NT_35	C_W	0	0.974533	0.025467	A
NT_36	C_W	0	0.943771	0.056229	A
NT_37	C_W	0	0.976379	0.023621	A
NT_38	C_W	0	0.849579	0.150421	A
NT_39	C_W	0	0.649231	0.350769	A
NT_40	C_W	0	0.928253	0.071747	A
NT_41	C_W	0	1	0	A
NT_42	C_W	0	0.924927	0.075073	A
NT_43	C_W	0	0.923462	0.076538	A
NT_44	C_W	0	0.758392	0.241608	A
NT_45	C_W	0	0.895615	0.104385	A
NT_46	C_W	0	0.422424	0.577576	D
NT_47	C_W	0	0.814026	0.185974	A
NT_48	C_W	0	0.939545	0.060455	A
NT_49	C_W	0	0.969666	0.030334	A
NT_50	C_W	0	0.681061	0.318939	A
NT_51	C_W	0	0.924927	0.075073	A
NT_52	C_W	0	0.963959	0.036041	A
NT_53	C_W	0	0.38913	0.61087	D
NT_54	C_W	0	0.798798	0.201202	A
NT_55	C_W	0	0.962784	0.037216	A
NT_56	C_W	0	0.892014	0.107986	A
NT_57	C_W	0	0.755249	0.244751	A
NT_58	C_W	0	0.403336	0.596664	D
NT_59	C_W	0	0.774384	0.225616	A
NT_60	C_W	0	0.999359	0.000641	A
NT_61	C_W	0	0.782242	0.217758	A
NT_62	C_W	0	0.71109	0.28891	A
NT_63	C_W	0	0.924927	0.075073	A
NT_64	C_W	0	0.757446	0.242554	A
NT_65	C_W	0	0.942566	0.057434	A
NT_66	C_W	0	0.924805	0.075195	A
NT_67	C_W	0	0.977127	0.022873	A
NT_68	C_W	0	0.940903	0.059097	A
NT_69	C_W	0	0.976379	0.023621	A
NT_70	C_W	0	0.845947	0.154053	A
NT_71	C_W	0	0.645966	0.354034	A
NT_72	C_W	0	1	0	A
NT_73	C_W	0	0.967987	0.032013	A
NT_74	C_W	0	0.976624	0.023376	A
NT_75	C_W	0	1	0	A
NT_76	C_W	0	0.96994	0.03006	A
NT_77	C_W	0	0.879669	0.120331	A
NT_78	C_W	0	0.884338	0.115662	A
NT_79	C_W	0	0.953369	0.046631	A
NT_80	C_W	0	0.847382	0.152618	A
NT_81	C_W	0	1	0	A
NT_82	C_W	0	0.923462	0.076538	A
NT_83	C_W	0	0.758392	0.241608	A
NT_84	C_W	0	0.890518	0.109482	A
NT_85	C_W	0	0.977371	0.022629	A
NT_86	C_W	0	0.947845	0.052155	A
NT_87	C_W	0	0.422424	0.577576	D
NT_88	C_W	0	0.403336	0.596664	D
NT_89	C_W	0	0.878799	0.121201	A
NT_90	C_W	0	0.4245	0.5755	D
NT_91	C_W	0	0.814026	0.185974	A
NT_92	C_W	0	0.884155	0.115845	A
NT_93	C_W	0	0.964722	0.035278	A
NT_94	C_W	0	0.745346	0.254654	A
NT_95	C_W	0	0.814972	0.185028	A
NT_96	C_W	0	0.94046	0.05954	A
NT_97	C_W	0	0.840698	0.159302	A
NT_98.	C_W	0	0.921326	0.078674	A
NT_99	C_W	0	0.90477	0.09523	A
NT_100	C_W	0	0.968994	0.031006	A
NT_101	C_W	0	0.761841	0.238159	A
[truncated: 2,673 more rows]

## Sheet: DRUG RESPNSE CATEGORY
MAJOR	CRITTICAL TARGET	CRITICAL DETERMINANT	CATEGORY
P	CRITICAL TARGET	CRITICAL DETERMINANT	C1
P	CRITICAL TARGET	NO CRITICAL DETERMINANT	C2
P	NO CRITICAL TARGET	CRITICAL DETERMINANT	C3
P	NO CRITICAL TARGET	NO CRITICAL DETERMINANT	C4
A	CRITICAL TARGET	CRITICAL DETERMINANT	C5
A	CRITICAL TARGET	NO CRITICAL DETERMINANT	C6
A	NO CRITICAL TARGET	CRITICAL DETERMINANT	C7
A	NO CRITICAL TARGET	NO CRITICAL DETERMINANT	C8
D	CRITICAL TARGET	CRITICAL DETERMINANT	C9
D	CRITICAL TARGET	NO CRITICAL DETERMINANT	C10
D	NO CRITICAL TARGET	CRITICAL DETERMINANT	C11
D	NO CRITICAL TARGET	NO CRITICAL DETERMINANT	C12

## Sheet: DWN_1_1
DRUG	CRITIACL TARGET(Y/N)	CRITICAL DETERMINANT(Y/N)	AFTER DRUG TREATMENT(CANCER)	BEFORE DRUG TREATMENT(CANCER)	AFTER DRUG TREATMENT(CONTROL)	CRITICAL DETERMINANT
A	CRITICAL TARGET	NO CRITICAL DETERMINANT	D	P	D
B	NO CRITICAL TARGET	NO CRITICAL DETERMINANT	P	P	P
C	CRITICAL TARGET	NO CRITICAL DETERMINANT	A	P	A
N	NO CRITICAL TARGET	NO CRITICAL DETERMINANT	P	P	P
W	NO CRITICAL TARGET	NO CRITICAL DETERMINANT	P	P	P
A_B	CRITICAL TARGET	NO CRITICAL DETERMINANT	D	P	D
A_C	CRITICAL TARGET	NO CRITICAL DETERMINANT	D	P	D
A_N	CRITICAL TARGET	NO CRITICAL DETERMINANT	D	P	D
A_W	CRITICAL TARGET	NO CRITICAL DETERMINANT	D	P	D
B_C	CRITICAL TARGET	NO CRITICAL DETERMINANT	A	P	A
B_N	NO CRITICAL TARGET	NO CRITICAL DETERMINANT	P	P	P
B_W	NO CRITICAL TARGET	NO CRITICAL DETERMINANT	P	P	P
C_N	CRITICAL TARGET	NO CRITICAL DETERMINANT	A	P	A
C_W	CRITICAL TARGET	NO CRITICAL DETERMINANT	A	P	A
N_W	CRITICAL TARGET	NO CRITICAL DETERMINANT	D	P	D
E_A	CRITICAL TARGET	NO CRITICAL DETERMINANT	A	P	A
E_B	CRITICAL TARGET	NO CRITICAL DETERMINANT	A	P	A
E_C	CRITICAL TARGET	NO CRITICAL DETERMINANT	A	P	A
E_N	CRITICAL TARGET	NO CRITICAL DETERMINANT	D	P	D
E_W	CRITICAL TARGET	CRITICAL DETERMINANT	A	P	D	DWN_1_1
E_A_B	CRITICAL TARGET	NO CRITICAL DETERMINANT	A	P	A
E_A_C	CRITICAL TARGET	NO CRITICAL DETERMINANT	A	P	A
E_A_N	CRITICAL TARGET	NO CRITICAL DETERMINANT	D	P	D
E_A_W	CRITICAL TARGET	NO CRITICAL DETERMINANT	D	P	D
E_B_C	CRITICAL TARGET	NO CRITICAL DETERMINANT	A	P	A
E_B_N	CRITICAL TARGET	NO CRITICAL DETERMINANT	D	P	D
E_B_W	CRITICAL TARGET	CRITICAL DETERMINANT	A	P	D	DWN_1_1
E_C_N	CRITICAL TARGET	NO CRITICAL DETERMINANT	A	P	A
E_C_W	CRITICAL TARGET	CRITICAL DETERMINANT	A	P	D	DWN_1_1
E_N_W	CRITICAL TARGET	NO CRITICAL DETERMINANT	D	P	D
Information for "CRITICAL DETERMINANT" is denoted in "DWN_INFO" and "NETWORK(NT)_INFO" sheets.

## Sheet: DWN_1_2
DRUG	CRITIACL TARGET(Y/N)	CRITICAL DETERMINANT(Y/N)	AFTER DRUG TREATMENT(CANCER)	BEFORE DRUG TREATMENT(CANCER)	AFTER DRUG TREATMENT(CONTROL)	CRITICAL DETERMINANT
A	CRITICAL TARGET	NO CRITICAL DETERMINANT	D	P	D
B	NO CRITICAL TARGET	NO CRITICAL DETERMINANT	P	P	P
C	CRITICAL TARGET	NO CRITICAL DETERMINANT	A	P	A
N	NO CRITICAL TARGET	NO CRITICAL DETERMINANT	P	P	P
W	NO CRITICAL TARGET	NO CRITICAL DETERMINANT	P	P	P
A_B	CRITICAL TARGET	NO CRITICAL DETERMINANT	D	P	D
A_C	CRITICAL TARGET	NO CRITICAL DETERMINANT	D	P	D
A_N	CRITICAL TARGET	NO CRITICAL DETERMINANT	D	P	D
A_W	CRITICAL TARGET	NO CRITICAL DETERMINANT	D	P	D
B_C	CRITICAL TARGET	NO CRITICAL DETERMINANT	A	P	A
B_N	NO CRITICAL TARGET	NO CRITICAL DETERMINANT	P	P	P
B_W	NO CRITICAL TARGET	NO CRITICAL DETERMINANT	P	P	P
C_N	CRITICAL TARGET	NO CRITICAL DETERMINANT	A	P	A
C_W	CRITICAL TARGET	NO CRITICAL DETERMINANT	A	P	A
N_W	CRITICAL TARGET	NO CRITICAL DETERMINANT	D	P	D
E_A	CRITICAL TARGET	CRITICAL DETERMINANT	D	A	A	DWN_1_2
E_B	CRITICAL TARGET	CRITICAL DETERMINANT	D	A	A	DWN_1_2
E_C	NO CRITICAL TARGET	NO CRITICAL DETERMINANT	A	A	A
E_N	CRITICAL TARGET	NO CRITICAL DETERMINANT	D	A	D
E_W	NO CRITICAL TARGET	CRITICAL DETERMINANT	A	A	D	DWN_1_2
E_A_B	CRITICAL TARGET	CRITICAL DETERMINANT	D	A	A	DWN_1_2
E_A_C	CRITICAL TARGET	CRITICAL DETERMINANT	D	A	A	DWN_1_2
E_A_N	CRITICAL TARGET	NO CRITICAL DETERMINANT	D	A	D
E_A_W	NO CRITICAL TARGET	CRITICAL DETERMINANT	A	A	D	DWN_1_2
E_B_C	NO CRITICAL TARGET	NO CRITICAL DETERMINANT	A	A	A
E_B_N	CRITICAL TARGET	NO CRITICAL DETERMINANT	D	A	D
E_B_W	NO CRITICAL TARGET	CRITICAL DETERMINANT	A	A	D	DWN_1_2
E_C_N	CRITICAL TARGET	CRITICAL DETERMINANT	D	A	A	DWN_1_2
E_C_W	NO CRITICAL TARGET	CRITICAL DETERMINANT	A	A	D	DWN_1_2
E_N_W	CRITICAL TARGET	NO CRITICAL DETERMINANT	D	A	D
Information for "CRITICAL DETERMINANT" is denoted in "DWN_INFO" and "NETWORK(NT)_INFO" sheets.

## Sheet: DWN_1_3
DRUG	CRITIACL TARGET(Y/N)	CRITICAL DETERMINANT(Y/N)	AFTER DRUG TREATMENT(CANCER)	BEFORE DRUG TREATMENT(CANCER)	AFTER DRUG TREATMENT(CONTROL)	CRITICAL DETERMINANT
A	CRITICAL TARGET	NO CRITICAL DETERMINANT	D	P	D
B	NO CRITICAL TARGET	NO CRITICAL DETERMINANT	P	P	P
C	CRITICAL TARGET	NO CRITICAL DETERMINANT	A	P	A
N	NO CRITICAL TARGET	NO CRITICAL DETERMINANT	P	P	P
W	NO CRITICAL TARGET	NO CRITICAL DETERMINANT	P	P	P
A_B	CRITICAL TARGET	NO CRITICAL DETERMINANT	D	P	D
A_C	CRITICAL TARGET	NO CRITICAL DETERMINANT	D	P	D
A_N	CRITICAL TARGET	NO CRITICAL DETERMINANT	D	P	D
A_W	CRITICAL TARGET	NO CRITICAL DETERMINANT	D	P	D
B_C	CRITICAL TARGET	NO CRITICAL DETERMINANT	A	P	A
B_N	NO CRITICAL TARGET	NO CRITICAL DETERMINANT	P	P	P
B_W	NO CRITICAL TARGET	NO CRITICAL DETERMINANT	P	P	P
C_N	CRITICAL TARGET	NO CRITICAL DETERMINANT	A	P	A
C_W	CRITICAL TARGET	NO CRITICAL DETERMINANT	A	P	A
N_W	CRITICAL TARGET	CRITICAL DETERMINANT	A	P	D	DWN_1_3
E_A	CRITICAL TARGET	CRITICAL DETERMINANT	D	A	A	DWN_1_3
E_B	CRITICAL TARGET	CRITICAL DETERMINANT	D	A	A	DWN_1_3
E_C	NO CRITICAL TARGET	NO CRITICAL DETERMINANT	A	A	A
E_N	CRITICAL TARGET	NO CRITICAL DETERMINANT	D	A	D
E_W	NO CRITICAL TARGET	CRITICAL DETERMINANT	A	A	D	DWN_1_3
E_A_B	CRITICAL TARGET	CRITICAL DETERMINANT	D	A	A	DWN_1_3
E_A_C	CRITICAL TARGET	CRITICAL DETERMINANT	D	A	A	DWN_1_3
E_A_N	CRITICAL TARGET	NO CRITICAL DETERMINANT	D	A	D
E_A_W	CRITICAL TARGET	NO CRITICAL DETERMINANT	D	A	D
E_B_C	NO CRITICAL TARGET	NO CRITICAL DETERMINANT	A	A	A
E_B_N	CRITICAL TARGET	NO CRITICAL DETERMINANT	D	A	D
E_B_W	CRITICAL TARGET	NO CRITICAL DETERMINANT	D	A	D
E_C_N	NO CRITICAL TARGET	NO CRITICAL DETERMINANT	A	A	A
E_C_W	NO CRITICAL TARGET	CRITICAL DETERMINANT	A	A	D	DWN_1_3
E_N_W	CRITICAL TARGET	NO CRITICAL DETERMINANT	D	A	D
Information for "CRITICAL DETERMINANT" is denoted in "DWN_INFO" and "NETWORK(NT)_INFO" sheets.

## Sheet: DWN_1_4
DRUG	CRITIACL TARGET(Y/N)	CRITICAL DETERMINANT(Y/N)	AFTER DRUG TREATMENT(CANCER)	BEFORE DRUG TREATMENT(CANCER)	AFTER DRUG TREATMENT(CONTROL)	CRITICAL DETERMINANT
A	CRITICAL TARGET	NO CRITICAL DETERMINANT	D	P	D
B	NO CRITICAL TARGET	NO CRITICAL DETERMINANT	P	P	P
C	CRITICAL TARGET	NO CRITICAL DETERMINANT	A	P	A
N	NO CRITICAL TARGET	NO CRITICAL DETERMINANT	P	P	P
W	NO CRITICAL TARGET	NO CRITICAL DETERMINANT	P	P	P
A_B	CRITICAL TARGET	NO CRITICAL DETERMINANT	D	P	D
A_C	CRITICAL TARGET	NO CRITICAL DETERMINANT	D	P	D
A_N	CRITICAL TARGET	NO CRITICAL DETERMINANT	D	P	D
A_W	CRITICAL TARGET	NO CRITICAL DETERMINANT	D	P	D
B_C	CRITICAL TARGET	NO CRITICAL DETERMINANT	A	P	A
B_N	NO CRITICAL TARGET	NO CRITICAL DETERMINANT	P	P	P
B_W	NO CRITICAL TARGET	NO CRITICAL DETERMINANT	P	P	P
C_N	CRITICAL TARGET	NO CRITICAL DETERMINANT	A	P	A
C_W	CRITICAL TARGET	NO CRITICAL DETERMINANT	A	P	A
N_W	CRITICAL TARGET	NO CRITICAL DETERMINANT	D	P	D
E_A	CRITICAL TARGET	CRITICAL DETERMINANT	D	P	A	DWN_1_4
E_B	CRITICAL TARGET	CRITICAL DETERMINANT	D	P	A	DWN_1_4
E_C	CRITICAL TARGET	NO CRITICAL DETERMINANT	A	P	A
E_N	NO CRITICAL TARGET	CRITICAL DETERMINANT	P	P	D	DWN_1_4
E_W	CRITICAL TARGET	NO CRITICAL DETERMINANT	D	P	D
E_A_B	CRITICAL TARGET	CRITICAL DETERMINANT	D	P	A	DWN_1_4
E_A_C	CRITICAL TARGET	CRITICAL DETERMINANT	D	P	A	DWN_1_4
E_A_N	CRITICAL TARGET	NO CRITICAL DETERMINANT	D	P	D
E_A_W	CRITICAL TARGET	NO CRITICAL DETERMINANT	D	P	D
E_B_C	CRITICAL TARGET	NO CRITICAL DETERMINANT	A	P	A
E_B_N	CRITICAL TARGET	NO CRITICAL DETERMINANT	D	P	D
E_B_W	CRITICAL TARGET	NO CRITICAL DETERMINANT	D	P	D
E_C_N	CRITICAL TARGET	NO CRITICAL DETERMINANT	A	P	A
E_C_W	CRITICAL TARGET	NO CRITICAL DETERMINANT	D	P	D
E_N_W	CRITICAL TARGET	NO CRITICAL DETERMINANT	D	P	D
Information for "CRITICAL DETERMINANT" is denoted in "DWN_INFO" and "NETWORK(NT)_INFO" sheets.

## Sheet: DWN_1_5
DRUG	CRITIACL TARGET(Y/N)	CRITICAL DETERMINANT(Y/N)	AFTER DRUG TREATMENT(CANCER)	BEFORE DRUG TREATMENT(CANCER)	AFTER DRUG TREATMENT(CONTROL)	CRITICAL DETERMINANT
A	CRITICAL TARGET	NO CRITICAL DETERMINANT	D	P	D
B	NO CRITICAL TARGET	NO CRITICAL DETERMINANT	P	P	P
C	CRITICAL TARGET	NO CRITICAL DETERMINANT	A	P	A
N	NO CRITICAL TARGET	NO CRITICAL DETERMINANT	P	P	P
W	NO CRITICAL TARGET	NO CRITICAL DETERMINANT	P	P	P
A_B	CRITICAL TARGET	NO CRITICAL DETERMINANT	D	P	D
A_C	CRITICAL TARGET	NO CRITICAL DETERMINANT	D	P	D
A_N	CRITICAL TARGET	NO CRITICAL DETERMINANT	D	P	D
A_W	CRITICAL TARGET	NO CRITICAL DETERMINANT	D	P	D
B_C	CRITICAL TARGET	NO CRITICAL DETERMINANT	A	P	A
B_N	NO CRITICAL TARGET	NO CRITICAL DETERMINANT	P	P	P
B_W	NO CRITICAL TARGET	NO CRITICAL DETERMINANT	P	P	P
C_N	CRITICAL TARGET	NO CRITICAL DETERMINANT	A	P	A
C_W	CRITICAL TARGET	NO CRITICAL DETERMINANT	A	P	A
N_W	CRITICAL TARGET	CRITICAL DETERMINANT	A	P	D	DWN_1_5
E_A	CRITICAL TARGET	NO CRITICAL DETERMINANT	A	P	A
E_B	NO CRITICAL TARGET	CRITICAL DETERMINANT	P	P	A	DWN_1_5
E_C	CRITICAL TARGET	NO CRITICAL DETERMINANT	A	P	A
E_N	CRITICAL TARGET	NO CRITICAL DETERMINANT	D	P	D
E_W	CRITICAL TARGET	CRITICAL DETERMINANT	A	P	D	DWN_1_5
E_A_B	CRITICAL TARGET	NO CRITICAL DETERMINANT	A	P	A
E_A_C	CRITICAL TARGET	NO CRITICAL DETERMINANT	A	P	A
E_A_N	CRITICAL TARGET	NO CRITICAL DETERMINANT	D	P	D
E_A_W	CRITICAL TARGET	NO CRITICAL DETERMINANT	D	P	D
E_B_C	CRITICAL TARGET	NO CRITICAL DETERMINANT	A	P	A
E_B_N	CRITICAL TARGET	NO CRITICAL DETERMINANT	D	P	D
E_B_W	CRITICAL TARGET	CRITICAL DETERMINANT	A	P	D	DWN_1_5
E_C_N	CRITICAL TARGET	NO CRITICAL DETERMINANT	A	P	A
E_C_W	CRITICAL TARGET	NO CRITICAL DETERMINANT	D	P	D
E_N_W	CRITICAL TARGET	NO CRITICAL DETERMINANT	D	P	D
Information for "CRITICAL DETERMINANT" is denoted in "DWN_INFO" and "NETWORK(NT)_INFO" sheets.

## Sheet: DWN_1_6
DRUG	CRITIACL TARGET(Y/N)	CRITICAL DETERMINANT(Y/N)	AFTER DRUG TREATMENT(CANCER)	BEFORE DRUG TREATMENT(CANCER)	AFTER DRUG TREATMENT(CONTROL)	CRITICAL DETERMINANT
A	CRITICAL TARGET	NO CRITICAL DETERMINANT	D	P	D
B	NO CRITICAL TARGET	NO CRITICAL DETERMINANT	P	P	P
C	CRITICAL TARGET	NO CRITICAL DETERMINANT	A	P	A
N	NO CRITICAL TARGET	NO CRITICAL DETERMINANT	P	P	P
W	NO CRITICAL TARGET	NO CRITICAL DETERMINANT	P	P	P
A_B	CRITICAL TARGET	NO CRITICAL DETERMINANT	D	P	D
A_C	CRITICAL TARGET	NO CRITICAL DETERMINANT	D	P	D
A_N	CRITICAL TARGET	NO CRITICAL DETERMINANT	D	P	D
A_W	CRITICAL TARGET	NO CRITICAL DETERMINANT	D	P	D
B_C	CRITICAL TARGET	CRITICAL DETERMINANT	D	P	A	DWN_1_6
B_N	CRITICAL TARGET	CRITICAL DETERMINANT	D	P	P	DWN_1_6
B_W	NO CRITICAL TARGET	NO CRITICAL DETERMINANT	P	P	P
C_N	CRITICAL TARGET	NO CRITICAL DETERMINANT	A	P	A
C_W	CRITICAL TARGET	NO CRITICAL DETERMINANT	A	P	A
N_W	CRITICAL TARGET	NO CRITICAL DETERMINANT	D	P	D
E_A	NO CRITICAL TARGET	CRITICAL DETERMINANT	D	D	A	DWN_1_6
E_B	NO CRITICAL TARGET	CRITICAL DETERMINANT	D	D	A	DWN_1_6
E_C	CRITICAL TARGET	NO CRITICAL DETERMINANT	A	D	A
E_N	NO CRITICAL TARGET	NO CRITICAL DETERMINANT	D	D	D
E_W	NO CRITICAL TARGET	NO CRITICAL DETERMINANT	D	D	D
E_A_B	NO CRITICAL TARGET	CRITICAL DETERMINANT	D	D	A	DWN_1_6
E_A_C	NO CRITICAL TARGET	CRITICAL DETERMINANT	D	D	A	DWN_1_6
E_A_N	NO CRITICAL TARGET	NO CRITICAL DETERMINANT	D	D	D
E_A_W	NO CRITICAL TARGET	NO CRITICAL DETERMINANT	D	D	D
E_B_C	NO CRITICAL TARGET	CRITICAL DETERMINANT	D	D	A	DWN_1_6
E_B_N	NO CRITICAL TARGET	NO CRITICAL DETERMINANT	D	D	D
E_B_W	NO CRITICAL TARGET	NO CRITICAL DETERMINANT	D	D	D
E_C_N	NO CRITICAL TARGET	CRITICAL DETERMINANT	D	D	A	DWN_1_6
E_C_W	NO CRITICAL TARGET	NO CRITICAL DETERMINANT	D	D	D
E_N_W	NO CRITICAL TARGET	NO CRITICAL DETERMINANT	D	D	D
Information for "CRITICAL DETERMINANT" is denoted in "DWN_INFO" and "NETWORK(NT)_INFO" sheets.

[truncated: 38 more sheets: DWN_1_7, DWN_1_8, DWN_2_1, DWN_2_2, DWN_2_3, DWN_2_4, DWN_2_5, DWN_2_6, DWN_2_7, DWN_2_8, DWN_2_9, DWN_2_10, DWN_2_11, DWN_3_1, DWN_3_2, DWN_3_3, DWN_3_4, DWN_3_5, DWN_3_6, DWN_3_7 …]
