# Supplementary material for: Network dynamics-based cancer panel stratification for systemic prediction of anticancer drug response
Source: Nat Commun. 2017 Dec 5;8:1940. doi: 10.1038/s41467-017-02160-5 (PMC5717260; doi:10.1038/s41467-017-02160-5)
Supplement: Supplementary file 7 — Supplementary Data 4 [file 41467_2017_2160_MOESM7_ESM.xlsx]

## Sheet: R score and D score
Supplementary Data 4. Quantitative score of cellular response to perturbation (R score, D score, and S score)
DWN	DRUG	control_P	control_A	control_D	control_major cellular phenotype	drug_P	drug_A	drug_D	drug_major cellular phenotype	control_R score	R score	D score
DWN_1_1	A	0.948853	0	0.051147	P	0	0	1	D	1.15344	4	1
DWN_1_1	A_B	0.948853	0	0.051147	P	0	0	1	D	1.15344	4	1
DWN_1_1	A_C	0.948853	0	0.051147	P	0	0	1	D	1.15344	4	1
DWN_1_1	A_N	0.948853	0	0.051147	P	0	0	1	D	1.15344	4	1
DWN_1_1	A_W	0.948853	0	0.051147	P	0	0	1	D	1.15344	4	1
DWN_1_1	B	0.948853	0	0.051147	P	0.91156	0	0.08844	P	1.15344	1.26532	0.0393032
DWN_1_1	B_C	0.948853	0	0.051147	P	0	0.915619	0.084381	A	1.15344	2.16876	0.356684
DWN_1_1	B_N	0.948853	0	0.051147	P	0.83786	0	0.16214	P	1.15344	1.48642	0.116976
DWN_1_1	B_W	0.948853	0	0.051147	P	0.87085	0.007538	0.121613	P	1.15344	1.37238	0.0769129
DWN_1_1	C	0.948853	0	0.051147	P	0	0.962769	0.037231	A	1.15344	2.07446	0.323556
DWN_1_1	C_N	0.948853	0	0.051147	P	0	0.886292	0.113708	A	1.15344	2.22742	0.377289
DWN_1_1	C_W	0.948853	0	0.051147	P	0	0.911469	0.088531	A	1.15344	2.17706	0.359599
DWN_1_1	E_A	0.526062	0.393616	0.080322	P	0	0.740234	0.259766	A	1.63458	2.51953	0.37412
DWN_1_1	E_A_B	0.526062	0.393616	0.080322	P	0	0.740234	0.259766	A	1.63458	2.51953	0.37412
DWN_1_1	E_A_C	0.526062	0.393616	0.080322	P	0	0.740234	0.259766	A	1.63458	2.51953	0.37412
DWN_1_1	E_A_N	0.526062	0.393616	0.080322	P	0	0.008301	0.991699	D	1.63458	3.9834	0.992981
DWN_1_1	E_A_W	0.526062	0.393616	0.080322	P	0	0.01123	0.98877	D	1.63458	3.97754	0.990505
DWN_1_1	E_B	0.526062	0.393616	0.080322	P	0.357605	0.363556	0.278839	A	1.63458	2.20007	0.239066
DWN_1_1	E_B_C	0.526062	0.393616	0.080322	P	0	0.718719	0.281281	A	1.63458	2.56256	0.392311
DWN_1_1	E_B_N	0.526062	0.393616	0.080322	P	0.17099	0.121246	0.707764	D	1.63458	3.24454	0.680622
DWN_1_1	E_B_W	0.526062	0.393616	0.080322	P	0	0.915161	0.084839	A	1.63458	2.16968	0.226216
DWN_1_1	E_C	0.526062	0.393616	0.080322	P	0	0.930573	0.069427	A	1.63458	2.13885	0.213185
DWN_1_1	E_C_N	0.526062	0.393616	0.080322	P	0	0.543091	0.456909	A	1.63458	2.91382	0.540808
DWN_1_1	E_C_W	0.526062	0.393616	0.080322	P	0	0.931702	0.068298	A	1.63458	2.1366	0.212231
DWN_1_1	E_N	0.526062	0.393616	0.080322	P	0.410614	0.125244	0.464142	D	1.63458	2.51767	0.373333
DWN_1_1	E_N_W	0.526062	0.393616	0.080322	P	0	0.287689	0.712311	D	1.63458	3.42462	0.756754
DWN_1_1	E_W	0.526062	0.393616	0.080322	P	0	0.970673	0.029327	A	1.63458	2.05865	0.17928
DWN_1_1	N	0.948853	0	0.051147	P	0.929565	0	0.070435	P	1.15344	1.2113	0.0203277
DWN_1_1	N_W	0.948853	0	0.051147	P	0	0.357544	0.642456	D	1.15344	3.28491	0.748789
DWN_1_1	W	0.948853	0	0.051147	P	0.914764	0.011108	0.074127	P	1.15344	1.23349	0.0281206
DWN_1_2	A	0.950729	0	0.049271	P	0	0	1	D	1.14781	4	1
DWN_1_2	A_B	0.950729	0	0.049271	P	0	0	1	D	1.14781	4	1
DWN_1_2	A_C	0.950729	0	0.049271	P	0	0	1	D	1.14781	4	1
DWN_1_2	A_N	0.950729	0	0.049271	P	0	0	1	D	1.14781	4	1
DWN_1_2	A_W	0.950729	0	0.049271	P	0	0	1	D	1.14781	4	1
DWN_1_2	B	0.950729	0	0.049271	P	0.798752	0	0.201248	P	1.14781	1.60374	0.159853
DWN_1_2	B_C	0.950729	0	0.049271	P	0	0.791992	0.208008	A	1.14781	2.41602	0.444642
DWN_1_2	B_N	0.950729	0	0.049271	P	0.750198	0	0.249802	P	1.14781	1.74941	0.210923
DWN_1_2	B_W	0.950729	0	0.049271	P	0.757187	0	0.242813	P	1.14781	1.72844	0.203572
DWN_1_2	C	0.950729	0	0.049271	P	0	0.947052	0.052948	A	1.14781	2.1059	0.335912
DWN_1_2	C_N	0.950729	0	0.049271	P	0	0.813232	0.186768	A	1.14781	2.37354	0.429748
DWN_1_2	C_W	0.950729	0	0.049271	P	0	0.939377	0.060623	A	1.14781	2.12125	0.341294
DWN_1_2	E_A	0.372299	0.396042	0.231659	A	0	0.253174	0.746826	D	2.09102	3.49365	0.734755
DWN_1_2	E_A_B	0.372299	0.396042	0.231659	A	0	0.253174	0.746826	D	2.09102	3.49365	0.734755
DWN_1_2	E_A_C	0.372299	0.396042	0.231659	A	0	0.199707	0.800293	D	2.09102	3.60059	0.790771
DWN_1_2	E_A_N	0.372299	0.396042	0.231659	A	0	0.065674	0.934326	D	2.09102	3.86865	0.931195
DWN_1_2	E_A_W	0.372299	0.396042	0.231659	A	0	0.783691	0.216309	A	2.09102	2.43262	0.178943
DWN_1_2	E_B	0.372299	0.396042	0.231659	A	0.191513	0.354019	0.454468	D	2.09102	2.71742	0.328135
DWN_1_2	E_B_C	0.372299	0.396042	0.231659	A	0	0.570007	0.429993	A	2.09102	2.85999	0.402815
DWN_1_2	E_B_N	0.372299	0.396042	0.231659	A	0.023056	0.068497	0.908447	D	2.09102	3.79384	0.892004
DWN_1_2	E_B_W	0.372299	0.396042	0.231659	A	0	0.821884	0.178116	A	2.09102	2.35623	0.138929
DWN_1_2	E_C	0.372299	0.396042	0.231659	A	0	0.784897	0.215103	A	2.09102	2.43021	0.17768
DWN_1_2	E_C_N	0.372299	0.396042	0.231659	A	0	0.280838	0.719162	D	2.09102	3.43832	0.705772
DWN_1_2	E_C_W	0.372299	0.396042	0.231659	A	0	0.808853	0.191147	A	2.09102	2.38229	0.152581
DWN_1_2	E_N	0.372299	0.396042	0.231659	A	0.215927	0.069183	0.71489	D	2.09102	3.21385	0.588185
DWN_1_2	E_N_W	0.372299	0.396042	0.231659	A	0	0.127808	0.872192	D	2.09102	3.74438	0.866098
DWN_1_2	E_W	0.372299	0.396042	0.231659	A	0	0.906143	0.093857	A	2.09102	2.18771	0.0506527
DWN_1_2	N	0.950729	0	0.049271	P	0.937897	0	0.062103	P	1.14781	1.18631	0.013497
DWN_1_2	N_W	0.950729	0	0.049271	P	0	0.335327	0.664673	D	1.14781	3.32935	0.764863
DWN_1_2	W	0.950729	0	0.049271	P	0.935669	0	0.064331	P	1.14781	1.19299	0.0158405
DWN_1_3	A	0.901505	0	0.098495	P	0	0	1	D	1.29548	4	1
DWN_1_3	A_B	0.901505	0	0.098495	P	0	0	1	D	1.29548	4	1
DWN_1_3	A_C	0.901505	0	0.098495	P	0	0	1	D	1.29548	4	1
DWN_1_3	A_N	0.901505	0	0.098495	P	0	0	1	D	1.29548	4	1
DWN_1_3	A_W	0.901505	0	0.098495	P	0	0	1	D	1.29548	4	1
DWN_1_3	B	0.901505	0	0.098495	P	0.712479	0	0.287521	P	1.29548	1.86256	0.209678
DWN_1_3	B_C	0.901505	0	0.098495	P	0	0.76886	0.23114	A	1.29548	2.46228	0.431425
DWN_1_3	B_N	0.901505	0	0.098495	P	0.53273	0	0.46727	P	1.29548	2.40181	0.409066
DWN_1_3	B_W	0.901505	0	0.098495	P	0.590408	0.014648	0.394943	P	1.29548	2.19948	0.334253
DWN_1_3	C	0.901505	0	0.098495	P	0	0.936661	0.063339	A	1.29548	2.12668	0.307335
DWN_1_3	C_N	0.901505	0	0.098495	P	0	0.628708	0.371292	A	1.29548	2.74258	0.535068
DWN_1_3	C_W	0.901505	0	0.098495	P	0	0.764618	0.235382	A	1.29548	2.47076	0.434562
DWN_1_3	E_A	0.365417	0.410736	0.223846	A	0	0.011719	0.988281	D	2.08227	3.97656	0.987778
DWN_1_3	E_A_B	0.365417	0.410736	0.223846	A	0	0.011719	0.988281	D	2.08227	3.97656	0.987778
DWN_1_3	E_A_C	0.365417	0.410736	0.223846	A	0	0.011719	0.988281	D	2.08227	3.97656	0.987778
DWN_1_3	E_A_N	0.365417	0.410736	0.223846	A	0	0	1	D	2.08227	4	1
DWN_1_3	E_A_W	0.365417	0.410736	0.223846	A	0	0.021729	0.978271	D	2.08227	3.95654	0.977339
DWN_1_3	E_B	0.365417	0.410736	0.223846	A	0.166473	0.363464	0.470062	D	2.08227	2.77365	0.360518
DWN_1_3	E_B_C	0.365417	0.410736	0.223846	A	0	0.745728	0.254272	A	2.08227	2.50854	0.222279
DWN_1_3	E_B_N	0.365417	0.410736	0.223846	A	0.023178	0.02507	0.951752	D	2.08227	3.88033	0.937596
DWN_1_3	E_B_W	0.365417	0.410736	0.223846	A	0.118973	0.335068	0.545959	D	2.08227	2.97294	0.464441
DWN_1_3	E_C	0.365417	0.410736	0.223846	A	0	0.862732	0.137268	A	2.08227	2.27454	0.100256
DWN_1_3	E_C_N	0.365417	0.410736	0.223846	A	0	0.70903	0.29097	A	2.08227	2.58194	0.260552
DWN_1_3	E_C_W	0.365417	0.410736	0.223846	A	0	0.708588	0.291412	A	2.08227	2.58282	0.261013
DWN_1_3	E_N	0.365417	0.410736	0.223846	A	0.042007	0.025726	0.932266	D	2.08227	3.82252	0.907455
DWN_1_3	E_N_W	0.365417	0.410736	0.223846	A	0	0.059204	0.940796	D	2.08227	3.88159	0.938256
DWN_1_3	E_W	0.365417	0.410736	0.223846	A	0.208893	0.484863	0.306244	A	2.08227	2.4036	0.167554
DWN_1_3	N	0.901505	0	0.098495	P	0.857437	0	0.142563	P	1.29548	1.42769	0.0488827
DWN_1_3	N_W	0.901505	0	0.098495	P	0	0.520309	0.479691	A	1.29548	2.95938	0.615229
DWN_1_3	W	0.901505	0	0.098495	P	0.775406	0.037201	0.187393	P	1.29548	1.59938	0.112366
DWN_1_4	A	0.930328	0	0.069672	P	0	0	1	D	1.20902	4	1
DWN_1_4	A_B	0.930328	0	0.069672	P	0	0	1	D	1.20902	4	1
DWN_1_4	A_C	0.930328	0	0.069672	P	0	0	1	D	1.20902	4	1
DWN_1_4	A_N	0.930328	0	0.069672	P	0	0	1	D	1.20902	4	1
DWN_1_4	A_W	0.930328	0	0.069672	P	0	0	1	D	1.20902	4	1
DWN_1_4	B	0.930328	0	0.069672	P	0.744156	0	0.255844	P	1.20902	1.76753	0.200114
DWN_1_4	B_C	0.930328	0	0.069672	P	0	0.764648	0.235352	A	1.20902	2.4707	0.452058
DWN_1_4	B_N	0.930328	0	0.069672	P	0.65239	0	0.34761	P	1.20902	2.04283	0.298753
DWN_1_4	B_W	0.930328	0	0.069672	P	0.691635	0.007538	0.300827	P	1.20902	1.91002	0.251167
DWN_1_4	C	0.930328	0	0.069672	P	0	0.946579	0.053421	A	1.20902	2.10684	0.321688
DWN_1_4	C_N	0.930328	0	0.069672	P	0	0.795715	0.204285	A	1.20902	2.40857	0.429796
DWN_1_4	C_W	0.930328	0	0.069672	P	0	0.884155	0.115845	A	1.20902	2.23169	0.366421
DWN_1_4	E_A	0.573807	0.195862	0.230331	P	0	0.052979	0.947021	D	1.88685	3.89404	0.949858
DWN_1_4	E_A_B	0.573807	0.195862	0.230331	P	0	0.052979	0.947021	D	1.88685	3.89404	0.949858
DWN_1_4	E_A_C	0.573807	0.195862	0.230331	P	0	0.071289	0.928711	D	1.88685	3.85742	0.932528
DWN_1_4	E_A_N	0.573807	0.195862	0.230331	P	0	0.033447	0.966553	D	1.88685	3.93311	0.968344
DWN_1_4	E_A_W	0.573807	0.195862	0.230331	P	0	0.01123	0.98877	D	1.88685	3.97754	0.989371
DWN_1_4	E_B	0.573807	0.195862	0.230331	P	0.340683	0.14946	0.509857	D	1.88685	2.67903	0.37488
DWN_1_4	E_B_C	0.573807	0.195862	0.230331	P	0	0.512054	0.487946	A	1.88685	2.97589	0.515363
DWN_1_4	E_B_N	0.573807	0.195862	0.230331	P	0.288818	0.09166	0.619522	D	1.88685	2.95023	0.503217
DWN_1_4	E_B_W	0.573807	0.195862	0.230331	P	0	0.172256	0.827744	D	1.88685	3.65549	0.836967
DWN_1_4	E_C	0.573807	0.195862	0.230331	P	0	0.789047	0.210953	A	1.88685	2.42191	0.253201
DWN_1_4	E_C_N	0.573807	0.195862	0.230331	P	0	0.687103	0.312897	A	1.88685	2.62579	0.349687
DWN_1_4	E_C_W	0.573807	0.195862	0.230331	P	0	0.311768	0.688232	D	1.88685	3.37646	0.704925
DWN_1_4	E_N	0.573807	0.195862	0.230331	P	0.555908	0.096466	0.347626	P	1.88685	2.13934	0.119485
DWN_1_4	E_N_W	0.573807	0.195862	0.230331	P	0	0.072144	0.927856	D	1.88685	3.85571	0.931719
DWN_1_4	E_W	0.573807	0.195862	0.230331	P	0	0.18483	0.81517	D	1.88685	3.63034	0.825066
DWN_1_4	N	0.930328	0	0.069672	P	0.899216	0	0.100784	P	1.20902	1.30235	0.033442
DWN_1_4	N_W	0.930328	0	0.069672	P	0	0.333878	0.666122	D	1.20902	3.33224	0.760745
DWN_1_4	W	0.930328	0	0.069672	P	0.889008	0.011154	0.099838	P	1.20902	1.31067	0.0364216
DWN_1_5	A	0.916534	0	0.083466	P	0	0	1	D	1.2504	4	1
DWN_1_5	A_B	0.916534	0	0.083466	P	0	0	1	D	1.2504	4	1
DWN_1_5	A_C	0.916534	0	0.083466	P	0	0	1	D	1.2504	4	1
DWN_1_5	A_N	0.916534	0	0.083466	P	0	0	1	D	1.2504	4	1
DWN_1_5	A_W	0.916534	0	0.083466	P	0	0	1	D	1.2504	4	1
DWN_1_5	B	0.916534	0	0.083466	P	0.724884	0	0.275116	P	1.2504	1.82535	0.209103
DWN_1_5	B_C	0.916534	0	0.083466	P	0	0.74794	0.25206	A	1.2504	2.50412	0.455965
DWN_1_5	B_N	0.916534	0	0.083466	P	0.699814	0	0.300186	P	1.2504	1.90056	0.236456
DWN_1_5	B_W	0.916534	0	0.083466	P	0.727783	0.018265	0.253952	P	1.2504	1.78012	0.192654
DWN_1_5	C	0.916534	0	0.083466	P	0	0.942108	0.057892	A	1.2504	2.11578	0.314731
DWN_1_5	C_N	0.916534	0	0.083466	P	0	0.652069	0.347931	A	1.2504	2.69586	0.525699
DWN_1_5	C_W	0.916534	0	0.083466	P	0	0.884155	0.115845	A	1.2504	2.23169	0.356885
DWN_1_5	E_A	0.702408	0.075043	0.222549	P	0.026367	0.754578	0.219055	A	1.74269	2.41174	0.296394
DWN_1_5	E_A_B	0.702408	0.075043	0.222549	P	0.026367	0.754028	0.219604	A	1.74269	2.41284	0.296879
DWN_1_5	E_A_C	0.702408	0.075043	0.222549	P	0	0.740234	0.259766	A	1.74269	2.51953	0.344145
DWN_1_5	E_A_N	0.702408	0.075043	0.222549	P	0.018555	0.070068	0.911377	D	1.74269	3.8042	0.913259
DWN_1_5	E_A_W	0.702408	0.075043	0.222549	P	0.018066	0.193115	0.788818	D	1.74269	3.55957	0.804886
DWN_1_5	E_B	0.702408	0.075043	0.222549	P	0.4991	0.070374	0.430527	P	1.74269	2.36196	0.274338
DWN_1_5	E_B_C	0.702408	0.075043	0.222549	P	0	0.806732	0.193268	A	1.74269	2.38654	0.285227
DWN_1_5	E_B_N	0.702408	0.075043	0.222549	P	0.062836	0.064453	0.872711	D	1.74269	3.68259	0.859384
DWN_1_5	E_B_W	0.702408	0.075043	0.222549	P	0.113037	0.869751	0.017212	A	1.74269	1.92139	0.0791637
DWN_1_5	E_C	0.702408	0.075043	0.222549	P	0	0.885468	0.114532	A	1.74269	2.22906	0.215466
DWN_1_5	E_C_N	0.702408	0.075043	0.222549	P	0	0.738754	0.261246	A	1.74269	2.52249	0.345456
DWN_1_5	E_C_W	0.702408	0.075043	0.222549	P	0	0.311768	0.688232	D	1.74269	3.37646	0.72377
DWN_1_5	E_N	0.702408	0.075043	0.222549	P	0.082489	0.064819	0.852692	D	1.74269	3.6229	0.832941
DWN_1_5	E_N_W	0.702408	0.075043	0.222549	P	0.082031	0.400787	0.517181	D	1.74269	2.95233	0.535876
DWN_1_5	E_W	0.702408	0.075043	0.222549	P	0.113037	0.870239	0.016724	A	1.74269	1.92041	0.0787313
DWN_1_5	N	0.916534	0	0.083466	P	0.888336	0	0.111664	P	1.2504	1.33499	0.0307659
DWN_1_5	N_W	0.916534	0	0.083466	P	0	0.76712	0.23288	A	1.2504	2.46576	0.442014
DWN_1_5	W	0.916534	0	0.083466	P	0.897568	0.020737	0.081696	P	1.2504	1.26583	0.00561099
DWN_1_6	A	0.82402	0	0.17598	P	0	0	1	D	1.52794	4	1
DWN_1_6	A_B	0.82402	0	0.17598	P	0	0	1	D	1.52794	4	1
DWN_1_6	A_C	0.82402	0	0.17598	P	0	0	1	D	1.52794	4	1
DWN_1_6	A_N	0.82402	0	0.17598	P	0	0	1	D	1.52794	4	1
DWN_1_6	A_W	0.82402	0	0.17598	P	0	0	1	D	1.52794	4	1
DWN_1_6	B	0.82402	0	0.17598	P	0.541504	0	0.458496	P	1.52794	2.37549	0.342851
DWN_1_6	B_C	0.82402	0	0.17598	P	0	0.38884	0.61116	D	1.52794	3.22232	0.685412
DWN_1_6	B_N	0.82402	0	0.17598	P	0.445847	0	0.554153	D	1.52794	2.66246	0.458937
DWN_1_6	B_W	0.82402	0	0.17598	P	0.516434	0.00885	0.474716	P	1.52794	2.433	0.366115
DWN_1_6	C	0.82402	0	0.17598	P	0	0.783447	0.216553	A	1.52794	2.43311	0.366159
DWN_1_6	C_N	0.82402	0	0.17598	P	0	0.546677	0.453323	A	1.52794	2.90665	0.557715
DWN_1_6	C_W	0.82402	0	0.17598	P	0	0.750381	0.249619	A	1.52794	2.49924	0.39291
DWN_1_6	E_A	0.329681	0.203506	0.466812	D	0	0	1	D	2.60394	4	1
DWN_1_6	E_A_B	0.329681	0.203506	0.466812	D	0	0	1	D	2.60394	4	1
DWN_1_6	E_A_C	0.329681	0.203506	0.466812	D	0	0	1	D	2.60394	4	1
DWN_1_6	E_A_N	0.329681	0.203506	0.466812	D	0	0	1	D	2.60394	4	1
DWN_1_6	E_A_W	0.329681	0.203506	0.466812	D	0	0	1	D	2.60394	4	1
DWN_1_6	E_B	0.329681	0.203506	0.466812	D	0.10936	0.177353	0.713287	D	2.60394	3.31721	0.510919
DWN_1_6	E_B_C	0.329681	0.203506	0.466812	D	0	0.291656	0.708344	D	2.60394	3.41669	0.582172
DWN_1_6	E_B_N	0.329681	0.203506	0.466812	D	0.025467	0.013351	0.961182	D	2.60394	3.8969	0.926147
DWN_1_6	E_B_W	0.329681	0.203506	0.466812	D	0	0.142517	0.857483	D	2.60394	3.71497	0.79583
DWN_1_6	E_C	0.329681	0.203506	0.466812	D	0	0.543274	0.456726	A	2.60394	2.91345	0.221703
DWN_1_6	E_C_N	0.329681	0.203506	0.466812	D	0	0.066406	0.933594	D	2.60394	3.86719	0.904866
DWN_1_6	E_C_W	0.329681	0.203506	0.466812	D	0	0.338486	0.661514	D	2.60394	3.32303	0.515084
DWN_1_6	E_N	0.329681	0.203506	0.466812	D	0.052399	0.014008	0.933594	D	2.60394	3.81479	0.867334
DWN_1_6	E_N_W	0.329681	0.203506	0.466812	D	0	0.050537	0.949463	D	2.60394	3.89893	0.9276
DWN_1_6	E_W	0.329681	0.203506	0.466812	D	0	0.188629	0.811371	D	2.60394	3.62274	0.729769
DWN_1_6	N	0.82402	0	0.17598	P	0.746475	0	0.253525	P	1.52794	1.76058	0.0941057
DWN_1_6	N_W	0.82402	0	0.17598	P	0	0.46196	0.53804	D	1.52794	3.07608	0.626255
DWN_1_6	W	0.82402	0	0.17598	P	0.787796	0.013565	0.198639	P	1.52794	1.60948	0.0329854
DWN_1_7	A	0.957031	0	0.042969	P	0	0	1	D	1.12891	4	1
DWN_1_7	A_B	0.957031	0	0.042969	P	0	0	1	D	1.12891	4	1
DWN_1_7	A_C	0.957031	0	0.042969	P	0	0	1	D	1.12891	4	1
DWN_1_7	A_N	0.957031	0	0.042969	P	0	0.2612	0.7388	D	1.12891	3.4776	0.818048
DWN_1_7	A_W	0.957031	0	0.042969	P	0	0.016144	0.983856	D	1.12891	3.96771	0.988754
DWN_1_7	B	0.957031	0	0.042969	P	0.791489	0	0.208511	P	1.12891	1.62553	0.172975
DWN_1_7	B_C	0.957031	0	0.042969	P	0	0.804123	0.195877	A	1.12891	2.39175	0.439849
DWN_1_7	B_N	0.957031	0	0.042969	P	0.791473	0	0.208527	P	1.12891	1.62558	0.172991
DWN_1_7	B_W	0.957031	0	0.042969	P	0.74707	0.036743	0.216187	P	1.12891	1.6853	0.193793
DWN_1_7	C	0.957031	0	0.042969	P	0	0.967255	0.032745	A	1.12891	2.06549	0.326211
DWN_1_7	C_N	0.957031	0	0.042969	P	0	0.975616	0.024384	A	1.12891	2.04877	0.320387
DWN_1_7	C_W	0.957031	0	0.042969	P	0	0.954758	0.045242	A	1.12891	2.09048	0.334917
DWN_1_7	E_A	0.31543	0.510483	0.174088	A	0	0.824463	0.175537	A	2.03275	2.35107	0.161813
DWN_1_7	E_A_B	0.31543	0.510483	0.174088	A	0	0.824463	0.175537	A	2.03275	2.35107	0.161813
DWN_1_7	E_A_C	0.31543	0.510483	0.174088	A	0	0.841309	0.158691	A	2.03275	2.31738	0.144686
DWN_1_7	E_A_N	0.31543	0.510483	0.174088	A	0	0.761963	0.238037	A	2.03275	2.47607	0.225353
DWN_1_7	E_A_W	0.31543	0.510483	0.174088	A	0	0.951721	0.048279	A	2.03275	2.09656	0.0324361
DWN_1_7	E_B	0.31543	0.510483	0.174088	A	0.15271	0.508362	0.338928	A	2.03275	2.52515	0.250297
DWN_1_7	E_B_C	0.31543	0.510483	0.174088	A	0	0.897522	0.102478	A	2.03275	2.20496	0.0875373
DWN_1_7	E_B_N	0.31543	0.510483	0.174088	A	0.196686	0.044189	0.759125	D	2.03275	3.32156	0.655135
DWN_1_7	E_B_W	0.31543	0.510483	0.174088	A	0	0.984665	0.015335	A	2.03275	2.03067	-0.0010563
DWN_1_7	E_C	0.31543	0.510483	0.174088	A	0	0.905762	0.094238	A	2.03275	2.18848	0.0791602
DWN_1_7	E_C_N	0.31543	0.510483	0.174088	A	0	0.887451	0.112549	A	2.03275	2.2251	0.097776
DWN_1_7	E_C_W	0.31543	0.510483	0.174088	A	0	0.961334	0.038666	A	2.03275	2.07733	0.0226631
DWN_1_7	E_N	0.31543	0.510483	0.174088	A	0.473633	0.044769	0.481598	D	2.03275	2.48956	0.23221
DWN_1_7	E_N_W	0.31543	0.510483	0.174088	A	0	0.331818	0.668182	D	2.03275	3.33636	0.662658
DWN_1_7	E_W	0.31543	0.510483	0.174088	A	0	0.986618	0.013382	A	2.03275	2.02676	-0.00304181
DWN_1_7	N	0.957031	0	0.042969	P	0.963608	0	0.036392	P	1.12891	1.10918	-0.0068723
DWN_1_7	N_W	0.957031	0	0.042969	P	0	0.964371	0.035629	A	1.12891	2.07126	0.32822
DWN_1_7	W	0.957031	0	0.042969	P	0.918381	0.037155	0.044464	P	1.12891	1.17055	0.0145032
DWN_1_8	A	0.927734	0	0.072266	P	0	0	1	D	1.2168	4	1
DWN_1_8	A_B	0.927734	0	0.072266	P	0	0	1	D	1.2168	4	1
DWN_1_8	A_C	0.927734	0	0.072266	P	0	0	1	D	1.2168	4	1
DWN_1_8	A_N	0.927734	0	0.072266	P	0	0	1	D	1.2168	4	1
DWN_1_8	A_W	0.927734	0	0.072266	P	0	0	1	D	1.2168	4	1
DWN_1_8	B	0.927734	0	0.072266	P	0.73938	0	0.26062	P	1.2168	1.78186	0.203026
DWN_1_8	B_C	0.927734	0	0.072266	P	0	0.746109	0.253891	A	1.2168	2.50778	0.463848
DWN_1_8	B_N	0.927734	0	0.072266	P	0.648911	0	0.351089	P	1.2168	2.05327	0.300542
DWN_1_8	B_W	0.927734	0	0.072266	P	0.688797	0.007538	0.303665	P	1.2168	1.91853	0.252132
DWN_1_8	C	0.927734	0	0.072266	P	0	0.941864	0.058136	A	1.2168	2.11627	0.32318
DWN_1_8	C_N	0.927734	0	0.072266	P	0	0.649109	0.350891	A	1.2168	2.70178	0.533552
DWN_1_8	C_W	0.927734	0	0.072266	P	0	0.883911	0.116089	A	1.2168	2.23218	0.364824
DWN_1_8	E_A	0.5056	0.248734	0.245667	P	0	0.212158	0.787842	D	1.98574	3.57568	0.789344
DWN_1_8	E_A_B	0.5056	0.248734	0.245667	P	0	0.212158	0.787842	D	1.98574	3.57568	0.789344
DWN_1_8	E_A_C	0.5056	0.248734	0.245667	P	0	0.215332	0.784668	D	1.98574	3.56934	0.786193
DWN_1_8	E_A_N	0.5056	0.248734	0.245667	P	0	0.009766	0.990234	D	1.98574	3.98047	0.990303
DWN_1_8	E_A_W	0.5056	0.248734	0.245667	P	0	0.015625	0.984375	D	1.98574	3.96875	0.984486
DWN_1_8	E_B	0.5056	0.248734	0.245667	P	0.22728	0.142746	0.629974	D	1.98574	3.03267	0.519759
DWN_1_8	E_B_C	0.5056	0.248734	0.245667	P	0	0.441101	0.558899	D	1.98574	3.1178	0.562023
DWN_1_8	E_B_N	0.5056	0.248734	0.245667	P	0.037811	0.035568	0.92662	D	1.98574	3.81543	0.908367
DWN_1_8	E_B_W	0.5056	0.248734	0.245667	P	0.083893	0.68129	0.234818	A	1.98574	2.38575	0.198588
DWN_1_8	E_C	0.5056	0.248734	0.245667	P	0	0.781662	0.218338	A	1.98574	2.43668	0.223873
DWN_1_8	E_C_N	0.5056	0.248734	0.245667	P	0	0.736511	0.263489	A	1.98574	2.52698	0.268705
DWN_1_8	E_C_W	0.5056	0.248734	0.245667	P	0	0.944763	0.055237	A	1.98574	2.11047	0.0619273
DWN_1_8	E_N	0.5056	0.248734	0.245667	P	0.059448	0.036224	0.904327	D	1.98574	3.7492	0.87549
DWN_1_8	E_N_W	0.5056	0.248734	0.245667	P	0	0.040039	0.959961	D	1.98574	3.91992	0.960245
DWN_1_8	E_W	0.5056	0.248734	0.245667	P	0.107681	0.801025	0.091293	A	1.98574	2.0749	0.0442678
DWN_1_8	N	0.927734	0	0.072266	P	0.896042	0	0.103958	P	1.2168	1.31187	0.0341607
DWN_1_8	N_W	0.927734	0	0.072266	P	0	0.342056	0.657944	D	1.2168	3.31589	0.7542
DWN_1_8	W	0.927734	0	0.072266	P	0.887085	0.011154	0.101761	P	1.2168	1.31644	0.0358001
DWN_2_1	A	0.949921	0	0.050079	P	0	0	1	D	1.15024	4	1
DWN_2_1	A_B	0.949921	0	0.050079	P	0	0	1	D	1.15024	4	1
DWN_2_1	A_C	0.949921	0	0.050079	P	0	0	1	D	1.15024	4	1
DWN_2_1	A_N	0.949921	0	0.050079	P	0	0	1	D	1.15024	4	1
DWN_2_1	A_W	0.949921	0	0.050079	P	0	0	1	D	1.15024	4	1
DWN_2_1	B	0.949921	0	0.050079	P	0.915344	0	0.084656	P	1.15024	1.25397	0.0363999
DWN_2_1	B_C	0.949921	0	0.050079	P	0	0.919983	0.080017	A	1.15024	2.16003	0.354344
DWN_2_1	B_N	0.949921	0	0.050079	P	0.837006	0	0.162994	P	1.15024	1.48898	0.118868
DWN_2_1	B_W	0.949921	0	0.050079	P	0.87085	0.007538	0.121613	P	1.15024	1.37238	0.0779507
DWN_2_1	C	0.949921	0	0.050079	P	0	0.965363	0.034637	A	1.15024	2.06927	0.322496
DWN_2_1	C_N	0.949921	0	0.050079	P	0	0.931061	0.068939	A	1.15024	2.13788	0.34657
DWN_2_1	C_W	0.949921	0	0.050079	P	0	0.911469	0.088531	A	1.15024	2.17706	0.360319
DWN_2_1	E_A	0.717499	0.200592	0.081909	P	0	0.052979	0.947021	D	1.44632	3.89404	0.958508
DWN_2_1	E_A_B	0.717499	0.200592	0.081909	P	0	0.052979	0.947021	D	1.44632	3.89404	0.958508
DWN_2_1	E_A_C	0.717499	0.200592	0.081909	P	0	0.071289	0.928711	D	1.44632	3.85742	0.944168
DWN_2_1	E_A_N	0.717499	0.200592	0.081909	P	0	0.033447	0.966553	D	1.44632	3.93311	0.973805
DWN_2_1	E_A_W	0.717499	0.200592	0.081909	P	0	0.01123	0.98877	D	1.44632	3.97754	0.991205
DWN_2_1	E_B	0.717499	0.200592	0.081909	P	0.529419	0.170746	0.299835	P	1.44632	2.07025	0.244327
DWN_2_1	E_B_C	0.717499	0.200592	0.081909	P	0	0.697113	0.302887	A	1.44632	2.60577	0.454033
DWN_2_1	E_B_N	0.717499	0.200592	0.081909	P	0.476013	0.094391	0.429596	P	1.44632	2.38318	0.366866
DWN_2_1	E_B_W	0.717499	0.200592	0.081909	P	0	0.915161	0.084839	A	1.44632	2.16968	0.283261
DWN_2_1	E_C	0.717499	0.200592	0.081909	P	0	0.929352	0.070648	A	1.44632	2.1413	0.272147
DWN_2_1	E_C_N	0.717499	0.200592	0.081909	P	0	0.877533	0.122467	A	1.44632	2.24493	0.312731
DWN_2_1	E_C_W	0.717499	0.200592	0.081909	P	0	0.931702	0.068298	A	1.44632	2.1366	0.270307
DWN_2_1	E_N	0.717499	0.200592	0.081909	P	0.749298	0.097931	0.152771	P	1.44632	1.55624	0.0430457
DWN_2_1	E_N_W	0.717499	0.200592	0.081909	P	0	0.287689	0.712311	D	1.44632	3.42462	0.774687
DWN_2_1	E_W	0.717499	0.200592	0.081909	P	0	0.970673	0.029327	A	1.44632	2.05865	0.239785
DWN_2_1	N	0.949921	0	0.050079	P	0.933136	0	0.066864	P	1.15024	1.20059	0.0176699
DWN_2_1	N_W	0.949921	0	0.050079	P	0	0.357544	0.642456	D	1.15024	3.28491	0.749071
DWN_2_1	W	0.949921	0	0.050079	P	0.914764	0.011108	0.074127	P	1.15024	1.23349	0.0292133
DWN_2_9	A	0.914459	0	0.085541	P	0	0	1	D	1.25662	4	1
DWN_2_9	A_B	0.914459	0	0.085541	P	0	0	1	D	1.25662	4	1
DWN_2_9	A_C	0.914459	0	0.085541	P	0	0	1	D	1.25662	4	1
DWN_2_9	A_N	0.914459	0	0.085541	P	0	0	1	D	1.25662	4	1
DWN_2_9	A_W	0.914459	0	0.085541	P	0	0	1	D	1.25662	4	1
DWN_2_9	B	0.914459	0	0.085541	P	0.72171	0	0.27829	P	1.25662	1.83487	0.210779
DWN_2_9	B_C	0.914459	0	0.085541	P	0	0.746109	0.253891	A	1.25662	2.50778	0.456065
DWN_2_9	B_N	0.914459	0	0.085541	P	0.699081	0	0.300919	P	1.25662	1.90276	0.235525
DWN_2_9	B_W	0.914459	0	0.085541	P	0.724609	0.018265	0.257126	P	1.25662	1.78964	0.194293
DWN_2_9	C	0.914459	0	0.085541	P	0	0.941864	0.058136	A	1.25662	2.11627	0.313354
DWN_2_9	C_N	0.914459	0	0.085541	P	0	0.649109	0.350891	A	1.25662	2.70178	0.526781
DWN_2_9	C_W	0.914459	0	0.085541	P	0	0.883911	0.116089	A	1.25662	2.23218	0.355604
DWN_2_9	E_A	0.639893	0.054047	0.306061	P	0.037109	0.301941	0.66095	D	1.97223	3.28479	0.647293
DWN_2_9	E_A_B	0.639893	0.054047	0.306061	P	0.037109	0.301392	0.661499	D	1.97223	3.28589	0.647834
DWN_2_9	E_A_C	0.639893	0.054047	0.306061	P	0	0.215332	0.784668	D	1.97223	3.56934	0.787617
DWN_2_9	E_A_N	0.639893	0.054047	0.306061	P	0.025879	0.046631	0.92749	D	1.97223	3.8291	0.915721
DWN_2_9	E_A_W	0.639893	0.054047	0.306061	P	0.041504	0.085876	0.87262	D	1.97223	3.70374	0.853897
DWN_2_9	E_B	0.639893	0.054047	0.306061	P	0.365555	0.049377	0.585068	D	1.97223	2.80458	0.410476
DWN_2_9	E_B_C	0.639893	0.054047	0.306061	P	0	0.441101	0.558899	D	1.97223	3.1178	0.56494
DWN_2_9	E_B_N	0.639893	0.054047	0.306061	P	0.0746	0.049072	0.876328	D	1.97223	3.67806	0.841232
DWN_2_9	E_B_W	0.639893	0.054047	0.306061	P	0.2146	0.535278	0.250122	A	1.97223	2.28564	0.154561
DWN_2_9	E_C	0.639893	0.054047	0.306061	P	0	0.781662	0.218338	A	1.97223	2.43668	0.229042
DWN_2_9	E_C_N	0.639893	0.054047	0.306061	P	0	0.736511	0.263489	A	1.97223	2.52698	0.273575
DWN_2_9	E_C_W	0.639893	0.054047	0.306061	P	0	0.944763	0.055237	A	1.97223	2.11047	0.0681749
DWN_2_9	E_N	0.639893	0.054047	0.306061	P	0.09877	0.049438	0.851791	D	1.97223	3.60481	0.805111
DWN_2_9	E_N_W	0.639893	0.054047	0.306061	P	0.053955	0.33609	0.609955	D	1.97223	3.16596	0.588688
DWN_2_9	E_W	0.639893	0.054047	0.306061	P	0.366898	0.535767	0.097336	A	1.97223	1.82778	-0.0712384
DWN_2_9	N	0.914459	0	0.085541	P	0.887604	0	0.112396	P	1.25662	1.33719	0.0293671
DWN_2_9	N_W	0.914459	0	0.085541	P	0	0.766388	0.233612	A	1.25662	2.46722	0.441281
DWN_2_9	W	0.914459	0	0.085541	P	0.895493	0.020737	0.083771	P	1.25662	1.27205	0.00562373
DWN_2_10	A	1	0	0	P	0.944672	0	0.055328	P	1	1.16598	0.055328
DWN_2_10	A_B	1	0	0	P	0	0	1	D	1	4	1
DWN_2_10	A_C	1	0	0	P	0	0.939972	0.060028	A	1	2.12006	0.373352
DWN_2_10	A_N	1	0	0	P	0	1	0	A	1	2	0.333333
DWN_2_10	A_W	1	0	0	P	0.915527	0.041016	0.043457	P	1	1.17139	0.057129
DWN_2_10	B	1	0	0	P	0.73938	0	0.26062	P	1	1.78186	0.26062
DWN_2_10	B_C	1	0	0	P	0	0.746109	0.253891	A	1	2.50778	0.502594
DWN_2_10	B_N	1	0	0	P	0.648911	0	0.351089	P	1	2.05327	0.351089
DWN_2_10	B_W	1	0	0	P	0.688797	0.007538	0.303665	P	1	1.91853	0.306178
DWN_2_10	C	1	0	0	P	0	1	0	A	1	2	0.333333
DWN_2_10	C_N	1	0	0	P	0	1	0	A	1	2	0.333333
DWN_2_10	C_W	1	0	0	P	0	1	0	A	1	2	0.333333
DWN_2_10	E_A	0.729126	0.270874	0	P	0.596191	0.403809	0	P	1.27087	1.40381	0.0487097
DWN_2_10	E_A_B	0.729126	0.270874	0	P	0	0.212158	0.787842	D	1.27087	3.57568	0.844523
DWN_2_10	E_A_C	0.729126	0.270874	0	P	0	1	0	A	1.27087	2	0.267165
DWN_2_10	E_A_N	0.729126	0.270874	0	P	0.925537	0.074463	0	P	1.27087	1.07446	-0.0719685
DWN_2_10	E_A_W	0.729126	0.270874	0	P	0	0.968994	0.031006	A	1.27087	2.06201	0.289887
DWN_2_10	E_B	0.729126	0.270874	0	P	0.22728	0.142746	0.629974	D	1.27087	3.03267	0.645552
DWN_2_10	E_B_C	0.729126	0.270874	0	P	0	0.441101	0.558899	D	1.27087	3.1178	0.676746
DWN_2_10	E_B_N	0.729126	0.270874	0	P	0.037811	0.035568	0.92662	D	1.27087	3.81543	0.932369
DWN_2_10	E_B_W	0.729126	0.270874	0	P	0.083893	0.68129	0.234818	A	1.27087	2.38575	0.408508
DWN_2_10	E_C	0.729126	0.270874	0	P	0	1	0	A	1.27087	2	0.267165
DWN_2_10	E_C_N	0.729126	0.270874	0	P	0	1	0	A	1.27087	2	0.267165
DWN_2_10	E_C_W	0.729126	0.270874	0	P	0	0.992188	0.007812	A	1.27087	2.01562	0.27289
DWN_2_10	E_N	0.729126	0.270874	0	P	0.954346	0.045654	0	P	1.27087	1.04565	-0.0825246
DWN_2_10	E_N_W	0.729126	0.270874	0	P	0	0.830765	0.169235	A	1.27087	2.33847	0.391186
DWN_2_10	E_W	0.729126	0.270874	0	P	0.140015	0.853394	0.006592	A	1.27087	1.87317	0.220692
DWN_2_10	N	1	0	0	P	1	0	0	P	1	1	0
DWN_2_10	N_W	1	0	0	P	0	1	0	A	1	2	0.333333
DWN_2_10	W	1	0	0	P	0.956787	0.043213	0	P	1	1.04321	0.0144043
DWN_2_11	A	0.9254	0	0.0746	P	0	0	1	D	1.2238	4	1
DWN_2_11	A_B	0.9254	0	0.0746	P	0	0	1	D	1.2238	4	1
DWN_2_11	A_C	0.9254	0	0.0746	P	0	0	1	D	1.2238	4	1
DWN_2_11	A_N	0.9254	0	0.0746	P	0	0	1	D	1.2238	4	1
DWN_2_11	A_W	0.9254	0	0.0746	P	0	0	1	D	1.2238	4	1
DWN_2_11	B	0.9254	0	0.0746	P	0.731461	0	0.268539	P	1.2238	1.80562	0.209573
DWN_2_11	B_C	0.9254	0	0.0746	P	0	0.743301	0.256699	A	1.2238	2.5134	0.464519
DWN_2_11	B_N	0.9254	0	0.0746	P	0.643097	0	0.356903	P	1.2238	2.07071	0.305061
DWN_2_11	B_W	0.9254	0	0.0746	P	0.685516	0.008759	0.305725	P	1.2238	1.92593	0.252912
DWN_2_11	C	0.9254	0	0.0746	P	0	0.940399	0.059601	A	1.2238	2.1192	0.322528
DWN_2_11	C_N	0.9254	0	0.0746	P	0	0.647461	0.352539	A	1.2238	2.70508	0.533563
DWN_2_11	C_W	0.9254	0	0.0746	P	0	0.884659	0.115341	A	1.2238	2.23068	0.362684
DWN_2_11	E_A	0.682098	0	0.317902	P	0	0	1	D	1.95371	4	1
DWN_2_11	E_A_B	0.682098	0	0.317902	P	0	0	1	D	1.95371	4	1
DWN_2_11	E_A_C	0.682098	0	0.317902	P	0	0	1	D	1.95371	4	1
DWN_2_11	E_A_N	0.682098	0	0.317902	P	0	0	1	D	1.95371	4	1
DWN_2_11	E_A_W	0.682098	0	0.317902	P	0	0	1	D	1.95371	4	1
DWN_2_11	E_B	0.682098	0	0.317902	P	0.336624	0	0.663376	D	1.95371	2.99013	0.506487
DWN_2_11	E_B_C	0.682098	0	0.317902	P	0	0.324173	0.675827	D	1.95371	3.35165	0.683161
DWN_2_11	E_B_N	0.682098	0	0.317902	P	0.159027	0	0.840973	D	1.95371	3.52292	0.766856
DWN_2_11	E_B_W	0.682098	0	0.317902	P	0.34874	0	0.65126	D	1.95371	2.95378	0.488724
DWN_2_11	E_C	0.682098	0	0.317902	P	0	0.686096	0.313904	A	1.95371	2.62781	0.329426
DWN_2_11	E_C_N	0.682098	0	0.317902	P	0	0.53746	0.46254	A	1.95371	2.92508	0.474699
DWN_2_11	E_C_W	0.682098	0	0.317902	P	0	0.667938	0.332062	A	1.95371	2.66412	0.347173
DWN_2_11	E_N	0.682098	0	0.317902	P	0.537308	0	0.462692	P	1.95371	2.38808	0.212272
DWN_2_11	E_N_W	0.682098	0	0.317902	P	0.159882	0	0.840118	D	1.95371	3.52035	0.765603
DWN_2_11	E_W	0.682098	0	0.317902	P	0.631088	0	0.368912	P	1.95371	2.10674	0.074784
DWN_2_11	N	0.9254	0	0.0746	P	0.893646	0	0.106354	P	1.2238	1.31906	0.0343138
DWN_2_11	N_W	0.9254	0	0.0746	P	0	0.346405	0.653595	D	1.2238	3.30719	0.750447
DWN_2_11	W	0.9254	0	0.0746	P	0.884079	0.01265	0.103271	P	1.2238	1.32246	0.0355389
DWN_2_12	A	0.937027	0	0.062973	P	0	0	1	D	1.18892	4	1
DWN_2_12	A_B	0.937027	0	0.062973	P	0	0	1	D	1.18892	4	1
DWN_2_12	A_C	0.937027	0	0.062973	P	0	0	1	D	1.18892	4	1
DWN_2_12	A_N	0.937027	0	0.062973	P	0	0	1	D	1.18892	4	1
DWN_2_12	A_W	0.937027	0	0.062973	P	0	0	1	D	1.18892	4	1
DWN_2_12	B	0.937027	0	0.062973	P	0.879242	0	0.120758	P	1.18892	1.36227	0.0616684
DWN_2_12	B_C	0.937027	0	0.062973	P	0	0.886536	0.113464	A	1.18892	2.22693	0.369256
DWN_2_12	B_N	0.937027	0	0.062973	P	0.807785	0	0.192215	P	1.18892	1.57665	0.137928
DWN_2_12	B_W	0.937027	0	0.062973	P	0.837784	0.007538	0.154678	P	1.18892	1.47157	0.10055
DWN_2_12	C	0.937027	0	0.062973	P	0	0.954056	0.045944	A	1.18892	2.09189	0.321218
DWN_2_12	C_N	0.937027	0	0.062973	P	0	0.832825	0.167175	A	1.18892	2.33435	0.40747
DWN_2_12	C_W	0.937027	0	0.062973	P	0	0.900497	0.099503	A	1.18892	2.19901	0.359323
DWN_2_12	E_A	0.53154	0.330399	0.138062	P	0	0.212158	0.787842	D	1.74459	3.57568	0.811868
DWN_2_12	E_A_B	0.53154	0.330399	0.138062	P	0	0.212158	0.787842	D	1.74459	3.57568	0.811868
DWN_2_12	E_A_C	0.53154	0.330399	0.138062	P	0	0.215332	0.784668	D	1.74459	3.56934	0.809053
DWN_2_12	E_A_N	0.53154	0.330399	0.138062	P	0	0.009766	0.990234	D	1.74459	3.98047	0.99134
DWN_2_12	E_A_W	0.53154	0.330399	0.138062	P	0	0.015625	0.984375	D	1.74459	3.96875	0.986144
DWN_2_12	E_B	0.53154	0.330399	0.138062	P	0.328903	0.267136	0.403961	D	1.74459	2.47902	0.325631
DWN_2_12	E_B_C	0.53154	0.330399	0.138062	P	0	0.595306	0.404694	A	1.74459	2.80939	0.472109
DWN_2_12	E_B_N	0.53154	0.330399	0.138062	P	0.145767	0.074753	0.77948	D	1.74459	3.41319	0.739823
DWN_2_12	E_B_W	0.53154	0.330399	0.138062	P	0.159546	0.585648	0.254807	A	1.74459	2.35007	0.268458
DWN_2_12	E_C	0.53154	0.330399	0.138062	P	0	0.876801	0.123199	A	1.74459	2.2464	0.222492
DWN_2_12	E_C_N	0.53154	0.330399	0.138062	P	0	0.620514	0.379486	A	1.74459	2.75897	0.449756
DWN_2_12	E_C_W	0.53154	0.330399	0.138062	P	0	0.940094	0.059906	A	1.74459	2.11981	0.166367
DWN_2_12	E_N	0.53154	0.330399	0.138062	P	0.446625	0.100922	0.452454	D	1.74459	2.45829	0.316438
DWN_2_12	E_N_W	0.53154	0.330399	0.138062	P	0	0.192459	0.807541	D	1.74459	3.61508	0.829336
DWN_2_12	E_W	0.53154	0.330399	0.138062	P	0.211823	0.688049	0.100128	A	1.74459	1.98843	0.108116
DWN_2_12	N	0.937027	0	0.062973	P	0.912323	0	0.087677	P	1.18892	1.26303	0.0263642
DWN_2_12	N_W	0.937027	0	0.062973	P	0	0.348328	0.651672	D	1.18892	3.30334	0.752175
DWN_2_12	W	0.937027	0	0.062973	P	0.901703	0.011154	0.087143	P	1.18892	1.27258	0.0297622
DWN_2_2	A	0.950729	0	0.049271	P	0	0	1	D	1.14781	4	1
DWN_2_2	A_B	0.950729	0	0.049271	P	0	0	1	D	1.14781	4	1
DWN_2_2	A_C	0.950729	0	0.049271	P	0	0	1	D	1.14781	4	1
DWN_2_2	A_N	0.950729	0	0.049271	P	0	0	1	D	1.14781	4	1
DWN_2_2	A_W	0.950729	0	0.049271	P	0	0	1	D	1.14781	4	1
DWN_2_2	B	0.950729	0	0.049271	P	0.798752	0	0.201248	P	1.14781	1.60374	0.159853
DWN_2_2	B_C	0.950729	0	0.049271	P	0	0.794434	0.205566	A	1.14781	2.41113	0.44293
DWN_2_2	B_N	0.950729	0	0.049271	P	0.750198	0	0.249802	P	1.14781	1.74941	0.210923
DWN_2_2	B_W	0.950729	0	0.049271	P	0.757187	0	0.242813	P	1.14781	1.72844	0.203572
DWN_2_2	C	0.950729	0	0.049271	P	0	0.948059	0.051941	A	1.14781	2.10388	0.335206
DWN_2_2	C_N	0.950729	0	0.049271	P	0	0.935532	0.064468	A	1.14781	2.12894	0.34399
DWN_2_2	C_W	0.950729	0	0.049271	P	0	0.939377	0.060623	A	1.14781	2.12125	0.341294
DWN_2_2	E_A	0.539841	0.225525	0.234634	P	0	0.085693	0.914307	D	1.92943	3.82861	0.917228
DWN_2_2	E_A_B	0.539841	0.225525	0.234634	P	0	0.085693	0.914307	D	1.92943	3.82861	0.917228
DWN_2_2	E_A_C	0.539841	0.225525	0.234634	P	0	0.11084	0.88916	D	1.92943	3.77832	0.892938
DWN_2_2	E_A_N	0.539841	0.225525	0.234634	P	0	0.042725	0.957275	D	1.92943	3.91455	0.958731
DWN_2_2	E_A_W	0.539841	0.225525	0.234634	P	0	0.783691	0.216309	A	1.92943	2.43262	0.24302
DWN_2_2	E_B	0.539841	0.225525	0.234634	P	0.332397	0.195648	0.471954	D	1.92943	2.61151	0.329417
DWN_2_2	E_B_C	0.539841	0.225525	0.234634	P	0	0.552734	0.447266	A	1.92943	2.89453	0.466105
DWN_2_2	E_B_N	0.539841	0.225525	0.234634	P	0.315979	0.111221	0.5728	D	1.92943	2.82962	0.434756
DWN_2_2	E_B_W	0.539841	0.225525	0.234634	P	0	0.821884	0.178116	A	1.92943	2.35623	0.206129
DWN_2_2	E_C	0.539841	0.225525	0.234634	P	0	0.780014	0.219986	A	1.92943	2.43997	0.246572
DWN_2_2	E_C_N	0.539841	0.225525	0.234634	P	0	0.706207	0.293793	A	1.92943	2.58759	0.317863
DWN_2_2	E_C_W	0.539841	0.225525	0.234634	P	0	0.808853	0.191147	A	1.92943	2.38229	0.218716
DWN_2_2	E_N	0.539841	0.225525	0.234634	P	0.559906	0.116364	0.32373	P	1.92943	2.08755	0.0763687
DWN_2_2	E_N_W	0.539841	0.225525	0.234634	P	0	0.127808	0.872192	D	1.92943	3.74438	0.876548
DWN_2_2	E_W	0.539841	0.225525	0.234634	P	0	0.906143	0.093857	A	1.92943	2.18771	0.124742
DWN_2_2	N	0.950729	0	0.049271	P	0.941971	0	0.058029	P	1.14781	1.17409	0.00921188
DWN_2_2	N_W	0.950729	0	0.049271	P	0	0.335327	0.664673	D	1.14781	3.32935	0.764863
DWN_2_2	W	0.950729	0	0.049271	P	0.935669	0	0.064331	P	1.14781	1.19299	0.0158405
DWN_2_3	A	0.950729	0	0.049271	P	0	0	1	D	1.14781	4	1
DWN_2_3	A_B	0.950729	0	0.049271	P	0	0	1	D	1.14781	4	1
DWN_2_3	A_C	0.950729	0	0.049271	P	0	0	1	D	1.14781	4	1
DWN_2_3	A_N	0.950729	0	0.049271	P	0	0	1	D	1.14781	4	1
DWN_2_3	A_W	0.950729	0	0.049271	P	0	0	1	D	1.14781	4	1
DWN_2_3	B	0.950729	0	0.049271	P	0.797714	0	0.202286	P	1.14781	1.60686	0.160945
DWN_2_3	B_C	0.950729	0	0.049271	P	0	0.791504	0.208496	A	1.14781	2.41699	0.444984
DWN_2_3	B_N	0.950729	0	0.049271	P	0.750198	0	0.249802	P	1.14781	1.74941	0.210923
DWN_2_3	B_W	0.950729	0	0.049271	P	0.757187	0	0.242813	P	1.14781	1.72844	0.203572
DWN_2_3	C	0.950729	0	0.049271	P	0	0.948059	0.051941	A	1.14781	2.10388	0.335206
DWN_2_3	C_N	0.950729	0	0.049271	P	0	0.813232	0.186768	A	1.14781	2.37354	0.429748
DWN_2_3	C_W	0.950729	0	0.049271	P	0	0.940384	0.059616	A	1.14781	2.11923	0.340587
DWN_2_3	E_A	0.772018	0.116699	0.111282	P	0.715088	0.116699	0.168213	P	1.45054	1.62134	0.0669923
DWN_2_3	E_A_B	0.772018	0.116699	0.111282	P	0.715088	0.116699	0.168213	P	1.45054	1.62134	0.0669923
DWN_2_3	E_A_C	0.772018	0.116699	0.111282	P	0	0.843262	0.156738	A	1.45054	2.31348	0.338477
DWN_2_3	E_A_N	0.772018	0.116699	0.111282	P	0.594727	0.046631	0.358643	P	1.45054	2.12256	0.263592
DWN_2_3	E_A_W	0.772018	0.116699	0.111282	P	0.025391	0.405762	0.568848	D	1.45054	3.11231	0.651811
DWN_2_3	E_B	0.772018	0.116699	0.111282	P	0.744385	0.116699	0.138916	P	1.45054	1.53345	0.0325179
DWN_2_3	E_B_C	0.772018	0.116699	0.111282	P	0	0.871674	0.128326	A	1.45054	2.25665	0.316188
DWN_2_3	E_B_N	0.772018	0.116699	0.111282	P	0.60376	0.046631	0.349609	P	1.45054	2.09546	0.252961
DWN_2_3	E_B_W	0.772018	0.116699	0.111282	P	0.151093	0.444077	0.404831	A	1.45054	2.65857	0.473837
DWN_2_3	E_C	0.772018	0.116699	0.111282	P	0	0.897125	0.102875	A	1.45054	2.20575	0.296222
DWN_2_3	E_C_N	0.772018	0.116699	0.111282	P	0	0.71199	0.28801	A	1.45054	2.57602	0.441457
DWN_2_3	E_C_W	0.772018	0.116699	0.111282	P	0	0.808853	0.191147	A	1.45054	2.38229	0.36547
DWN_2_3	E_N	0.772018	0.116699	0.111282	P	0.646072	0.046631	0.307297	P	1.45054	1.96852	0.203172
DWN_2_3	E_N_W	0.772018	0.116699	0.111282	P	0.021484	0.102295	0.876221	D	1.45054	3.73096	0.894471
DWN_2_3	E_W	0.772018	0.116699	0.111282	P	0.256546	0.519699	0.223755	A	1.45054	2.19096	0.290423
DWN_2_3	N	0.950729	0	0.049271	P	0.937897	0	0.062103	P	1.14781	1.18631	0.013497
DWN_2_3	N_W	0.950729	0	0.049271	P	0	0.335327	0.664673	D	1.14781	3.32935	0.764863
DWN_2_3	W	0.950729	0	0.049271	P	0.935669	0	0.064331	P	1.14781	1.19299	0.0158405
DWN_2_4	A	0.948853	0	0.051147	P	0	0	1	D	1.15344	4	1
DWN_2_4	A_B	0.948853	0	0.051147	P	0	0	1	D	1.15344	4	1
DWN_2_4	A_C	0.948853	0	0.051147	P	0	0	1	D	1.15344	4	1
DWN_2_4	A_N	0.948853	0	0.051147	P	0	0	1	D	1.15344	4	1
DWN_2_4	A_W	0.948853	0	0.051147	P	0	0	1	D	1.15344	4	1
DWN_2_4	B	0.948853	0	0.051147	P	0.91156	0	0.08844	P	1.15344	1.26532	0.0393032
DWN_2_4	B_C	0.948853	0	0.051147	P	0	0.915619	0.084381	A	1.15344	2.16876	0.356684
DWN_2_4	B_N	0.948853	0	0.051147	P	0.83786	0	0.16214	P	1.15344	1.48642	0.116976
DWN_2_4	B_W	0.948853	0	0.051147	P	0.87085	0.007538	0.121613	P	1.15344	1.37238	0.0769129
DWN_2_4	C	0.948853	0	0.051147	P	0	0.962769	0.037231	A	1.15344	2.07446	0.323556
DWN_2_4	C_N	0.948853	0	0.051147	P	0	0.886292	0.113708	A	1.15344	2.22742	0.377289
DWN_2_4	C_W	0.948853	0	0.051147	P	0	0.911469	0.088531	A	1.15344	2.17706	0.359599
DWN_2_4	E_A	0.526062	0.393616	0.080322	P	0	0.740234	0.259766	A	1.63458	2.51953	0.37412
DWN_2_4	E_A_B	0.526062	0.393616	0.080322	P	0	0.740234	0.259766	A	1.63458	2.51953	0.37412
DWN_2_4	E_A_C	0.526062	0.393616	0.080322	P	0	0.740234	0.259766	A	1.63458	2.51953	0.37412
DWN_2_4	E_A_N	0.526062	0.393616	0.080322	P	0	0.008301	0.991699	D	1.63458	3.9834	0.992981
DWN_2_4	E_A_W	0.526062	0.393616	0.080322	P	0	0.01123	0.98877	D	1.63458	3.97754	0.990505
DWN_2_4	E_B	0.526062	0.393616	0.080322	P	0.357605	0.363556	0.278839	A	1.63458	2.20007	0.239066
DWN_2_4	E_B_C	0.526062	0.393616	0.080322	P	0	0.718719	0.281281	A	1.63458	2.56256	0.392311
DWN_2_4	E_B_N	0.526062	0.393616	0.080322	P	0.17099	0.121246	0.707764	D	1.63458	3.24454	0.680622
DWN_2_4	E_B_W	0.526062	0.393616	0.080322	P	0	0.915161	0.084839	A	1.63458	2.16968	0.226216
DWN_2_4	E_C	0.526062	0.393616	0.080322	P	0	0.930573	0.069427	A	1.63458	2.13885	0.213185
DWN_2_4	E_C_N	0.526062	0.393616	0.080322	P	0	0.543091	0.456909	A	1.63458	2.91382	0.540808
DWN_2_4	E_C_W	0.526062	0.393616	0.080322	P	0	0.931702	0.068298	A	1.63458	2.1366	0.212231
DWN_2_4	E_N	0.526062	0.393616	0.080322	P	0.410614	0.125244	0.464142	D	1.63458	2.51767	0.373333
DWN_2_4	E_N_W	0.526062	0.393616	0.080322	P	0	0.287689	0.712311	D	1.63458	3.42462	0.756754
DWN_2_4	E_W	0.526062	0.393616	0.080322	P	0	0.970673	0.029327	A	1.63458	2.05865	0.17928
DWN_2_4	N	0.948853	0	0.051147	P	0.929565	0	0.070435	P	1.15344	1.2113	0.0203277
DWN_2_4	N_W	0.948853	0	0.051147	P	0	0.357544	0.642456	D	1.15344	3.28491	0.748789
DWN_2_4	W	0.948853	0	0.051147	P	0.914764	0.011108	0.074127	P	1.15344	1.23349	0.0281206
DWN_2_5	A	0.924744	0	0.075256	P	0	0	1	D	1.22577	4	1
DWN_2_5	A_B	0.924744	0	0.075256	P	0	0	1	D	1.22577	4	1
DWN_2_5	A_C	0.924744	0	0.075256	P	0	0	1	D	1.22577	4	1
DWN_2_5	A_N	0.924744	0	0.075256	P	0	0	1	D	1.22577	4	1
DWN_2_5	A_W	0.924744	0	0.075256	P	0	0	1	D	1.22577	4	1
DWN_2_5	B	0.924744	0	0.075256	P	0.88063	0	0.11937	P	1.22577	1.35811	0.047704
DWN_2_5	B_C	0.924744	0	0.075256	P	0	0.888367	0.111633	A	1.22577	2.22327	0.359558
DWN_2_5	B_N	0.924744	0	0.075256	P	0.870438	0	0.129562	P	1.22577	1.38869	0.0587254
DWN_2_5	B_W	0.924744	0	0.075256	P	0.865509	0.018265	0.116226	P	1.22577	1.36694	0.050888
DWN_2_5	C	0.924744	0	0.075256	P	0	0.9543	0.0457	A	1.22577	2.0914	0.312026
DWN_2_5	C_N	0.924744	0	0.075256	P	0	0.835785	0.164215	A	1.22577	2.32843	0.397466
DWN_2_5	C_W	0.924744	0	0.075256	P	0	0.900742	0.099258	A	1.22577	2.19852	0.350637
DWN_2_5	E_A	0.792526	0.07251	0.134964	P	0.026367	0.754578	0.219055	A	1.4774	2.41174	0.370388
DWN_2_5	E_A_B	0.792526	0.07251	0.134964	P	0.026367	0.754028	0.219604	A	1.4774	2.41284	0.370823
DWN_2_5	E_A_C	0.792526	0.07251	0.134964	P	0	0.740234	0.259766	A	1.4774	2.51953	0.413118
DWN_2_5	E_A_N	0.792526	0.07251	0.134964	P	0.018555	0.070068	0.911377	D	1.4774	3.8042	0.922381
DWN_2_5	E_A_W	0.792526	0.07251	0.134964	P	0.018066	0.193115	0.788818	D	1.4774	3.55957	0.825405
DWN_2_5	E_B	0.792526	0.07251	0.134964	P	0.640259	0.07251	0.287231	P	1.4774	1.9342	0.181084
DWN_2_5	E_B_C	0.792526	0.07251	0.134964	P	0	0.697266	0.302734	A	1.4774	2.60547	0.447184
DWN_2_5	E_B_N	0.792526	0.07251	0.134964	P	0.299316	0.067627	0.633057	D	1.4774	2.9668	0.590421
DWN_2_5	E_B_W	0.792526	0.07251	0.134964	P	0.113037	0.886963	0	A	1.4774	1.88696	0.162357
DWN_2_5	E_C	0.792526	0.07251	0.134964	P	0	0.906738	0.093262	A	1.4774	2.18652	0.281108
DWN_2_5	E_C_N	0.792526	0.07251	0.134964	P	0	0.536484	0.463516	A	1.4774	2.92703	0.574658
DWN_2_5	E_C_W	0.792526	0.07251	0.134964	P	0	0.942108	0.057892	A	1.4774	2.11578	0.253065
DWN_2_5	E_N	0.792526	0.07251	0.134964	P	0.445358	0.067627	0.487015	D	1.4774	2.52867	0.416741
DWN_2_5	E_N_W	0.792526	0.07251	0.134964	P	0.082031	0.294434	0.623535	D	1.4774	3.16504	0.669008
DWN_2_5	E_W	0.792526	0.07251	0.134964	P	0.113037	0.886963	0	A	1.4774	1.88696	0.162357
DWN_2_5	N	0.924744	0	0.075256	P	0.910965	0	0.089035	P	1.22577	1.2671	0.0149003
DWN_2_5	N_W	0.924744	0	0.075256	P	0	0.912094	0.087906	A	1.22577	2.17581	0.342453
DWN_2_5	W	0.924744	0	0.075256	P	0.905869	0.020737	0.073395	P	1.22577	1.24092	0.00546277
DWN_2_6	A	0.94693	0	0.05307	P	0	0	1	D	1.15921	4	1
DWN_2_6	A_B	0.94693	0	0.05307	P	0	0	1	D	1.15921	4	1
DWN_2_6	A_C	0.94693	0	0.05307	P	0	0	1	D	1.15921	4	1
DWN_2_6	A_N	0.94693	0	0.05307	P	0	0	1	D	1.15921	4	1
DWN_2_6	A_W	0.94693	0	0.05307	P	0	0	1	D	1.15921	4	1
DWN_2_6	B	0.94693	0	0.05307	P	0.908722	0	0.091278	P	1.15921	1.27383	0.0403493
DWN_2_6	B_C	0.94693	0	0.05307	P	0	0.913788	0.086212	A	1.15921	2.17242	0.356666
DWN_2_6	B_N	0.94693	0	0.05307	P	0.837494	0	0.162506	P	1.15921	1.48752	0.115569
DWN_2_6	B_W	0.94693	0	0.05307	P	0.868011	0.007538	0.124451	P	1.15921	1.38089	0.078035
DWN_2_6	C	0.94693	0	0.05307	P	0	0.962524	0.037476	A	1.15921	2.07495	0.322355
DWN_2_6	C_N	0.94693	0	0.05307	P	0	0.883331	0.116669	A	1.15921	2.23334	0.378109
DWN_2_6	C_W	0.94693	0	0.05307	P	0	0.911224	0.088776	A	1.15921	2.17755	0.358471
DWN_2_6	E_A	0.553253	0.352234	0.094513	P	0	0.212158	0.787842	D	1.63577	3.57568	0.820527
DWN_2_6	E_A_B	0.553253	0.352234	0.094513	P	0	0.212158	0.787842	D	1.63577	3.57568	0.820527
DWN_2_6	E_A_C	0.553253	0.352234	0.094513	P	0	0.215332	0.784668	D	1.63577	3.56934	0.817842
DWN_2_6	E_A_N	0.553253	0.352234	0.094513	P	0	0.009766	0.990234	D	1.63577	3.98047	0.991739
DWN_2_6	E_A_W	0.553253	0.352234	0.094513	P	0	0.015625	0.984375	D	1.63577	3.96875	0.986782
DWN_2_6	E_B	0.553253	0.352234	0.094513	P	0.365784	0.295868	0.338348	P	1.63577	2.31091	0.285564
DWN_2_6	E_B_C	0.553253	0.352234	0.094513	P	0	0.654938	0.345062	A	1.63577	2.69012	0.44596
DWN_2_6	E_B_N	0.553253	0.352234	0.094513	P	0.177185	0.100983	0.721832	D	1.63577	3.26648	0.689742
DWN_2_6	E_B_W	0.553253	0.352234	0.094513	P	0.222412	0.553711	0.223877	A	1.63577	2.22534	0.249371
DWN_2_6	E_C	0.553253	0.352234	0.094513	P	0	0.916718	0.083282	A	1.63577	2.16656	0.224509
DWN_2_6	E_C_N	0.553253	0.352234	0.094513	P	0	0.577454	0.422546	A	1.63577	2.84509	0.511507
DWN_2_6	E_C_W	0.553253	0.352234	0.094513	P	0	0.929108	0.070892	A	1.63577	2.14178	0.214028
DWN_2_6	E_N	0.553253	0.352234	0.094513	P	0.453461	0.10498	0.441559	P	1.63577	2.42966	0.33579
DWN_2_6	E_N_W	0.553253	0.352234	0.094513	P	0	0.203674	0.796326	D	1.63577	3.59265	0.827704
DWN_2_6	E_W	0.553253	0.352234	0.094513	P	0.284485	0.630524	0.084991	A	1.63577	1.8855	0.105626
DWN_2_6	N	0.94693	0	0.05307	P	0.929199	0	0.070801	P	1.15921	1.2124	0.0187247
DWN_2_6	N_W	0.94693	0	0.05307	P	0	0.365723	0.634277	D	1.15921	3.26855	0.74252
DWN_2_6	W	0.94693	0	0.05307	P	0.912842	0.011108	0.07605	P	1.15921	1.23926	0.0281781
DWN_2_7	A	0.949844	0	0.050156	P	0	0	1	D	1.15047	4	1
DWN_2_7	A_B	0.949844	0	0.050156	P	0	0	1	D	1.15047	4	1
DWN_2_7	A_C	0.949844	0	0.050156	P	0	0	1	D	1.15047	4	1
DWN_2_7	A_N	0.949844	0	0.050156	P	0	0	1	D	1.15047	4	1
DWN_2_7	A_W	0.949844	0	0.050156	P	0	0	1	D	1.15047	4	1
DWN_2_7	B	0.949844	0	0.050156	P	0.797165	0	0.202835	P	1.15047	1.60851	0.160741
DWN_2_7	B_C	0.949844	0	0.050156	P	0	0.790527	0.209473	A	1.15047	2.41895	0.445153
DWN_2_7	B_N	0.949844	0	0.050156	P	0.748795	0	0.251205	P	1.15047	1.75361	0.211665
DWN_2_7	B_W	0.949844	0	0.050156	P	0.7556	0	0.2444	P	1.15047	1.7332	0.204501
DWN_2_7	C	0.949844	0	0.050156	P	0	0.946167	0.053833	A	1.15047	2.10767	0.335914
DWN_2_7	C_N	0.949844	0	0.050156	P	0	0.813019	0.186981	A	1.15047	2.37396	0.429367
DWN_2_7	C_W	0.949844	0	0.050156	P	0	0.938492	0.061508	A	1.15047	2.12302	0.341301
DWN_2_7	E_A	0.38623	0.362167	0.251602	P	0	0.145508	0.854492	D	2.11697	3.70898	0.845453
DWN_2_7	E_A_B	0.38623	0.362167	0.251602	P	0	0.145508	0.854492	D	2.11697	3.70898	0.845453
DWN_2_7	E_A_C	0.38623	0.362167	0.251602	P	0	0.161621	0.838379	D	2.11697	3.67676	0.828339
DWN_2_7	E_A_N	0.38623	0.362167	0.251602	P	0	0.050537	0.949463	D	2.11697	3.89893	0.946324
DWN_2_7	E_A_W	0.38623	0.362167	0.251602	P	0	0.428711	0.571289	D	2.11697	3.14258	0.544658
DWN_2_7	E_B	0.38623	0.362167	0.251602	P	0.204361	0.296631	0.499008	D	2.11697	2.79366	0.359359
DWN_2_7	E_B_C	0.38623	0.362167	0.251602	P	0	0.525711	0.474289	A	2.11697	2.94858	0.441632
DWN_2_7	E_B_N	0.38623	0.362167	0.251602	P	0.03891	0.05336	0.90773	D	2.11697	3.77655	0.881335
DWN_2_7	E_B_W	0.38623	0.362167	0.251602	P	0.126892	0.45842	0.414688	A	2.11697	2.70248	0.310942
DWN_2_7	E_C	0.38623	0.362167	0.251602	P	0	0.766144	0.233856	A	2.11697	2.46771	0.186264
DWN_2_7	E_C_N	0.38623	0.362167	0.251602	P	0	0.297989	0.702011	D	2.11697	3.40402	0.6835
DWN_2_7	E_C_W	0.38623	0.362167	0.251602	P	0	0.797974	0.202026	A	2.11697	2.40405	0.152457
DWN_2_7	E_N	0.38623	0.362167	0.251602	P	0.24321	0.054047	0.702744	D	2.11697	3.16228	0.555121
DWN_2_7	E_N_W	0.38623	0.362167	0.251602	P	0	0.067871	0.932129	D	2.11697	3.86426	0.927913
DWN_2_7	E_W	0.38623	0.362167	0.251602	P	0.21579	0.555649	0.228561	A	2.11697	2.24133	0.0660426
DWN_2_7	N	0.949844	0	0.050156	P	0.937073	0	0.062927	P	1.15047	1.18878	0.0134454
DWN_2_7	N_W	0.949844	0	0.050156	P	0	0.334503	0.665497	D	1.15047	3.33099	0.765222
DWN_2_7	W	0.949844	0	0.050156	P	0.934784	0	0.065216	P	1.15047	1.19565	0.0158552
DWN_2_8	A	0.928909	0	0.071091	P	0	0	1	D	1.21327	4	1
DWN_2_8	A_B	0.928909	0	0.071091	P	0	0	1	D	1.21327	4	1
DWN_2_8	A_C	0.928909	0	0.071091	P	0	0	1	D	1.21327	4	1
DWN_2_8	A_N	0.928909	0	0.071091	P	0	0	1	D	1.21327	4	1
DWN_2_8	A_W	0.928909	0	0.071091	P	0	0	1	D	1.21327	4	1
DWN_2_8	B	0.928909	0	0.071091	P	0.744934	0	0.255066	P	1.21327	1.7652	0.198055
DWN_2_8	B_C	0.928909	0	0.071091	P	0	0.756119	0.243881	A	1.21327	2.48776	0.457343
DWN_2_8	B_N	0.928909	0	0.071091	P	0.65593	0	0.34407	P	1.21327	2.03221	0.293871
DWN_2_8	B_W	0.928909	0	0.071091	P	0.691879	0.007446	0.300674	P	1.21327	1.90947	0.249825
DWN_2_8	C	0.928909	0	0.071091	P	0	0.942017	0.057983	A	1.21327	2.11597	0.323926
DWN_2_8	C_N	0.928909	0	0.071091	P	0	0.649109	0.350891	A	1.21327	2.70178	0.534142
DWN_2_8	C_W	0.928909	0	0.071091	P	0	0.8927	0.1073	A	1.21327	2.2146	0.35932
DWN_2_8	E_A	0.222122	0.281937	0.495941	D	0	0.013184	0.986816	D	2.76976	3.97363	0.978567
DWN_2_8	E_A_B	0.222122	0.281937	0.495941	D	0	0.013184	0.986816	D	2.76976	3.97363	0.978567
DWN_2_8	E_A_C	0.222122	0.281937	0.495941	D	0	0.010254	0.989746	D	2.76976	3.97949	0.98333
DWN_2_8	E_A_N	0.222122	0.281937	0.495941	D	0	0.009766	0.990234	D	2.76976	3.98047	0.984123
DWN_2_8	E_A_W	0.222122	0.281937	0.495941	D	0	0.015625	0.984375	D	2.76976	3.96875	0.974598
DWN_2_8	E_B	0.222122	0.281937	0.495941	D	0.132111	0.154816	0.713074	D	2.76976	3.29404	0.42616
DWN_2_8	E_B_C	0.222122	0.281937	0.495941	D	0	0.291077	0.708923	D	2.76976	3.41785	0.526796
DWN_2_8	E_B_N	0.222122	0.281937	0.495941	D	0.033035	0.042297	0.924667	D	2.76976	3.8163	0.850677
DWN_2_8	E_B_W	0.222122	0.281937	0.495941	D	0.082184	0.131973	0.785843	D	2.76976	3.4895	0.585042
DWN_2_8	E_C	0.222122	0.281937	0.495941	D	0	0.482864	0.517136	D	2.76976	3.03427	0.215008
DWN_2_8	E_C_N	0.222122	0.281937	0.495941	D	0	0.100891	0.899109	D	2.76976	3.79822	0.835982
DWN_2_8	E_C_W	0.222122	0.281937	0.495941	D	0	0.252747	0.747253	D	2.76976	3.49451	0.589109
DWN_2_8	E_N	0.222122	0.281937	0.495941	D	0.052551	0.044678	0.902771	D	2.76976	3.75299	0.799219
DWN_2_8	E_N_W	0.222122	0.281937	0.495941	D	0	0.046387	0.953613	D	2.76976	3.90723	0.924589
DWN_2_8	E_W	0.222122	0.281937	0.495941	D	0.103027	0.201706	0.695267	D	2.76976	3.28751	0.42085
DWN_2_8	N	0.928909	0	0.071091	P	0.897797	0	0.102203	P	1.21327	1.30661	0.0334931
DWN_2_8	N_W	0.928909	0	0.071091	P	0	0.341812	0.658188	D	1.21327	3.31638	0.754686
DWN_2_8	W	0.928909	0	0.071091	P	0.892349	0.011063	0.096588	P	1.21327	1.30083	0.0314182
DWN_3_1	A	0.90712	0	0.09288	P	0	0	1	D	1.27864	4	1
DWN_3_1	A_B	0.90712	0	0.09288	P	0	0	1	D	1.27864	4	1
DWN_3_1	A_C	0.90712	0	0.09288	P	0	0	1	D	1.27864	4	1
DWN_3_1	A_N	0.90712	0	0.09288	P	0	0	1	D	1.27864	4	1
DWN_3_1	A_W	0.90712	0	0.09288	P	0	0	1	D	1.27864	4	1
DWN_3_1	B	0.90712	0	0.09288	P	0.7267	0	0.2733	P	1.27864	1.8199	0.198893
DWN_3_1	B_C	0.90712	0	0.09288	P	0	0.797333	0.202667	A	1.27864	2.40533	0.414019
DWN_3_1	B_N	0.90712	0	0.09288	P	0.544571	0	0.455429	P	1.27864	2.36629	0.39967
DWN_3_1	B_W	0.90712	0	0.09288	P	0.591812	0.014648	0.393539	P	1.27864	2.19526	0.336826
DWN_3_1	C	0.90712	0	0.09288	P	0	0.943924	0.056076	A	1.27864	2.11215	0.306285
DWN_3_1	C_N	0.90712	0	0.09288	P	0	0.837723	0.162277	A	1.27864	2.32455	0.384335
DWN_3_1	C_W	0.90712	0	0.09288	P	0	0.765656	0.234344	A	1.27864	2.46869	0.437299
DWN_3_1	E_A	0.763062	0	0.236938	P	0	0	1	D	1.71081	4	1
DWN_3_1	E_A_B	0.763062	0	0.236938	P	0	0	1	D	1.71081	4	1
DWN_3_1	E_A_C	0.763062	0	0.236938	P	0	0	1	D	1.71081	4	1
DWN_3_1	E_A_N	0.763062	0	0.236938	P	0	0	1	D	1.71081	4	1
DWN_3_1	E_A_W	0.763062	0	0.236938	P	0	0.021729	0.978271	D	1.71081	3.95654	0.981016
DWN_3_1	E_B	0.763062	0	0.236938	P	0.460327	0	0.539673	D	1.71081	2.61902	0.396737
DWN_3_1	E_B_C	0.763062	0	0.236938	P	0	0.471008	0.528992	D	1.71081	3.05798	0.588493
DWN_3_1	E_B_N	0.763062	0	0.236938	P	0.286102	0	0.713898	D	1.71081	3.14169	0.625061
DWN_3_1	E_B_W	0.763062	0	0.236938	P	0.147293	0.306747	0.545959	D	1.71081	2.94462	0.538973
DWN_3_1	E_C	0.763062	0	0.236938	P	0	0.784515	0.215485	A	1.71081	2.43097	0.31459
DWN_3_1	E_C_N	0.763062	0	0.236938	P	0	0.639801	0.360199	A	1.71081	2.7204	0.441023
DWN_3_1	E_C_W	0.763062	0	0.236938	P	0	0.707977	0.292023	A	1.71081	2.58405	0.38146
DWN_3_1	E_N	0.763062	0	0.236938	P	0.618851	0	0.381149	P	1.71081	2.14345	0.18899
DWN_3_1	E_N_W	0.763062	0	0.236938	P	0.013184	0.046021	0.940796	D	1.71081	3.86841	0.942517
DWN_3_1	E_W	0.763062	0	0.236938	P	0.253326	0.44043	0.306244	A	1.71081	2.35916	0.283222
DWN_3_1	N	0.90712	0	0.09288	P	0.864548	0	0.135452	P	1.27864	1.40636	0.0469309
DWN_3_1	N_W	0.90712	0	0.09288	P	0	0.520798	0.479202	A	1.27864	2.9584	0.617252
DWN_3_1	W	0.90712	0	0.09288	P	0.776932	0.036163	0.186905	P	1.27864	1.59688	0.116941
DWN_3_10	A	0.946167	0	0.053833	P	0	0	1	D	1.1615	4	1
DWN_3_10	A_B	0.946167	0	0.053833	P	0	0	1	D	1.1615	4	1
DWN_3_10	A_C	0.946167	0	0.053833	P	0	0	1	D	1.1615	4	1
DWN_3_10	A_N	0.946167	0	0.053833	P	0	0	1	D	1.1615	4	1
DWN_3_10	A_W	0.946167	0	0.053833	P	0	0	1	D	1.1615	4	1
DWN_3_10	B	0.946167	0	0.053833	P	0.907623	0	0.092377	P	1.1615	1.27713	0.040737
DWN_3_10	B_C	0.946167	0	0.053833	P	0	0.913788	0.086212	A	1.1615	2.17242	0.356147
DWN_3_10	B_N	0.946167	0	0.053833	P	0.836273	0	0.163727	P	1.1615	1.49118	0.116147
DWN_3_10	B_W	0.946167	0	0.053833	P	0.86557	0.008087	0.126343	P	1.1615	1.38712	0.0794846
DWN_3_10	C	0.946167	0	0.053833	P	0	0.962524	0.037476	A	1.1615	2.07495	0.321808
DWN_3_10	C_N	0.946167	0	0.053833	P	0	0.883331	0.116669	A	1.1615	2.23334	0.377607
DWN_3_10	C_W	0.946167	0	0.053833	P	0	0.909271	0.090729	A	1.1615	2.18146	0.35933
DWN_3_10	E_A	0.823273	0.093262	0.083466	P	0	0.010254	0.989746	D	1.34366	3.97949	0.99228
DWN_3_10	E_A_B	0.823273	0.093262	0.083466	P	0	0.010254	0.989746	D	1.34366	3.97949	0.99228
DWN_3_10	E_A_C	0.823273	0.093262	0.083466	P	0	0.010254	0.989746	D	1.34366	3.97949	0.99228
DWN_3_10	E_A_N	0.823273	0.093262	0.083466	P	0	0.008789	0.991211	D	1.34366	3.98242	0.993383
DWN_3_10	E_A_W	0.823273	0.093262	0.083466	P	0	0.015625	0.984375	D	1.34366	3.96875	0.988236
DWN_3_10	E_B	0.823273	0.093262	0.083466	P	0.540833	0.093262	0.365906	P	1.34366	2.19098	0.31898
DWN_3_10	E_B_C	0.823273	0.093262	0.083466	P	0	0.62439	0.37561	A	1.34366	2.75122	0.529887
DWN_3_10	E_B_N	0.823273	0.093262	0.083466	P	0.380707	0.085083	0.53421	D	1.34366	2.68771	0.505979
DWN_3_10	E_B_W	0.823273	0.093262	0.083466	P	0.263855	0.428894	0.307251	A	1.34366	2.35065	0.379088
DWN_3_10	E_C	0.823273	0.093262	0.083466	P	0	0.929138	0.070862	A	1.34366	2.14172	0.300437
DWN_3_10	E_C_N	0.823273	0.093262	0.083466	P	0	0.85083	0.14917	A	1.34366	2.29834	0.359397
DWN_3_10	E_C_W	0.823273	0.093262	0.083466	P	0	0.871338	0.128662	A	1.34366	2.25732	0.343956
DWN_3_10	E_N	0.823273	0.093262	0.083466	P	0.732239	0.088348	0.179413	P	1.34366	1.62659	0.10651
DWN_3_10	E_N_W	0.823273	0.093262	0.083466	P	0	0.175903	0.824097	D	1.34366	3.64819	0.86756
DWN_3_10	E_W	0.823273	0.093262	0.083466	P	0.331757	0.547272	0.120972	A	1.34366	1.91019	0.213274
DWN_3_10	N	0.946167	0	0.053833	P	0.928528	0	0.071472	P	1.1615	1.21442	0.0186426
DWN_3_10	N_W	0.946167	0	0.053833	P	0	0.370331	0.629669	D	1.1615	3.25934	0.739066
DWN_3_10	W	0.946167	0	0.053833	P	0.9104	0.012543	0.077057	P	1.1615	1.24371	0.0289642
DWN_3_11	A	0.934418	0	0.065582	P	0	0	1	D	1.19675	4	1
DWN_3_11	A_B	0.934418	0	0.065582	P	0	0	1	D	1.19675	4	1
DWN_3_11	A_C	0.934418	0	0.065582	P	0	0	1	D	1.19675	4	1
DWN_3_11	A_N	0.934418	0	0.065582	P	0	0	1	D	1.19675	4	1
DWN_3_11	A_W	0.934418	0	0.065582	P	0	0	1	D	1.19675	4	1
DWN_3_11	B	0.934418	0	0.065582	P	0.908691	0	0.091309	P	1.19675	1.27393	0.0275326
DWN_3_11	B_C	0.934418	0	0.065582	P	0	0.913788	0.086212	A	1.19675	2.17242	0.348052
DWN_3_11	B_N	0.934418	0	0.065582	P	0.909973	0	0.090027	P	1.19675	1.27008	0.0261607
DWN_3_11	B_W	0.934418	0	0.065582	P	0.890533	0.021301	0.088165	P	1.19675	1.2858	0.0317663
DWN_3_11	C	0.934418	0	0.065582	P	0	0.962524	0.037476	A	1.19675	2.07495	0.313281
DWN_3_11	C_N	0.934418	0	0.065582	P	0	0.883331	0.116669	A	1.19675	2.23334	0.369782
DWN_3_11	C_W	0.934418	0	0.065582	P	0	0.911224	0.088776	A	1.19675	2.17755	0.349881
DWN_3_11	E_A	0.836273	0.051758	0.111969	P	0.037109	0.301941	0.66095	D	1.38766	3.28479	0.726218
DWN_3_11	E_A_B	0.836273	0.051758	0.111969	P	0.037109	0.301392	0.661499	D	1.38766	3.28589	0.726639
DWN_3_11	E_A_C	0.836273	0.051758	0.111969	P	0	0.215332	0.784668	D	1.38766	3.56934	0.835142
DWN_3_11	E_A_N	0.836273	0.051758	0.111969	P	0.025879	0.046631	0.92749	D	1.38766	3.8291	0.93458
DWN_3_11	E_A_W	0.836273	0.051758	0.111969	P	0.041504	0.085876	0.87262	D	1.38766	3.70374	0.88659
DWN_3_11	E_B	0.836273	0.051758	0.111969	P	0.657166	0.051758	0.291077	P	1.38766	1.92499	0.205688
DWN_3_11	E_B_C	0.836273	0.051758	0.111969	P	0	0.654938	0.345062	A	1.38766	2.69012	0.49858
DWN_3_11	E_B_N	0.836273	0.051758	0.111969	P	0.313904	0.052246	0.63385	D	1.38766	2.9538	0.599514
DWN_3_11	E_B_W	0.836273	0.051758	0.111969	P	0.505096	0.219238	0.275665	P	1.38766	2.04623	0.252099
DWN_3_11	E_C	0.836273	0.051758	0.111969	P	0	0.916718	0.083282	A	1.38766	2.16656	0.298162
DWN_3_11	E_C_N	0.836273	0.051758	0.111969	P	0	0.577454	0.422546	A	1.38766	2.84509	0.557902
DWN_3_11	E_C_W	0.836273	0.051758	0.111969	P	0	0.929108	0.070892	A	1.38766	2.14178	0.288676
DWN_3_11	E_N	0.836273	0.051758	0.111969	P	0.444733	0.052246	0.503021	D	1.38766	2.56131	0.44927
DWN_3_11	E_N_W	0.836273	0.051758	0.111969	P	0.069824	0.208496	0.72168	D	1.38766	3.37354	0.76019
DWN_3_11	E_W	0.836273	0.051758	0.111969	P	0.670593	0.219238	0.110168	P	1.38766	1.54974	0.0620426
DWN_3_11	N	0.934418	0	0.065582	P	0.926849	0	0.073151	P	1.19675	1.21945	0.00810023
DWN_3_11	N_W	0.934418	0	0.065582	P	0	0.929352	0.070648	A	1.19675	2.1413	0.336948
DWN_3_11	W	0.934418	0	0.065582	P	0.915344	0.021912	0.062744	P	1.19675	1.21014	0.00477945
DWN_3_12	A	0.914001	0	0.085999	P	0	0	1	D	1.258	4	1
DWN_3_12	A_B	0.914001	0	0.085999	P	0	0	1	D	1.258	4	1
DWN_3_12	A_C	0.914001	0	0.085999	P	0	0	1	D	1.258	4	1
DWN_3_12	A_N	0.914001	0	0.085999	P	0	0	1	D	1.258	4	1
DWN_3_12	A_W	0.914001	0	0.085999	P	0	0	1	D	1.258	4	1
DWN_3_12	B	0.914001	0	0.085999	P	0.7211	0	0.2789	P	1.258	1.8367	0.211051
DWN_3_12	B_C	0.914001	0	0.085999	P	0	0.762939	0.237061	A	1.258	2.47412	0.443517
DWN_3_12	B_N	0.914001	0	0.085999	P	0.697617	0	0.302383	P	1.258	1.90715	0.236744
DWN_3_12	B_W	0.914001	0	0.085999	P	0.724609	0.018265	0.257126	P	1.258	1.78964	0.19389
DWN_3_12	C	0.914001	0	0.085999	P	0	0.946335	0.053665	A	1.258	2.10733	0.309749
DWN_3_12	C_N	0.914001	0	0.085999	P	0	0.796814	0.203186	A	1.258	2.40637	0.418809
DWN_3_12	C_W	0.914001	0	0.085999	P	0	0.883911	0.116089	A	1.258	2.23218	0.355281
DWN_3_12	E_A	0.701065	0	0.298935	P	0.026367	0	0.973633	D	1.89681	3.9209	0.96239
DWN_3_12	E_A_B	0.701065	0	0.298935	P	0.026367	0	0.973633	D	1.89681	3.9209	0.96239
DWN_3_12	E_A_C	0.701065	0	0.298935	P	0	0.0625	0.9375	D	1.89681	3.875	0.940567
DWN_3_12	E_A_N	0.701065	0	0.298935	P	0.01123	0	0.98877	D	1.89681	3.96631	0.983982
DWN_3_12	E_A_W	0.701065	0	0.298935	P	0.041504	0.085876	0.87262	D	1.89681	3.70374	0.859136
DWN_3_12	E_B	0.701065	0	0.298935	P	0.418137	0	0.581863	D	1.89681	2.74559	0.403569
DWN_3_12	E_B_C	0.701065	0	0.298935	P	0	0.458145	0.541855	D	1.89681	3.08371	0.564334
DWN_3_12	E_B_N	0.701065	0	0.298935	P	0.300323	0	0.699677	D	1.89681	3.09903	0.571619
DWN_3_12	E_B_W	0.701065	0	0.298935	P	0.2146	0.535278	0.250122	A	1.89681	2.28564	0.18488
DWN_3_12	E_C	0.701065	0	0.298935	P	0	0.77153	0.22847	A	1.89681	2.45694	0.266326
DWN_3_12	E_C_N	0.701065	0	0.298935	P	0	0.675888	0.324112	A	1.89681	2.64822	0.357275
DWN_3_12	E_C_W	0.701065	0	0.298935	P	0	0.944763	0.055237	A	1.89681	2.11047	0.101593
DWN_3_12	E_N	0.701065	0	0.298935	P	0.546738	0	0.453262	P	1.89681	2.35979	0.220132
DWN_3_12	E_N_W	0.701065	0	0.298935	P	0.053955	0.33609	0.609955	D	1.89681	3.16596	0.603439
DWN_3_12	E_W	0.701065	0	0.298935	P	0.366898	0.535767	0.097336	A	1.89681	1.82778	-0.032821
DWN_3_12	N	0.914001	0	0.085999	P	0.887451	0	0.112549	P	1.258	1.33765	0.0290481
DWN_3_12	N_W	0.914001	0	0.085999	P	0	0.766388	0.233612	A	1.258	2.46722	0.441001
DWN_3_12	W	0.914001	0	0.085999	P	0.895493	0.020737	0.083771	P	1.258	1.27205	0.00512545
DWN_3_13	A	0.94693	0	0.05307	P	0	0	1	D	1.15921	4	1
DWN_3_13	A_B	0.94693	0	0.05307	P	0	0	1	D	1.15921	4	1
DWN_3_13	A_C	0.94693	0	0.05307	P	0	0	1	D	1.15921	4	1
DWN_3_13	A_N	0.94693	0	0.05307	P	0	0	1	D	1.15921	4	1
DWN_3_13	A_W	0.94693	0	0.05307	P	0	0	1	D	1.15921	4	1
DWN_3_13	B	0.94693	0	0.05307	P	0.908722	0	0.091278	P	1.15921	1.27383	0.0403493
DWN_3_13	B_C	0.94693	0	0.05307	P	0	0.913788	0.086212	A	1.15921	2.17242	0.356666
DWN_3_13	B_N	0.94693	0	0.05307	P	0.837494	0	0.162506	P	1.15921	1.48752	0.115569
DWN_3_13	B_W	0.94693	0	0.05307	P	0.868011	0.007538	0.124451	P	1.15921	1.38089	0.078035
DWN_3_13	C	0.94693	0	0.05307	P	0	0.962524	0.037476	A	1.15921	2.07495	0.322355
DWN_3_13	C_N	0.94693	0	0.05307	P	0	0.883331	0.116669	A	1.15921	2.23334	0.378109
DWN_3_13	C_W	0.94693	0	0.05307	P	0	0.911224	0.088776	A	1.15921	2.17755	0.358471
DWN_3_13	E_A	0.553253	0.352234	0.094513	P	0	0.212158	0.787842	D	1.63577	3.57568	0.820527
DWN_3_13	E_A_B	0.553253	0.352234	0.094513	P	0	0.212158	0.787842	D	1.63577	3.57568	0.820527
DWN_3_13	E_A_C	0.553253	0.352234	0.094513	P	0	0.215332	0.784668	D	1.63577	3.56934	0.817842
DWN_3_13	E_A_N	0.553253	0.352234	0.094513	P	0	0.009766	0.990234	D	1.63577	3.98047	0.991739
DWN_3_13	E_A_W	0.553253	0.352234	0.094513	P	0	0.015625	0.984375	D	1.63577	3.96875	0.986782
DWN_3_13	E_B	0.553253	0.352234	0.094513	P	0.365784	0.295868	0.338348	P	1.63577	2.31091	0.285564
DWN_3_13	E_B_C	0.553253	0.352234	0.094513	P	0	0.654938	0.345062	A	1.63577	2.69012	0.44596
DWN_3_13	E_B_N	0.553253	0.352234	0.094513	P	0.177185	0.100983	0.721832	D	1.63577	3.26648	0.689742
DWN_3_13	E_B_W	0.553253	0.352234	0.094513	P	0.222412	0.553711	0.223877	A	1.63577	2.22534	0.249371
DWN_3_13	E_C	0.553253	0.352234	0.094513	P	0	0.916718	0.083282	A	1.63577	2.16656	0.224509
DWN_3_13	E_C_N	0.553253	0.352234	0.094513	P	0	0.577454	0.422546	A	1.63577	2.84509	0.511507
DWN_3_13	E_C_W	0.553253	0.352234	0.094513	P	0	0.929108	0.070892	A	1.63577	2.14178	0.214028
DWN_3_13	E_N	0.553253	0.352234	0.094513	P	0.453461	0.10498	0.441559	P	1.63577	2.42966	0.33579
DWN_3_13	E_N_W	0.553253	0.352234	0.094513	P	0	0.203674	0.796326	D	1.63577	3.59265	0.827704
DWN_3_13	E_W	0.553253	0.352234	0.094513	P	0.284485	0.630524	0.084991	A	1.63577	1.8855	0.105626
DWN_3_13	N	0.94693	0	0.05307	P	0.929199	0	0.070801	P	1.15921	1.2124	0.0187247
DWN_3_13	N_W	0.94693	0	0.05307	P	0	0.365723	0.634277	D	1.15921	3.26855	0.74252
DWN_3_13	W	0.94693	0	0.05307	P	0.912842	0.011108	0.07605	P	1.15921	1.23926	0.0281781
DWN_3_14	A	0.834869	0	0.165131	P	0	0	1	D	1.49539	4	1
DWN_3_14	A_B	0.834869	0	0.165131	P	0	0	1	D	1.49539	4	1
DWN_3_14	A_C	0.834869	0	0.165131	P	0	0	1	D	1.49539	4	1
DWN_3_14	A_N	0.834869	0	0.165131	P	0	0	1	D	1.49539	4	1
DWN_3_14	A_W	0.834869	0	0.165131	P	0	0	1	D	1.49539	4	1
DWN_3_14	B	0.834869	0	0.165131	P	0.614273	0	0.385727	P	1.49539	2.15718	0.264228
DWN_3_14	B_C	0.834869	0	0.165131	P	0	0.434189	0.565811	D	1.49539	3.13162	0.653288
DWN_3_14	B_N	0.834869	0	0.165131	P	0.493103	0	0.506897	D	1.49539	2.52069	0.409365
DWN_3_14	B_W	0.834869	0	0.165131	P	0.567322	0.00885	0.423828	P	1.49539	2.28033	0.313399
DWN_3_14	C	0.834869	0	0.165131	P	0	0.800873	0.199127	A	1.49539	2.39825	0.36048
DWN_3_14	C_N	0.834869	0	0.165131	P	0	0.587372	0.412628	A	1.49539	2.82526	0.530967
DWN_3_14	C_W	0.834869	0	0.165131	P	0	0.775833	0.224167	A	1.49539	2.44833	0.380475
DWN_3_14	E_A	0.501602	0.198593	0.299805	P	0	0	1	D	2.09801	4	1
DWN_3_14	E_A_B	0.501602	0.198593	0.299805	P	0	0	1	D	2.09801	4	1
DWN_3_14	E_A_C	0.501602	0.198593	0.299805	P	0	0	1	D	2.09801	4	1
DWN_3_14	E_A_N	0.501602	0.198593	0.299805	P	0	0	1	D	2.09801	4	1
DWN_3_14	E_A_W	0.501602	0.198593	0.299805	P	0	0	1	D	2.09801	4	1
DWN_3_14	E_B	0.501602	0.198593	0.299805	P	0.295349	0.160706	0.543945	D	2.09801	2.79254	0.365161
DWN_3_14	E_B_C	0.501602	0.198593	0.299805	P	0	0.443237	0.556763	D	2.09801	3.11353	0.533923
DWN_3_14	E_B_N	0.501602	0.198593	0.299805	P	0.177795	0.003098	0.819107	D	2.09801	3.46042	0.716307
DWN_3_14	E_B_W	0.501602	0.198593	0.299805	P	0.173782	0.229248	0.59697	D	2.09801	3.02016	0.484834
DWN_3_14	E_C	0.501602	0.198593	0.299805	P	0	0.698303	0.301697	A	2.09801	2.60339	0.265714
DWN_3_14	E_C_N	0.501602	0.198593	0.299805	P	0	0.276489	0.723511	D	2.09801	3.44702	0.709264
DWN_3_14	E_C_W	0.501602	0.198593	0.299805	P	0	0.680634	0.319366	A	2.09801	2.63873	0.284294
DWN_3_14	E_N	0.501602	0.198593	0.299805	P	0.276031	0.003754	0.720215	D	2.09801	3.1644	0.560671
DWN_3_14	E_N_W	0.501602	0.198593	0.299805	P	0	0	1	D	2.09801	4	1
DWN_3_14	E_W	0.501602	0.198593	0.299805	P	0.233383	0.451981	0.314636	A	2.09801	2.39589	0.156615
DWN_3_14	N	0.834869	0	0.165131	P	0.76915	0	0.23085	P	1.49539	1.69255	0.0787177
DWN_3_14	N_W	0.834869	0	0.165131	P	0	0.49762	0.50238	D	1.49539	3.00476	0.602636
DWN_3_14	W	0.834869	0	0.165131	P	0.806442	0.013565	0.179993	P	1.49539	1.55354	0.0232176
DWN_3_2	A	1	0	0	P	0.957825	0	0.042175	P	1	1.12652	0.042175
DWN_3_2	A_B	1	0	0	P	0	0	1	D	1	4	1
DWN_3_2	A_C	1	0	0	P	0	0.957825	0.042175	A	1	2.08435	0.36145
DWN_3_2	A_N	1	0	0	P	0.994507	0	0.005493	P	1	1.01648	0.005493
DWN_3_2	A_W	1	0	0	P	0.957825	0	0.042175	P	1	1.12652	0.042175
DWN_3_2	B	1	0	0	P	0.755341	0	0.244659	P	1	1.73398	0.244659
DWN_3_2	B_C	1	0	0	P	0	0.722855	0.277145	A	1	2.55429	0.518097
DWN_3_2	B_N	1	0	0	P	0.681732	0	0.318268	P	1	1.9548	0.318268
DWN_3_2	B_W	1	0	0	P	0.742035	0	0.257965	P	1	1.77389	0.257965
DWN_3_2	C	1	0	0	P	0	1	0	A	1	2	0.333333
DWN_3_2	C_N	1	0	0	P	0	1	0	A	1	2	0.333333
DWN_3_2	C_W	1	0	0	P	0	1	0	A	1	2	0.333333
DWN_3_2	E_A	0.586426	0.413574	0	P	0.586426	0.413574	0	P	1.41357	1.41357	0
DWN_3_2	E_A_B	0.586426	0.413574	0	P	0	0.147949	0.852051	D	1.41357	3.7041	0.885596
DWN_3_2	E_A_C	0.586426	0.413574	0	P	0	1	0	A	1.41357	2	0.226732
DWN_3_2	E_A_N	0.586426	0.413574	0	P	0.884277	0.115723	0	P	1.41357	1.11572	-0.115159
DWN_3_2	E_A_W	0.586426	0.413574	0	P	0.335449	0.664551	0	A	1.41357	1.66455	0.0970362
DWN_3_2	E_B	0.586426	0.413574	0	P	0.164734	0.310852	0.524414	D	1.41357	2.88409	0.568553
DWN_3_2	E_B_C	0.586426	0.413574	0	P	0	0.493225	0.506775	D	1.41357	3.01355	0.618605
DWN_3_2	E_B_N	0.586426	0.413574	0	P	0.024094	0.054947	0.920959	D	1.41357	3.81782	0.929565
DWN_3_2	E_B_W	0.586426	0.413574	0	P	0.113754	0.424026	0.462219	D	1.41357	2.81068	0.540169
DWN_3_2	E_C	0.586426	0.413574	0	P	0	1	0	A	1.41357	2	0.226732
DWN_3_2	E_C_N	0.586426	0.413574	0	P	0	1	0	A	1.41357	2	0.226732
DWN_3_2	E_C_W	0.586426	0.413574	0	P	0	1	0	A	1.41357	2	0.226732
DWN_3_2	E_N	0.586426	0.413574	0	P	0.884277	0.115723	0	P	1.41357	1.11572	-0.115159
DWN_3_2	E_N_W	0.586426	0.413574	0	P	0	0.773987	0.226013	A	1.41357	2.45203	0.401501
DWN_3_2	E_W	0.586426	0.413574	0	P	0.335449	0.664551	0	A	1.41357	1.66455	0.0970362
DWN_3_2	N	1	0	0	P	1	0	0	P	1	1	0
DWN_3_2	N_W	1	0	0	P	0	1	0	A	1	2	0.333333
DWN_3_2	W	1	0	0	P	1	0	0	P	1	1	0
DWN_3_3	A	0.879486	0	0.120514	P	0	0	1	D	1.36154	4	1
DWN_3_3	A_B	0.879486	0	0.120514	P	0	0	1	D	1.36154	4	1
DWN_3_3	A_C	0.879486	0	0.120514	P	0	0	1	D	1.36154	4	1
DWN_3_3	A_N	0.879486	0	0.120514	P	0	0	1	D	1.36154	4	1
DWN_3_3	A_W	0.879486	0	0.120514	P	0	0	1	D	1.36154	4	1
DWN_3_3	B	0.879486	0	0.120514	P	0.674911	0	0.325089	P	1.36154	1.97527	0.232607
DWN_3_3	B_C	0.879486	0	0.120514	P	0	0.628571	0.371429	A	1.36154	2.74286	0.523532
DWN_3_3	B_N	0.879486	0	0.120514	P	0.626297	0	0.373703	P	1.36154	2.12111	0.287883
DWN_3_3	B_W	0.879486	0	0.120514	P	0.658188	0	0.341812	P	1.36154	2.02544	0.251622
DWN_3_3	C	0.879486	0	0.120514	P	0	0.867401	0.132599	A	1.36154	2.2652	0.342494
DWN_3_3	C_N	0.879486	0	0.120514	P	0	0.846252	0.153748	A	1.36154	2.3075	0.358525
DWN_3_3	C_W	0.879486	0	0.120514	P	0	0.808578	0.191422	A	1.36154	2.38284	0.387083
DWN_3_3	E_A	0.451035	0.191498	0.357468	P	0	0	1	D	2.2639	4	1
DWN_3_3	E_A_B	0.451035	0.191498	0.357468	P	0	0	1	D	2.2639	4	1
DWN_3_3	E_A_C	0.451035	0.191498	0.357468	P	0	0	1	D	2.2639	4	1
DWN_3_3	E_A_N	0.451035	0.191498	0.357468	P	0	0	1	D	2.2639	4	1
DWN_3_3	E_A_W	0.451035	0.191498	0.357468	P	0	0.118652	0.881348	D	2.2639	3.7627	0.863312
DWN_3_3	E_B	0.451035	0.191498	0.357468	P	0.192398	0.178574	0.629028	D	2.2639	3.06566	0.461815
DWN_3_3	E_B_C	0.451035	0.191498	0.357468	P	0	0.369812	0.630188	D	2.2639	3.26038	0.573973
DWN_3_3	E_B_N	0.451035	0.191498	0.357468	P	0.120819	0.109879	0.769302	D	2.2639	3.41779	0.664641
DWN_3_3	E_B_W	0.451035	0.191498	0.357468	P	0	0.217529	0.782471	D	2.2639	3.56494	0.749405
DWN_3_3	E_C	0.451035	0.191498	0.357468	P	0	0.642258	0.357742	A	2.2639	2.71548	0.260113
DWN_3_3	E_C_N	0.451035	0.191498	0.357468	P	0	0.498489	0.501511	D	2.2639	3.00302	0.425736
DWN_3_3	E_C_W	0.451035	0.191498	0.357468	P	0	0.562378	0.437622	A	2.2639	2.87524	0.352135
DWN_3_3	E_N	0.451035	0.191498	0.357468	P	0.384216	0.114288	0.501495	D	2.2639	2.61877	0.204406
DWN_3_3	E_N_W	0.451035	0.191498	0.357468	P	0	0.088379	0.911621	D	2.2639	3.82324	0.898187
DWN_3_3	E_W	0.451035	0.191498	0.357468	P	0	0.341949	0.658051	D	2.2639	3.3161	0.606072
DWN_3_3	N	0.879486	0	0.120514	P	0.864105	0	0.135895	P	1.36154	1.40768	0.0174886
DWN_3_3	N_W	0.879486	0	0.120514	P	0	0.342331	0.657669	D	1.36154	3.31534	0.740507
DWN_3_3	W	0.879486	0	0.120514	P	0.832062	0	0.167938	P	1.36154	1.50381	0.0539224
DWN_3_4	A	0.998169	0	0.001831	P	0.996094	0	0.003906	P	1.00549	1.01172	0.00207881
DWN_3_4	A_B	0.998169	0	0.001831	P	0.996094	0	0.003906	P	1.00549	1.01172	0.00207881
DWN_3_4	A_C	0.998169	0	0.001831	P	0	0.996094	0.003906	A	1.00549	2.00781	0.334719
DWN_3_4	A_N	0.998169	0	0.001831	P	1	0	0	P	1.00549	1	-0.00183436
DWN_3_4	A_W	0.998169	0	0.001831	P	0.996094	0	0.003906	P	1.00549	1.01172	0.00207881
DWN_3_4	B	0.998169	0	0.001831	P	0.997559	0	0.002441	P	1.00549	1.00732	0.000611119
DWN_3_4	B_C	0.998169	0	0.001831	P	0	0.997559	0.002441	A	1.00549	2.00488	0.333741
DWN_3_4	B_N	0.998169	0	0.001831	P	1	0	0	P	1.00549	1	-0.00183436
DWN_3_4	B_W	0.998169	0	0.001831	P	0.997559	0	0.002441	P	1.00549	1.00732	0.000611119
DWN_3_4	C	0.998169	0	0.001831	P	0	0.998169	0.001831	A	1.00549	2.00366	0.333333
DWN_3_4	C_N	0.998169	0	0.001831	P	0	1	0	A	1.00549	2	0.33211
DWN_3_4	C_W	0.998169	0	0.001831	P	0	0.998169	0.001831	A	1.00549	2.00366	0.333333
DWN_3_4	E_A	0.003174	0.989014	0.007812	A	0	0.984375	0.015625	A	2.01245	2.03125	0.00945888
DWN_3_4	E_A_B	0.003174	0.989014	0.007812	A	0	0.984375	0.015625	A	2.01245	2.03125	0.00945888
DWN_3_4	E_A_C	0.003174	0.989014	0.007812	A	0	0.984375	0.015625	A	2.01245	2.03125	0.00945888
DWN_3_4	E_A_N	0.003174	0.989014	0.007812	A	0	0.910156	0.089844	A	2.01245	2.17969	0.0841428
DWN_3_4	E_A_W	0.003174	0.989014	0.007812	A	0	1	0	A	2.01245	2	-0.00626399
DWN_3_4	E_B	0.003174	0.989014	0.007812	A	0.002411	0.98819	0.009399	A	2.01245	2.01639	0.00198083
DWN_3_4	E_B_C	0.003174	0.989014	0.007812	A	0	0.990601	0.009399	A	2.01245	2.0188	0.00319388
DWN_3_4	E_B_N	0.003174	0.989014	0.007812	A	0.001007	0.912262	0.086731	A	2.01245	2.17246	0.0805036
DWN_3_4	E_B_W	0.003174	0.989014	0.007812	A	0	1	0	A	2.01245	2	-0.00626399
DWN_3_4	E_C	0.003174	0.989014	0.007812	A	0	0.992188	0.007812	A	2.01245	2.01562	0.00159694
DWN_3_4	E_C_N	0.003174	0.989014	0.007812	A	0	0.914062	0.085938	A	2.01245	2.17188	0.0802123
DWN_3_4	E_C_W	0.003174	0.989014	0.007812	A	0	1	0	A	2.01245	2	-0.00626399
DWN_3_4	E_N	0.003174	0.989014	0.007812	A	0.001343	0.91272	0.085938	A	2.01245	2.17054	0.0795376
DWN_3_4	E_N_W	0.003174	0.989014	0.007812	A	0	0.421875	0.578125	D	2.01245	3.15625	0.575482
DWN_3_4	E_W	0.003174	0.989014	0.007812	A	0	1	0	A	2.01245	2	-0.00626399
DWN_3_4	N	0.998169	0	0.001831	P	1	0	0	P	1.00549	1	-0.00183436
DWN_3_4	N_W	0.998169	0	0.001831	P	0.183594	0.808075	0.008331	A	1.00549	1.83307	0.276364
DWN_3_4	W	0.998169	0	0.001831	P	0.998169	0	0.001831	P	1.00549	1.00549	0
DWN_3_5	A	0.965454	0	0.034546	P	0	0	1	D	1.10364	4	1
DWN_3_5	A_B	0.965454	0	0.034546	P	0	0	1	D	1.10364	4	1
DWN_3_5	A_C	0.965454	0	0.034546	P	0	0	1	D	1.10364	4	1
DWN_3_5	A_N	0.965454	0	0.034546	P	0	0	1	D	1.10364	4	1
DWN_3_5	A_W	0.965454	0	0.034546	P	0	0	1	D	1.10364	4	1
DWN_3_5	B	0.965454	0	0.034546	P	0.937469	0	0.062531	P	1.10364	1.18759	0.0289864
DWN_3_5	B_C	0.965454	0	0.034546	P	0	0.914856	0.085144	A	1.10364	2.17029	0.368272
DWN_3_5	B_N	0.965454	0	0.034546	P	0.903992	0	0.096008	P	1.10364	1.28802	0.0636612
DWN_3_5	B_W	0.965454	0	0.034546	P	0.935394	0	0.064606	P	1.10364	1.19382	0.0311356
DWN_3_5	C	0.965454	0	0.034546	P	0	0.964996	0.035004	A	1.10364	2.07001	0.33365
DWN_3_5	C_N	0.965454	0	0.034546	P	0	0.952515	0.047485	A	1.10364	2.09497	0.342268
DWN_3_5	C_W	0.965454	0	0.034546	P	0	0.964996	0.035004	A	1.10364	2.07001	0.33365
DWN_3_5	E_A	0.498657	0.411987	0.089355	P	0	0.253174	0.746826	D	1.68005	3.49365	0.781742
DWN_3_5	E_A_B	0.498657	0.411987	0.089355	P	0	0.253174	0.746826	D	1.68005	3.49365	0.781742
DWN_3_5	E_A_C	0.498657	0.411987	0.089355	P	0	0.199707	0.800293	D	1.68005	3.60059	0.827835
DWN_3_5	E_A_N	0.498657	0.411987	0.089355	P	0	0.065674	0.934326	D	1.68005	3.86865	0.943383
DWN_3_5	E_A_W	0.498657	0.411987	0.089355	P	0	0.783691	0.216309	A	1.68005	2.43262	0.324389
DWN_3_5	E_B	0.498657	0.411987	0.089355	P	0.3479	0.389252	0.262848	A	1.68005	2.1778	0.21455
DWN_3_5	E_B_C	0.498657	0.411987	0.089355	P	0	0.728668	0.271332	A	1.68005	2.54266	0.371824
DWN_3_5	E_B_N	0.498657	0.411987	0.089355	P	0.187286	0.129669	0.683044	D	1.68005	3.1788	0.646027
DWN_3_5	E_B_W	0.498657	0.411987	0.089355	P	0	0.902161	0.097839	A	1.68005	2.19568	0.222258
DWN_3_5	E_C	0.498657	0.411987	0.089355	P	0	0.916565	0.083435	A	1.68005	2.16687	0.20984
DWN_3_5	E_C_N	0.498657	0.411987	0.089355	P	0	0.488037	0.511963	D	1.68005	3.02393	0.579269
DWN_3_5	E_C_W	0.498657	0.411987	0.089355	P	0	0.917694	0.082306	A	1.68005	2.16461	0.208867
DWN_3_5	E_N	0.498657	0.411987	0.089355	P	0.370514	0.134399	0.495087	D	1.68005	2.61966	0.405013
DWN_3_5	E_N_W	0.498657	0.411987	0.089355	P	0	0.302246	0.697754	D	1.68005	3.39551	0.739437
DWN_3_5	E_W	0.498657	0.411987	0.089355	P	0	0.963287	0.036713	A	1.68005	2.07343	0.169562
DWN_3_5	N	0.965454	0	0.034546	P	0.956573	0	0.043427	P	1.10364	1.13028	0.00919878
DWN_3_5	N_W	0.965454	0	0.034546	P	0	0.362793	0.637207	D	1.10364	3.27441	0.749484
DWN_3_5	W	0.965454	0	0.034546	P	0.965454	0	0.034546	P	1.10364	1.10364	0
DWN_3_6	A	0.967133	0	0.032867	P	0	0	1	D	1.0986	4	1
DWN_3_6	A_B	0.967133	0	0.032867	P	0	0	1	D	1.0986	4	1
DWN_3_6	A_C	0.967133	0	0.032867	P	0	0	1	D	1.0986	4	1
DWN_3_6	A_N	0.967133	0	0.032867	P	0	0.2612	0.7388	D	1.0986	3.4776	0.819949
DWN_3_6	A_W	0.967133	0	0.032867	P	0	0.016144	0.983856	D	1.0986	3.96771	0.988872
DWN_3_6	B	0.967133	0	0.032867	P	0.956238	0	0.043762	P	1.0986	1.13129	0.0112653
DWN_3_6	B_C	0.967133	0	0.032867	P	0	0.966736	0.033264	A	1.0986	2.06653	0.333607
DWN_3_6	B_N	0.967133	0	0.032867	P	0.955353	0	0.044647	P	1.0986	1.13394	0.0121803
DWN_3_6	B_W	0.967133	0	0.032867	P	0.917786	0.036499	0.045715	P	1.0986	1.17364	0.0258644
DWN_3_6	C	0.967133	0	0.032867	P	0	0.976196	0.023804	A	1.0986	2.04761	0.327086
DWN_3_6	C_N	0.967133	0	0.032867	P	0	0.97879	0.02121	A	1.0986	2.04242	0.325298
DWN_3_6	C_W	0.967133	0	0.032867	P	0	0.964722	0.035278	A	1.0986	2.07056	0.334995
DWN_3_6	E_A	0.55127	0.39386	0.054871	P	0	0.824463	0.175537	A	1.55847	2.35107	0.324633
DWN_3_6	E_A_B	0.55127	0.39386	0.054871	P	0	0.824463	0.175537	A	1.55847	2.35107	0.324633
DWN_3_6	E_A_C	0.55127	0.39386	0.054871	P	0	0.841309	0.158691	A	1.55847	2.31738	0.310833
DWN_3_6	E_A_N	0.55127	0.39386	0.054871	P	0	0.761963	0.238037	A	1.55847	2.47607	0.375831
DWN_3_6	E_A_W	0.55127	0.39386	0.054871	P	0	0.951721	0.048279	A	1.55847	2.09656	0.220388
DWN_3_6	E_B	0.55127	0.39386	0.054871	P	0.542969	0.391174	0.065857	P	1.55847	1.58875	0.0123984
DWN_3_6	E_B_C	0.55127	0.39386	0.054871	P	0	0.941406	0.058594	A	1.55847	2.11719	0.228838
DWN_3_6	E_B_N	0.55127	0.39386	0.054871	P	0.805786	0.129578	0.064636	P	1.55847	1.32349	-0.0962464
DWN_3_6	E_B_W	0.55127	0.39386	0.054871	P	0	0.988373	0.011627	A	1.55847	2.02325	0.190365
DWN_3_6	E_C	0.55127	0.39386	0.054871	P	0	0.952362	0.047638	A	1.55847	2.09528	0.219863
DWN_3_6	E_C_N	0.55127	0.39386	0.054871	P	0	0.953278	0.046722	A	1.55847	2.09344	0.219113
DWN_3_6	E_C_W	0.55127	0.39386	0.054871	P	0	0.954254	0.045746	A	1.55847	2.09149	0.218313
DWN_3_6	E_N	0.55127	0.39386	0.054871	P	0.81604	0.130157	0.053802	P	1.55847	1.29156	-0.109322
DWN_3_6	E_N_W	0.55127	0.39386	0.054871	P	0	0.944977	0.055023	A	1.55847	2.11005	0.225913
DWN_3_6	E_W	0.55127	0.39386	0.054871	P	0	0.990967	0.009033	A	1.55847	2.01807	0.18824
DWN_3_6	N	0.967133	0	0.032867	P	0.966797	0	0.033203	P	1.0986	1.09961	0.000347419
DWN_3_6	N_W	0.967133	0	0.032867	P	0	0.965668	0.034332	A	1.0986	2.06866	0.334343
DWN_3_6	W	0.967133	0	0.032867	P	0.928528	0.037018	0.034454	P	1.0986	1.14038	0.0143996
DWN_3_7	A	0.975311	0	0.024689	P	0	0	1	D	1.07407	4	1
DWN_3_7	A_B	0.975311	0	0.024689	P	0	0	1	D	1.07407	4	1
DWN_3_7	A_C	0.975311	0	0.024689	P	0	0	1	D	1.07407	4	1
DWN_3_7	A_N	0.975311	0	0.024689	P	0	0	1	D	1.07407	4	1
DWN_3_7	A_W	0.975311	0	0.024689	P	0	0	1	D	1.07407	4	1
DWN_3_7	B	0.975311	0	0.024689	P	0.957275	0	0.042725	P	1.07407	1.12817	0.0184926
DWN_3_7	B_C	0.975311	0	0.024689	P	0	0.956329	0.043671	A	1.07407	2.08734	0.346308
DWN_3_7	B_N	0.975311	0	0.024689	P	0.9646	0	0.0354	P	1.07407	1.1062	0.0109821
DWN_3_7	B_W	0.975311	0	0.024689	P	0.957275	0	0.042725	P	1.07407	1.12817	0.0184926
DWN_3_7	C	0.975311	0	0.024689	P	0	0.974731	0.025269	A	1.07407	2.05054	0.33373
DWN_3_7	C_N	0.975311	0	0.024689	P	0	0.978333	0.021667	A	1.07407	2.04333	0.331268
DWN_3_7	C_W	0.975311	0	0.024689	P	0	0.974731	0.025269	A	1.07407	2.05054	0.33373
DWN_3_7	E_A	0.504028	0.407608	0.088364	P	0	0.253174	0.746826	D	1.6727	3.49365	0.782431
DWN_3_7	E_A_B	0.504028	0.407608	0.088364	P	0	0.253174	0.746826	D	1.6727	3.49365	0.782431
DWN_3_7	E_A_C	0.504028	0.407608	0.088364	P	0	0.199707	0.800293	D	1.6727	3.60059	0.828379
DWN_3_7	E_A_N	0.504028	0.407608	0.088364	P	0	0.137695	0.862305	D	1.6727	3.72461	0.88167
DWN_3_7	E_A_W	0.504028	0.407608	0.088364	P	0	0.783691	0.216309	A	1.6727	2.43262	0.326523
DWN_3_7	E_B	0.504028	0.407608	0.088364	P	0.481506	0.400436	0.118057	P	1.6727	1.75461	0.0351936
DWN_3_7	E_B_C	0.504028	0.407608	0.088364	P	0	0.883957	0.116043	A	1.6727	2.23209	0.240358
DWN_3_7	E_B_N	0.504028	0.407608	0.088364	P	0.745377	0.140259	0.114365	P	1.6727	1.48335	-0.0813582
DWN_3_7	E_B_W	0.504028	0.407608	0.088364	P	0	0.967529	0.032471	A	1.6727	2.06494	0.16854
DWN_3_7	E_C	0.504028	0.407608	0.088364	P	0	0.914246	0.085754	A	1.6727	2.17151	0.214329
DWN_3_7	E_C_N	0.504028	0.407608	0.088364	P	0	0.915222	0.084778	A	1.6727	2.16956	0.21349
DWN_3_7	E_C_W	0.504028	0.407608	0.088364	P	0	0.916595	0.083405	A	1.6727	2.16681	0.21231
DWN_3_7	E_N	0.504028	0.407608	0.088364	P	0.774506	0.140839	0.084656	P	1.6727	1.39481	-0.119405
DWN_3_7	E_N_W	0.504028	0.407608	0.088364	P	0	0.924164	0.075836	A	1.6727	2.15167	0.205806
DWN_3_7	E_W	0.504028	0.407608	0.088364	P	0	0.975449	0.024551	A	1.6727	2.0491	0.161733
DWN_3_7	N	0.975311	0	0.024689	P	0.977905	0	0.022095	P	1.07407	1.06628	-0.00265966
DWN_3_7	N_W	0.975311	0	0.024689	P	0	0.977905	0.022095	A	1.07407	2.04419	0.33156
DWN_3_7	W	0.975311	0	0.024689	P	0.975311	0	0.024689	P	1.07407	1.07407	0
DWN_3_8	A	0.948639	0	0.051361	P	0	0	1	D	1.15408	4	1
DWN_3_8	A_B	0.948639	0	0.051361	P	0	0	1	D	1.15408	4	1
DWN_3_8	A_C	0.948639	0	0.051361	P	0	0	1	D	1.15408	4	1
DWN_3_8	A_N	0.948639	0	0.051361	P	0	0	1	D	1.15408	4	1
DWN_3_8	A_W	0.948639	0	0.051361	P	0	0	1	D	1.15408	4	1
DWN_3_8	B	0.948639	0	0.051361	P	0.913605	0	0.086395	P	1.15408	1.25918	0.0369308
DWN_3_8	B_C	0.948639	0	0.051361	P	0	0.918274	0.081726	A	1.15408	2.16345	0.354673
DWN_3_8	B_N	0.948639	0	0.051361	P	0.836639	0	0.163361	P	1.15408	1.49008	0.118064
DWN_3_8	B_W	0.948639	0	0.051361	P	0.868011	0.007538	0.124451	P	1.15408	1.38089	0.0796959
DWN_3_8	C	0.948639	0	0.051361	P	0	0.965118	0.034882	A	1.15408	2.06976	0.321753
DWN_3_8	C_N	0.948639	0	0.051361	P	0	0.932159	0.067841	A	1.15408	2.13568	0.344915
DWN_3_8	C_W	0.948639	0	0.051361	P	0	0.911224	0.088776	A	1.15408	2.17755	0.359627
DWN_3_8	E_A	0.700684	0.20578	0.093536	P	0	0.050293	0.949707	D	1.48639	3.89941	0.959983
DWN_3_8	E_A_B	0.700684	0.20578	0.093536	P	0	0.050293	0.949707	D	1.48639	3.89941	0.959983
DWN_3_8	E_A_C	0.700684	0.20578	0.093536	P	0	0.0625	0.9375	D	1.48639	3.875	0.950271
DWN_3_8	E_A_N	0.700684	0.20578	0.093536	P	0	0.033447	0.966553	D	1.48639	3.93311	0.973387
DWN_3_8	E_A_W	0.700684	0.20578	0.093536	P	0	0.015625	0.984375	D	1.48639	3.96875	0.987568
DWN_3_8	E_B	0.700684	0.20578	0.093536	P	0.49469	0.150085	0.355225	P	1.48639	2.21576	0.290169
DWN_3_8	E_B_C	0.700684	0.20578	0.093536	P	0	0.638733	0.361267	A	1.48639	2.72253	0.491781
DWN_3_8	E_B_N	0.700684	0.20578	0.093536	P	0.430389	0.087067	0.482544	D	1.48639	2.5347	0.417054
DWN_3_8	E_B_W	0.700684	0.20578	0.093536	P	0.222412	0.553711	0.223877	A	1.48639	2.22534	0.293981
DWN_3_8	E_C	0.700684	0.20578	0.093536	P	0	0.918304	0.081696	A	1.48639	2.16339	0.269335
DWN_3_8	E_C_N	0.700684	0.20578	0.093536	P	0	0.87381	0.12619	A	1.48639	2.25238	0.304738
DWN_3_8	E_C_W	0.700684	0.20578	0.093536	P	0	0.929108	0.070892	A	1.48639	2.14178	0.260739
DWN_3_8	E_N	0.700684	0.20578	0.093536	P	0.744171	0.095978	0.159851	P	1.48639	1.57553	0.0354641
DWN_3_8	E_N_W	0.700684	0.20578	0.093536	P	0	0.203674	0.796326	D	1.48639	3.59265	0.837943
DWN_3_8	E_W	0.700684	0.20578	0.093536	P	0.284485	0.630524	0.084991	A	1.48639	1.8855	0.158779
DWN_3_8	N	0.948639	0	0.051361	P	0.93277	0	0.06723	P	1.15408	1.20169	0.0167282
DWN_3_8	N_W	0.948639	0	0.051361	P	0	0.365723	0.634277	D	1.15408	3.26855	0.742984
DWN_3_8	W	0.948639	0	0.051361	P	0.912842	0.011108	0.07605	P	1.15408	1.23926	0.0299288
DWN_3_9	A	0.949844	0	0.050156	P	0	0	1	D	1.15047	4	1
DWN_3_9	A_B	0.949844	0	0.050156	P	0	0	1	D	1.15047	4	1
DWN_3_9	A_C	0.949844	0	0.050156	P	0	0	1	D	1.15047	4	1
DWN_3_9	A_N	0.949844	0	0.050156	P	0	0	1	D	1.15047	4	1
DWN_3_9	A_W	0.949844	0	0.050156	P	0	0	1	D	1.15047	4	1
DWN_3_9	B	0.949844	0	0.050156	P	0.797165	0	0.202835	P	1.15047	1.60851	0.160741
DWN_3_9	B_C	0.949844	0	0.050156	P	0	0.792969	0.207031	A	1.15047	2.41406	0.443439
DWN_3_9	B_N	0.949844	0	0.050156	P	0.748795	0	0.251205	P	1.15047	1.75361	0.211665
DWN_3_9	B_W	0.949844	0	0.050156	P	0.7556	0	0.2444	P	1.15047	1.7332	0.204501
DWN_3_9	C	0.949844	0	0.050156	P	0	0.947174	0.052826	A	1.15047	2.10565	0.335207
DWN_3_9	C_N	0.949844	0	0.050156	P	0	0.93428	0.06572	A	1.15047	2.13144	0.344257
DWN_3_9	C_W	0.949844	0	0.050156	P	0	0.938492	0.061508	A	1.15047	2.12302	0.341301
DWN_3_9	E_A	0.540131	0.20752	0.25235	P	0	0.07373	0.92627	D	1.96457	3.85254	0.927553
DWN_3_9	E_A_B	0.540131	0.20752	0.25235	P	0	0.07373	0.92627	D	1.96457	3.85254	0.927553
DWN_3_9	E_A_C	0.540131	0.20752	0.25235	P	0	0.09082	0.90918	D	1.96457	3.81836	0.910761
DWN_3_9	E_A_N	0.540131	0.20752	0.25235	P	0	0.042725	0.957275	D	1.96457	3.91455	0.958019
DWN_3_9	E_A_W	0.540131	0.20752	0.25235	P	0	0.428711	0.571289	D	1.96457	3.14258	0.578751
DWN_3_9	E_B	0.540131	0.20752	0.25235	P	0.334259	0.165237	0.500504	D	1.96457	2.66675	0.344978
DWN_3_9	E_B_C	0.540131	0.20752	0.25235	P	0	0.524124	0.475876	A	1.96457	2.95175	0.484999
DWN_3_9	E_B_N	0.540131	0.20752	0.25235	P	0.302658	0.10231	0.595032	D	1.96457	2.88741	0.453386
DWN_3_9	E_B_W	0.540131	0.20752	0.25235	P	0.126892	0.45842	0.414688	A	1.96457	2.70248	0.362534
DWN_3_9	E_C	0.540131	0.20752	0.25235	P	0	0.762817	0.237183	A	1.96457	2.47437	0.250461
DWN_3_9	E_C_N	0.540131	0.20752	0.25235	P	0	0.697968	0.302032	A	1.96457	2.60406	0.314181
DWN_3_9	E_C_W	0.540131	0.20752	0.25235	P	0	0.797974	0.202026	A	1.96457	2.40405	0.215916
DWN_3_9	E_N	0.540131	0.20752	0.25235	P	0.55423	0.111969	0.333801	P	1.96457	2.11337	0.0731055
DWN_3_9	E_N_W	0.540131	0.20752	0.25235	P	0	0.067871	0.932129	D	1.96457	3.86426	0.93331
DWN_3_9	E_W	0.540131	0.20752	0.25235	P	0.21579	0.555649	0.228561	A	1.96457	2.24133	0.135972
DWN_3_9	N	0.949844	0	0.050156	P	0.94072	0	0.05928	P	1.15047	1.17784	0.00960579
DWN_3_9	N_W	0.949844	0	0.050156	P	0	0.334503	0.665497	D	1.15047	3.33099	0.765222
DWN_3_9	W	0.949844	0	0.050156	P	0.934784	0	0.065216	P	1.15047	1.19565	0.0158552
DWN_4_1	A	0.930206	0	0.069794	P	0	0	1	D	1.20938	4	1
DWN_4_1	A_B	0.930206	0	0.069794	P	0	0	1	D	1.20938	4	1
DWN_4_1	A_C	0.930206	0	0.069794	P	0	0	1	D	1.20938	4	1
DWN_4_1	A_N	0.930206	0	0.069794	P	0	0	1	D	1.20938	4	1
DWN_4_1	A_W	0.930206	0	0.069794	P	0	0	1	D	1.20938	4	1
DWN_4_1	B	0.930206	0	0.069794	P	0.893951	0	0.106049	P	1.20938	1.31815	0.0389752
DWN_4_1	B_C	0.930206	0	0.069794	P	0	0.91272	0.08728	A	1.20938	2.17456	0.345865
DWN_4_1	B_N	0.930206	0	0.069794	P	0.746613	0	0.253387	P	1.20938	1.76016	0.197368
DWN_4_1	B_W	0.930206	0	0.069794	P	0.759857	0.014648	0.225494	P	1.20938	1.69113	0.172631
DWN_4_1	C	0.930206	0	0.069794	P	0	0.963013	0.036987	A	1.20938	2.07397	0.309821
DWN_4_1	C_N	0.930206	0	0.069794	P	0	0.923187	0.076813	A	1.20938	2.15363	0.338364
DWN_4_1	C_W	0.930206	0	0.069794	P	0	0.817657	0.182343	A	1.20938	2.36469	0.413996
DWN_4_1	E_A	0.914978	0	0.085022	P	0	0	1	D	1.25507	4	1
DWN_4_1	E_A_B	0.914978	0	0.085022	P	0	0	1	D	1.25507	4	1
DWN_4_1	E_A_C	0.914978	0	0.085022	P	0	0	1	D	1.25507	4	1
DWN_4_1	E_A_N	0.914978	0	0.085022	P	0	0	1	D	1.25507	4	1
DWN_4_1	E_A_W	0.914978	0	0.085022	P	0	0.021729	0.978271	D	1.25507	3.95654	0.984168
DWN_4_1	E_B	0.914978	0	0.085022	P	0.706482	0	0.293518	P	1.25507	1.88055	0.22787
DWN_4_1	E_B_C	0.914978	0	0.085022	P	0	0.702881	0.297119	A	1.25507	2.59424	0.48787
DWN_4_1	E_B_N	0.914978	0	0.085022	P	0.482178	0	0.517822	D	1.25507	2.55347	0.473017
DWN_4_1	E_B_W	0.914978	0	0.085022	P	0.27182	0.488007	0.240173	A	1.25507	2.20853	0.347353
DWN_4_1	E_C	0.914978	0	0.085022	P	0	0.928162	0.071838	A	1.25507	2.14368	0.323727
DWN_4_1	E_C_N	0.914978	0	0.085022	P	0	0.881195	0.118805	A	1.25507	2.23761	0.357948
DWN_4_1	E_C_W	0.914978	0	0.085022	P	0	0.907257	0.092743	A	1.25507	2.18549	0.338959
DWN_4_1	E_N	0.914978	0	0.085022	P	0.84845	0	0.15155	P	1.25507	1.45465	0.0727099
DWN_4_1	E_N_W	0.914978	0	0.085022	P	0.019531	0.142365	0.838104	D	1.25507	3.65668	0.874925
DWN_4_1	E_W	0.914978	0	0.085022	P	0.332916	0.558655	0.108429	A	1.25507	1.88394	0.229104
DWN_4_1	N	0.930206	0	0.069794	P	0.909485	0	0.090515	P	1.20938	1.27154	0.0222757
DWN_4_1	N_W	0.930206	0	0.069794	P	0	0.55072	0.44928	A	1.20938	2.89856	0.605306
DWN_4_1	W	0.930206	0	0.069794	P	0.818939	0.036072	0.144989	P	1.20938	1.47104	0.0937631
DWN_4_2	A	1	0	0	P	0.925781	0	0.074219	P	1	1.22266	0.074219
DWN_4_2	A_B	1	0	0	P	0	0	1	D	1	4	1
DWN_4_2	A_C	1	0	0	P	0	0.925781	0.074219	A	1	2.14844	0.382813
DWN_4_2	A_N	1	0	0	P	0	1	0	A	1	2	0.333333
DWN_4_2	A_W	1	0	0	P	0.824219	0.101562	0.074219	P	1	1.32422	0.108073
DWN_4_2	B	1	0	0	P	0.869385	0	0.130615	P	1	1.39184	0.130615
DWN_4_2	B_C	1	0	0	P	0	0.901428	0.098572	A	1	2.19714	0.399048
DWN_4_2	B_N	1	0	0	P	0.742126	0	0.257874	P	1	1.77362	0.257874
DWN_4_2	B_W	1	0	0	P	0.779419	0.014587	0.205994	P	1	1.63257	0.210856
DWN_4_2	C	1	0	0	P	0	1	0	A	1	2	0.333333
DWN_4_2	C_N	1	0	0	P	0	1	0	A	1	2	0.333333
DWN_4_2	C_W	1	0	0	P	0	1	0	A	1	2	0.333333
DWN_4_2	E_A	1	0	0	P	1	0	0	P	1	1	0
DWN_4_2	E_A_B	1	0	0	P	0.791016	0	0.208984	P	1	1.62695	0.208984
DWN_4_2	E_A_C	1	0	0	P	0	1	0	A	1	2	0.333333
DWN_4_2	E_A_N	1	0	0	P	0.69043	0.30957	0	P	1	1.30957	0.10319
DWN_4_2	E_A_W	1	0	0	P	1	0	0	P	1	1	0
DWN_4_2	E_B	1	0	0	P	0.85907	0	0.14093	P	1	1.42279	0.14093
DWN_4_2	E_B_C	1	0	0	P	0	0.854187	0.145813	A	1	2.29163	0.430542
DWN_4_2	E_B_N	1	0	0	P	0.642273	0	0.357727	P	1	2.07318	0.357727
DWN_4_2	E_B_W	1	0	0	P	1	0	0	P	1	1	0
DWN_4_2	E_C	1	0	0	P	0	1	0	A	1	2	0.333333
DWN_4_2	E_C_N	1	0	0	P	0	1	0	A	1	2	0.333333
DWN_4_2	E_C_W	1	0	0	P	0	1	0	A	1	2	0.333333
DWN_4_2	E_N	1	0	0	P	1	0	0	P	1	1	0
DWN_4_2	E_N_W	1	0	0	P	0.736328	0.263672	0	P	1	1.26367	0.0878907
DWN_4_2	E_W	1	0	0	P	1	0	0	P	1	1	0
DWN_4_2	N	1	0	0	P	1	0	0	P	1	1	0
DWN_4_2	N_W	1	0	0	P	0	1	0	A	1	2	0.333333
DWN_4_2	W	1	0	0	P	0.898438	0.101562	0	P	1	1.10156	0.033854
DWN_4_3	A	0.937561	0	0.062439	P	0	0	1	D	1.18732	4	1
DWN_4_3	A_B	0.937561	0	0.062439	P	0	0	1	D	1.18732	4	1
DWN_4_3	A_C	0.937561	0	0.062439	P	0	0	1	D	1.18732	4	1
DWN_4_3	A_N	0.937561	0	0.062439	P	0	0	1	D	1.18732	4	1
DWN_4_3	A_W	0.937561	0	0.062439	P	0	0	1	D	1.18732	4	1
DWN_4_3	B	0.937561	0	0.062439	P	0.926666	0	0.073334	P	1.18732	1.22	0.0116206
DWN_4_3	B_C	0.937561	0	0.062439	P	0	0.94693	0.05307	A	1.18732	2.10614	0.326671
DWN_4_3	B_N	0.937561	0	0.062439	P	0.924957	0	0.075043	P	1.18732	1.22513	0.0134434
DWN_4_3	B_W	0.937561	0	0.062439	P	0.897217	0.020508	0.082275	P	1.18732	1.26733	0.0284483
DWN_4_3	C	0.937561	0	0.062439	P	0	0.95639	0.04361	A	1.18732	2.08722	0.319945
DWN_4_3	C_N	0.937561	0	0.062439	P	0	0.958984	0.041016	A	1.18732	2.08203	0.3181
DWN_4_3	C_W	0.937561	0	0.062439	P	0	0.92746	0.07254	A	1.18732	2.14508	0.340516
DWN_4_3	E_A	0.543396	0.39386	0.062744	P	0	0.822266	0.177734	A	1.58209	2.35547	0.319853
DWN_4_3	E_A_B	0.543396	0.39386	0.062744	P	0	0.822266	0.177734	A	1.58209	2.35547	0.319853
DWN_4_3	E_A_C	0.543396	0.39386	0.062744	P	0	0.841309	0.158691	A	1.58209	2.31738	0.304102
DWN_4_3	E_A_N	0.543396	0.39386	0.062744	P	0	0.769287	0.230713	A	1.58209	2.46143	0.363676
DWN_4_3	E_A_W	0.543396	0.39386	0.062744	P	0	0.942139	0.057861	A	1.58209	2.11572	0.220699
DWN_4_3	E_B	0.543396	0.39386	0.062744	P	0.53479	0.391174	0.074036	P	1.58209	1.61328	0.0128996
DWN_4_3	E_B_C	0.543396	0.39386	0.062744	P	0	0.93457	0.06543	A	1.58209	2.13086	0.22696
DWN_4_3	E_B_N	0.543396	0.39386	0.062744	P	0.79303	0.129578	0.077393	P	1.58209	1.36176	-0.0911259
DWN_4_3	E_B_W	0.543396	0.39386	0.062744	P	0	0.987274	0.012726	A	1.58209	2.02545	0.183365
DWN_4_3	E_C	0.543396	0.39386	0.062744	P	0	0.94577	0.05423	A	1.58209	2.10846	0.217696
DWN_4_3	E_C_N	0.543396	0.39386	0.062744	P	0	0.946442	0.053558	A	1.58209	2.10712	0.21714
DWN_4_3	E_C_W	0.543396	0.39386	0.062744	P	0	0.947662	0.052338	A	1.58209	2.10468	0.216131
DWN_4_3	E_N	0.543396	0.39386	0.062744	P	0.803864	0.130157	0.065979	P	1.58209	1.32809	-0.105049
DWN_4_3	E_N_W	0.543396	0.39386	0.062744	P	0	0.924347	0.075653	A	1.58209	2.15131	0.235416
DWN_4_3	E_W	0.543396	0.39386	0.062744	P	0	0.989868	0.010132	A	1.58209	2.02026	0.181219
DWN_4_3	N	0.937561	0	0.062439	P	0.936462	0	0.063538	P	1.18732	1.19061	0.00117219
DWN_4_3	N_W	0.937561	0	0.062439	P	0	0.928345	0.071655	A	1.18732	2.14331	0.339887
DWN_4_3	W	0.937561	0	0.062439	P	0.907959	0.021027	0.071014	P	1.18732	1.23407	0.0166219
DWN_4_4	A	0.907623	0	0.092377	P	0	0	1	D	1.27713	4	1
DWN_4_4	A_B	0.907623	0	0.092377	P	0	0	1	D	1.27713	4	1
DWN_4_4	A_C	0.907623	0	0.092377	P	0	0	1	D	1.27713	4	1
DWN_4_4	A_N	0.907623	0	0.092377	P	0	0	1	D	1.27713	4	1
DWN_4_4	A_W	0.907623	0	0.092377	P	0	0	1	D	1.27713	4	1
DWN_4_4	B	0.907623	0	0.092377	P	0.907623	0	0.092377	P	1.27713	1.27713	0
DWN_4_4	B_C	0.907623	0	0.092377	P	0	0.913788	0.086212	A	1.27713	2.17242	0.328805
DWN_4_4	B_N	0.907623	0	0.092377	P	0.836273	0	0.163727	P	1.27713	1.49118	0.0786119
DWN_4_4	B_W	0.907623	0	0.092377	P	0.86557	0.008087	0.126343	P	1.27713	1.38712	0.0403931
DWN_4_4	C	0.907623	0	0.092377	P	0	0.913788	0.086212	A	1.27713	2.17242	0.328805
DWN_4_4	C_N	0.907623	0	0.092377	P	0	0.04834	0.95166	D	1.27713	3.90332	0.964493
DWN_4_4	C_W	0.907623	0	0.092377	P	0	0.854645	0.145355	A	1.27713	2.29071	0.372247
DWN_4_4	E_A	0.540833	0.093262	0.365906	P	0	0.010254	0.989746	D	2.19098	3.97949	0.988663
DWN_4_4	E_A_B	0.540833	0.093262	0.365906	P	0	0.010254	0.989746	D	2.19098	3.97949	0.988663
DWN_4_4	E_A_C	0.540833	0.093262	0.365906	P	0	0.010254	0.989746	D	2.19098	3.97949	0.988663
DWN_4_4	E_A_N	0.540833	0.093262	0.365906	P	0	0.008789	0.991211	D	2.19098	3.98242	0.990283
DWN_4_4	E_A_W	0.540833	0.093262	0.365906	P	0	0.015625	0.984375	D	2.19098	3.96875	0.982725
DWN_4_4	E_B	0.540833	0.093262	0.365906	P	0.540833	0.093262	0.365906	P	2.19098	2.19098	0
DWN_4_4	E_B_C	0.540833	0.093262	0.365906	P	0	0.62439	0.37561	A	2.19098	2.75122	0.309692
DWN_4_4	E_B_N	0.540833	0.093262	0.365906	P	0.380707	0.085083	0.53421	D	2.19098	2.68771	0.274586
DWN_4_4	E_B_W	0.540833	0.093262	0.365906	P	0.263855	0.428894	0.307251	A	2.19098	2.35065	0.0882611
DWN_4_4	E_C	0.540833	0.093262	0.365906	P	0	0.62439	0.37561	A	2.19098	2.75122	0.309692
DWN_4_4	E_C_N	0.540833	0.093262	0.365906	P	0	0.455933	0.544067	D	2.19098	3.08813	0.495933
DWN_4_4	E_C_W	0.540833	0.093262	0.365906	P	0	0.667114	0.332886	A	2.19098	2.66577	0.262458
DWN_4_4	E_N	0.540833	0.093262	0.365906	P	0.380707	0.085083	0.53421	D	2.19098	2.68771	0.274586
DWN_4_4	E_N_W	0.540833	0.093262	0.365906	P	0	0.138733	0.861267	D	2.19098	3.72253	0.846621
DWN_4_4	E_W	0.540833	0.093262	0.365906	P	0.263855	0.428894	0.307251	A	2.19098	2.35065	0.0882611
DWN_4_4	N	0.907623	0	0.092377	P	0.836273	0	0.163727	P	1.27713	1.49118	0.0786119
DWN_4_4	N_W	0.907623	0	0.092377	P	0	0.308014	0.691986	D	1.27713	3.38397	0.773758
DWN_4_4	W	0.907623	0	0.092377	P	0.86557	0.008087	0.126343	P	1.27713	1.38712	0.0403931
DWN_4_5	A	1	0	0	P	0.944061	0	0.055939	P	1	1.16782	0.055939
DWN_4_5	A_B	1	0	0	P	0	0	1	D	1	4	1
DWN_4_5	A_C	1	0	0	P	0	0.938507	0.061493	A	1	2.12299	0.374329
DWN_4_5	A_N	1	0	0	P	0	1	0	A	1	2	0.333333
DWN_4_5	A_W	1	0	0	P	0.911011	0.044922	0.044067	P	1	1.17712	0.059041
DWN_4_5	B	1	0	0	P	0.905457	0	0.094543	P	1	1.28363	0.094543
DWN_4_5	B_C	1	0	0	P	0	0.910858	0.089142	A	1	2.17828	0.392761
DWN_4_5	B_N	1	0	0	P	0.834686	0	0.165314	P	1	1.49594	0.165314
DWN_4_5	B_W	1	0	0	P	0.864197	0.008759	0.127045	P	1	1.3899	0.129965
DWN_4_5	C	1	0	0	P	0	1	0	A	1	2	0.333333
DWN_4_5	C_N	1	0	0	P	0	1	0	A	1	2	0.333333
DWN_4_5	C_W	1	0	0	P	0	1	0	A	1	2	0.333333
DWN_4_5	E_A	1	0	0	P	1	0	0	P	1	1	0
DWN_4_5	E_A_B	1	0	0	P	0	0	1	D	1	4	1
DWN_4_5	E_A_C	1	0	0	P	0	1	0	A	1	2	0.333333
DWN_4_5	E_A_N	1	0	0	P	1	0	0	P	1	1	0
DWN_4_5	E_A_W	1	0	0	P	0	1	0	A	1	2	0.333333
DWN_4_5	E_B	1	0	0	P	0.648926	0	0.351074	P	1	2.05322	0.351074
DWN_4_5	E_B_C	1	0	0	P	0	0.606293	0.393707	A	1	2.78741	0.595805
DWN_4_5	E_B_N	1	0	0	P	0.532928	0	0.467072	P	1	2.40122	0.467072
DWN_4_5	E_B_W	1	0	0	P	0.654968	0	0.345032	P	1	2.0351	0.345032
DWN_4_5	E_C	1	0	0	P	0	1	0	A	1	2	0.333333
DWN_4_5	E_C_N	1	0	0	P	0	1	0	A	1	2	0.333333
DWN_4_5	E_C_W	1	0	0	P	0	1	0	A	1	2	0.333333
DWN_4_5	E_N	1	0	0	P	1	0	0	P	1	1	0
DWN_4_5	E_N_W	1	0	0	P	0.746826	0.253174	0	P	1	1.25317	0.0843913
DWN_4_5	E_W	1	0	0	P	1	0	0	P	1	1	0
DWN_4_5	N	1	0	0	P	1	0	0	P	1	1	0
DWN_4_5	N_W	1	0	0	P	0	1	0	A	1	2	0.333333
DWN_4_5	W	1	0	0	P	0.955078	0.044922	0	P	1	1.04492	0.014974
DWN_4_6	A	0.919342	0	0.080658	P	0	0	1	D	1.24197	4	1
DWN_4_6	A_B	0.919342	0	0.080658	P	0	0	1	D	1.24197	4	1
DWN_4_6	A_C	0.919342	0	0.080658	P	0	0	1	D	1.24197	4	1
DWN_4_6	A_N	0.919342	0	0.080658	P	0	0	1	D	1.24197	4	1
DWN_4_6	A_W	0.919342	0	0.080658	P	0	0	1	D	1.24197	4	1
DWN_4_6	B	0.919342	0	0.080658	P	0.863068	0	0.136932	P	1.24197	1.4108	0.0612112
DWN_4_6	B_C	0.919342	0	0.080658	P	0	0.905701	0.094299	A	1.24197	2.1886	0.343225
DWN_4_6	B_N	0.919342	0	0.080658	P	0.730377	0	0.269623	P	1.24197	1.80887	0.205544
DWN_4_6	B_W	0.919342	0	0.080658	P	0.742889	0.015137	0.241974	P	1.24197	1.74106	0.180957
DWN_4_6	C	0.919342	0	0.080658	P	0	0.959259	0.040741	A	1.24197	2.08148	0.304387
DWN_4_6	C_N	0.919342	0	0.080658	P	0	0.860107	0.139893	A	1.24197	2.27979	0.376288
DWN_4_6	C_W	0.919342	0	0.080658	P	0	0.80191	0.19809	A	1.24197	2.39618	0.41849
DWN_4_6	E_A	0.506226	0.371155	0.12262	P	0	0	1	D	1.73902	4	1
DWN_4_6	E_A_B	0.506226	0.371155	0.12262	P	0	0	1	D	1.73902	4	1
DWN_4_6	E_A_C	0.506226	0.371155	0.12262	P	0	0	1	D	1.73902	4	1
DWN_4_6	E_A_N	0.506226	0.371155	0.12262	P	0	0	1	D	1.73902	4	1
DWN_4_6	E_A_W	0.506226	0.371155	0.12262	P	0	0	1	D	1.73902	4	1
DWN_4_6	E_B	0.506226	0.371155	0.12262	P	0.338623	0.303528	0.357849	D	1.73902	2.37708	0.282204
DWN_4_6	E_B_C	0.506226	0.371155	0.12262	P	0	0.635437	0.364563	A	1.73902	2.72913	0.437911
DWN_4_6	E_B_N	0.506226	0.371155	0.12262	P	0.170227	0.05423	0.775543	D	1.73902	3.38086	0.726163
DWN_4_6	E_B_W	0.506226	0.371155	0.12262	P	0.246552	0.388611	0.364838	A	1.73902	2.48313	0.329109
DWN_4_6	E_C	0.506226	0.371155	0.12262	P	0	0.890991	0.109009	A	1.73902	2.21802	0.211856
DWN_4_6	E_C_N	0.506226	0.371155	0.12262	P	0	0.5849	0.4151	A	1.73902	2.8302	0.482615
DWN_4_6	E_C_W	0.506226	0.371155	0.12262	P	0	0.822662	0.177338	A	1.73902	2.35468	0.272297
DWN_4_6	E_N	0.506226	0.371155	0.12262	P	0.483917	0.056671	0.459412	P	1.73902	2.43491	0.307782
DWN_4_6	E_N_W	0.506226	0.371155	0.12262	P	0	0.085297	0.914703	D	1.73902	3.82941	0.924549
DWN_4_6	E_W	0.506226	0.371155	0.12262	P	0.311737	0.510925	0.177338	A	1.73902	2.04294	0.134421
DWN_4_6	N	0.919342	0	0.080658	P	0.896912	0	0.103088	P	1.24197	1.30926	0.0243979
DWN_4_6	N_W	0.919342	0	0.080658	P	0	0.54245	0.45755	A	1.24197	2.9151	0.606639
DWN_4_6	W	0.919342	0	0.080658	P	0.80191	0.045776	0.152313	P	1.24197	1.50271	0.0945386
DWN_4_7	A	0.845215	0	0.154785	P	0	0	1	D	1.46436	4	1
DWN_4_7	A_B	0.845215	0	0.154785	P	0	0	1	D	1.46436	4	1
DWN_4_7	A_C	0.845215	0	0.154785	P	0	0	1	D	1.46436	4	1
DWN_4_7	A_N	0.845215	0	0.154785	P	0	0	1	D	1.46436	4	1
DWN_4_7	A_W	0.845215	0	0.154785	P	0	0	1	D	1.46436	4	1
DWN_4_7	B	0.845215	0	0.154785	P	0.687805	0	0.312195	P	1.46436	1.93659	0.186237
DWN_4_7	B_C	0.845215	0	0.154785	P	0	0.812195	0.187805	A	1.46436	2.37561	0.359378
DWN_4_7	B_N	0.845215	0	0.154785	P	0.547485	0	0.452515	P	1.46436	2.35755	0.352254
DWN_4_7	B_W	0.845215	0	0.154785	P	0.598145	0.011139	0.390717	P	1.46436	2.18329	0.283532
DWN_4_7	C	0.845215	0	0.154785	P	0	0.928497	0.071503	A	1.46436	2.14301	0.267644
DWN_4_7	C_N	0.845215	0	0.154785	P	0	0.786072	0.213928	A	1.46436	2.42786	0.379983
DWN_4_7	C_W	0.845215	0	0.154785	P	0	0.742706	0.257294	A	1.46436	2.51459	0.414188
DWN_4_7	E_A	0.460739	0.351135	0.188126	P	0	0	1	D	1.91551	4	1
DWN_4_7	E_A_B	0.460739	0.351135	0.188126	P	0	0	1	D	1.91551	4	1
DWN_4_7	E_A_C	0.460739	0.351135	0.188126	P	0	0	1	D	1.91551	4	1
DWN_4_7	E_A_N	0.460739	0.351135	0.188126	P	0	0	1	D	1.91551	4	1
DWN_4_7	E_A_W	0.460739	0.351135	0.188126	P	0	0	1	D	1.91551	4	1
DWN_4_7	E_B	0.460739	0.351135	0.188126	P	0.285583	0.249084	0.465332	D	1.91551	2.64508	0.349998
DWN_4_7	E_B_C	0.460739	0.351135	0.188126	P	0	0.523529	0.476471	A	1.91551	2.95294	0.49769
DWN_4_7	E_B_N	0.460739	0.351135	0.188126	P	0.131866	0.030807	0.837326	D	1.91551	3.54278	0.780658
DWN_4_7	E_B_W	0.460739	0.351135	0.188126	P	0.203506	0.316376	0.480118	D	1.91551	2.75673	0.403561
DWN_4_7	E_C	0.460739	0.351135	0.188126	P	0	0.831787	0.168213	A	1.91551	2.33643	0.201926
DWN_4_7	E_C_N	0.460739	0.351135	0.188126	P	0	0.644623	0.355377	A	1.91551	2.71075	0.381504
DWN_4_7	E_C_W	0.460739	0.351135	0.188126	P	0	0.748779	0.251221	A	1.91551	2.50244	0.28157
DWN_4_7	E_N	0.460739	0.351135	0.188126	P	0.501343	0.032318	0.466339	P	1.91551	2.43133	0.247458
DWN_4_7	E_N_W	0.460739	0.351135	0.188126	P	0	0.051376	0.948624	D	1.91551	3.89725	0.950706
DWN_4_7	E_W	0.460739	0.351135	0.188126	P	0.283615	0.465164	0.251221	A	1.91551	2.21883	0.14551
DWN_4_7	N	0.845215	0	0.154785	P	0.795197	0	0.204803	P	1.46436	1.61441	0.0591778
DWN_4_7	N_W	0.845215	0	0.154785	P	0	0.698303	0.301697	A	1.46436	2.60339	0.449211
DWN_4_7	W	0.845215	0	0.154785	P	0.742706	0.046906	0.210388	P	1.46436	1.67807	0.0842843
DWN_4_8	A	0.834381	0	0.165619	P	0	0	1	D	1.49686	4	1
DWN_4_8	A_B	0.834381	0	0.165619	P	0	0	1	D	1.49686	4	1
DWN_4_8	A_C	0.834381	0	0.165619	P	0	0	1	D	1.49686	4	1
DWN_4_8	A_N	0.834381	0	0.165619	P	0	0	1	D	1.49686	4	1
DWN_4_8	A_W	0.834381	0	0.165619	P	0	0	1	D	1.49686	4	1
DWN_4_8	B	0.834381	0	0.165619	P	0.610489	0	0.389511	P	1.49686	2.16853	0.268333
DWN_4_8	B_C	0.834381	0	0.165619	P	0	0.495712	0.504288	D	1.49686	3.00858	0.603928
DWN_4_8	B_N	0.834381	0	0.165619	P	0.491028	0	0.508972	D	1.49686	2.52692	0.411506
DWN_4_8	B_W	0.834381	0	0.165619	P	0.567322	0.00885	0.423828	P	1.49686	2.28033	0.312997
DWN_4_8	C	0.834381	0	0.165619	P	0	0.803955	0.196045	A	1.49686	2.39209	0.357644
DWN_4_8	C_N	0.834381	0	0.165619	P	0	0.688278	0.311722	A	1.49686	2.62344	0.450069
DWN_4_8	C_W	0.834381	0	0.165619	P	0	0.775833	0.224167	A	1.49686	2.44833	0.380113
DWN_4_8	E_A	0.582031	0.131561	0.286407	P	0	0	1	D	1.99078	4	1
DWN_4_8	E_A_B	0.582031	0.131561	0.286407	P	0	0	1	D	1.99078	4	1
DWN_4_8	E_A_C	0.582031	0.131561	0.286407	P	0	0	1	D	1.99078	4	1
DWN_4_8	E_A_N	0.582031	0.131561	0.286407	P	0	0	1	D	1.99078	4	1
DWN_4_8	E_A_W	0.582031	0.131561	0.286407	P	0	0	1	D	1.99078	4	1
DWN_4_8	E_B	0.582031	0.131561	0.286407	P	0.364685	0.113037	0.522278	D	1.99078	2.67987	0.342964
DWN_4_8	E_B_C	0.582031	0.131561	0.286407	P	0	0.463776	0.536224	D	1.99078	3.07245	0.538352
DWN_4_8	E_B_N	0.582031	0.131561	0.286407	P	0.312836	0.082138	0.605026	D	1.99078	2.89722	0.451138
DWN_4_8	E_B_W	0.582031	0.131561	0.286407	P	0.173782	0.229248	0.59697	D	1.99078	3.02016	0.512327
DWN_4_8	E_C	0.582031	0.131561	0.286407	P	0	0.710449	0.289551	A	1.99078	2.5791	0.292811
DWN_4_8	E_C_N	0.582031	0.131561	0.286407	P	0	0.557922	0.442078	A	1.99078	2.88416	0.444638
DWN_4_8	E_C_W	0.582031	0.131561	0.286407	P	0	0.680634	0.319366	A	1.99078	2.63873	0.322489
DWN_4_8	E_N	0.582031	0.131561	0.286407	P	0.47316	0.090546	0.436295	P	1.99078	2.39943	0.203388
DWN_4_8	E_N_W	0.582031	0.131561	0.286407	P	0	0	1	D	1.99078	4	1
DWN_4_8	E_W	0.582031	0.131561	0.286407	P	0.233383	0.451981	0.314636	A	1.99078	2.39589	0.201625
DWN_4_8	N	0.834381	0	0.165619	P	0.772446	0	0.227554	P	1.49686	1.68266	0.0742287
DWN_4_8	N_W	0.834381	0	0.165619	P	0	0.49762	0.50238	D	1.49686	3.00476	0.602404
DWN_4_8	W	0.834381	0	0.165619	P	0.806442	0.013565	0.179993	P	1.49686	1.55354	0.0226463
DWN_5_1	A	0.872879	0	0.127121	P	0	0	1	D	1.38136	4	1
DWN_5_1	A_B	0.872879	0	0.127121	P	0	0	1	D	1.38136	4	1
DWN_5_1	A_C	0.872879	0	0.127121	P	0	0	1	D	1.38136	4	1
DWN_5_1	A_N	0.872879	0	0.127121	P	0	0	1	D	1.38136	4	1
DWN_5_1	A_W	0.872879	0	0.127121	P	0	0	1	D	1.38136	4	1
DWN_5_1	B	0.872879	0	0.127121	P	0.759964	0	0.240036	P	1.38136	1.72011	0.129359
DWN_5_1	B_C	0.872879	0	0.127121	P	0	0.759964	0.240036	A	1.38136	2.48007	0.419573
DWN_5_1	B_N	0.872879	0	0.127121	P	0.827408	0	0.172592	P	1.38136	1.51778	0.0520931
DWN_5_1	B_W	0.872879	0	0.127121	P	0.759964	0	0.240036	P	1.38136	1.72011	0.129359
DWN_5_1	C	0.872879	0	0.127121	P	0	0.872879	0.127121	A	1.38136	2.25424	0.333333
DWN_5_1	C_N	0.872879	0	0.127121	P	0	0.907455	0.092545	A	1.38136	2.18509	0.306926
DWN_5_1	C_W	0.872879	0	0.127121	P	0	0.872879	0.127121	A	1.38136	2.25424	0.333333
DWN_5_1	E_A	0.629791	0.082581	0.287628	P	0	0	1	D	1.94546	4	1
DWN_5_1	E_A_B	0.629791	0.082581	0.287628	P	0	0	1	D	1.94546	4	1
DWN_5_1	E_A_C	0.629791	0.082581	0.287628	P	0	0	1	D	1.94546	4	1
DWN_5_1	E_A_N	0.629791	0.082581	0.287628	P	0	0	1	D	1.94546	4	1
DWN_5_1	E_A_W	0.629791	0.082581	0.287628	P	0	0	1	D	1.94546	4	1
DWN_5_1	E_B	0.629791	0.082581	0.287628	P	0.536652	0.058212	0.405136	P	1.94546	2.27362	0.159722
DWN_5_1	E_B_C	0.629791	0.082581	0.287628	P	0	0.592911	0.407089	A	1.94546	2.81418	0.422827
DWN_5_1	E_B_N	0.629791	0.082581	0.287628	P	0.640915	0.014526	0.344559	P	1.94546	2.0482	0.0500055
DWN_5_1	E_B_W	0.629791	0.082581	0.287628	P	0	0.85379	0.14621	A	1.94546	2.29242	0.168873
DWN_5_1	E_C	0.629791	0.082581	0.287628	P	0	0.711395	0.288605	A	1.94546	2.57721	0.307488
DWN_5_1	E_C_N	0.629791	0.082581	0.287628	P	0	0.757935	0.242065	A	1.94546	2.48413	0.262183
DWN_5_1	E_C_W	0.629791	0.082581	0.287628	P	0	0.723846	0.276154	A	1.94546	2.55231	0.295368
DWN_5_1	E_N	0.629791	0.082581	0.287628	P	0.743134	0.016235	0.240631	P	1.94546	1.73813	-0.100917
DWN_5_1	E_N_W	0.629791	0.082581	0.287628	P	0	0.840179	0.159821	A	1.94546	2.31964	0.182122
DWN_5_1	E_W	0.629791	0.082581	0.287628	P	0	0.896469	0.103531	A	1.94546	2.20706	0.127327
DWN_5_1	N	0.872879	0	0.127121	P	0.907455	0	0.092545	P	1.38136	1.27764	-0.0396114
DWN_5_1	N_W	0.872879	0	0.127121	P	0	0.907455	0.092545	A	1.38136	2.18509	0.306926
DWN_5_1	W	0.872879	0	0.127121	P	0.872879	0	0.127121	P	1.38136	1.38136	0
DWN_5_2	A	0.883865	0	0.116135	P	0	0	1	D	1.34841	4	1
DWN_5_2	A_B	0.883865	0	0.116135	P	0	0	1	D	1.34841	4	1
DWN_5_2	A_C	0.883865	0	0.116135	P	0	0	1	D	1.34841	4	1
DWN_5_2	A_N	0.883865	0	0.116135	P	0	0.138947	0.861053	D	1.34841	3.72211	0.895197
DWN_5_2	A_W	0.883865	0	0.116135	P	0	0.031281	0.968719	D	1.34841	3.93744	0.976406
DWN_5_2	B	0.883865	0	0.116135	P	0.774612	0	0.225388	P	1.34841	1.67616	0.123608
DWN_5_2	B_C	0.883865	0	0.116135	P	0	0.768265	0.231735	A	1.34841	2.46347	0.420526
DWN_5_2	B_N	0.883865	0	0.116135	P	0.827408	0	0.172592	P	1.34841	1.51778	0.0638751
DWN_5_2	B_W	0.883865	0	0.116135	P	0.713425	0.061188	0.225388	P	1.34841	1.73735	0.146685
DWN_5_2	C	0.883865	0	0.116135	P	0	0.879654	0.120346	A	1.34841	2.24069	0.33651
DWN_5_2	C_N	0.883865	0	0.116135	P	0	0.907455	0.092545	A	1.34841	2.18509	0.31554
DWN_5_2	C_W	0.883865	0	0.116135	P	0	0.879654	0.120346	A	1.34841	2.24069	0.33651
DWN_5_2	E_A	0.76947	0	0.23053	P	0	0	1	D	1.69159	4	1
DWN_5_2	E_A_B	0.76947	0	0.23053	P	0	0	1	D	1.69159	4	1
DWN_5_2	E_A_C	0.76947	0	0.23053	P	0	0	1	D	1.69159	4	1
DWN_5_2	E_A_N	0.76947	0	0.23053	P	0	0	1	D	1.69159	4	1
DWN_5_2	E_A_W	0.76947	0	0.23053	P	0	0.033203	0.966797	D	1.69159	3.93359	0.971233
DWN_5_2	E_B	0.76947	0	0.23053	P	0.678787	0	0.321213	P	1.69159	1.96364	0.117851
DWN_5_2	E_B_C	0.76947	0	0.23053	P	0	0.600922	0.399078	A	1.69159	2.79816	0.479363
DWN_5_2	E_B_N	0.76947	0	0.23053	P	0.692627	0	0.307373	P	1.69159	1.92212	0.0998648
DWN_5_2	E_B_W	0.76947	0	0.23053	P	0	1	0	A	1.69159	2	0.133603
DWN_5_2	E_C	0.76947	0	0.23053	P	0	0.717804	0.282196	A	1.69159	2.56439	0.378097
DWN_5_2	E_C_N	0.76947	0	0.23053	P	0	0.763306	0.236694	A	1.69159	2.47339	0.338674
DWN_5_2	E_C_W	0.76947	0	0.23053	P	0	0.853638	0.146362	A	1.69159	2.29272	0.26041
DWN_5_2	E_N	0.76947	0	0.23053	P	0.779785	0	0.220215	P	1.69159	1.66064	-0.0134053
DWN_5_2	E_N_W	0.76947	0	0.23053	P	0	0.879669	0.120331	A	1.69159	2.24066	0.237857
DWN_5_2	E_W	0.76947	0	0.23053	P	0	1	0	A	1.69159	2	0.133603
DWN_5_2	N	0.883865	0	0.116135	P	0.907455	0	0.092545	P	1.34841	1.27764	-0.0266896
DWN_5_2	N_W	0.883865	0	0.116135	P	0	0.907455	0.092545	A	1.34841	2.18509	0.31554
DWN_5_2	W	0.883865	0	0.116135	P	0.821716	0.062149	0.116135	P	1.34841	1.41055	0.0234383
DWN_5_3	A	1	0	0	P	0.959106	0	0.040894	P	1	1.12268	0.040894
DWN_5_3	A_B	1	0	0	P	0	0	1	D	1	4	1
DWN_5_3	A_C	1	0	0	P	0	0.959106	0.040894	A	1	2.08179	0.360596
DWN_5_3	A_N	1	0	0	P	0.994507	0	0.005493	P	1	1.01648	0.005493
DWN_5_3	A_W	1	0	0	P	0.959106	0	0.040894	P	1	1.12268	0.040894
DWN_5_3	B	1	0	0	P	0.934174	0	0.065826	P	1	1.19748	0.065826
DWN_5_3	B_C	1	0	0	P	0	0.911224	0.088776	A	1	2.17755	0.392517
DWN_5_3	B_N	1	0	0	P	0.903168	0	0.096832	P	1	1.2905	0.096832
DWN_5_3	B_W	1	0	0	P	0.933563	0	0.066437	P	1	1.19931	0.066437
DWN_5_3	C	1	0	0	P	0	1	0	A	1	2	0.333333
DWN_5_3	C_N	1	0	0	P	0	1	0	A	1	2	0.333333
DWN_5_3	C_W	1	0	0	P	0	1	0	A	1	2	0.333333
DWN_5_3	E_A	1	0	0	P	1	0	0	P	1	1	0
DWN_5_3	E_A_B	1	0	0	P	0	0	1	D	1	4	1
DWN_5_3	E_A_C	1	0	0	P	0	1	0	A	1	2	0.333333
DWN_5_3	E_A_N	1	0	0	P	1	0	0	P	1	1	0
DWN_5_3	E_A_W	1	0	0	P	1	0	0	P	1	1	0
DWN_5_3	E_B	1	0	0	P	0.682312	0	0.317688	P	1	1.95306	0.317688
DWN_5_3	E_B_C	1	0	0	P	0	0.653351	0.346649	A	1	2.6933	0.564433
DWN_5_3	E_B_N	1	0	0	P	0.573425	0	0.426575	P	1	2.27973	0.426575
DWN_5_3	E_B_W	1	0	0	P	0.683533	0	0.316467	P	1	1.9494	0.316467
DWN_5_3	E_C	1	0	0	P	0	1	0	A	1	2	0.333333
DWN_5_3	E_C_N	1	0	0	P	0	1	0	A	1	2	0.333333
DWN_5_3	E_C_W	1	0	0	P	0	1	0	A	1	2	0.333333
DWN_5_3	E_N	1	0	0	P	1	0	0	P	1	1	0
DWN_5_3	E_N_W	1	0	0	P	0.853027	0.146973	0	P	1	1.14697	0.048991
DWN_5_3	E_W	1	0	0	P	1	0	0	P	1	1	0
DWN_5_3	N	1	0	0	P	1	0	0	P	1	1	0
DWN_5_3	N_W	1	0	0	P	0	1	0	A	1	2	0.333333
DWN_5_3	W	1	0	0	P	1	0	0	P	1	1	0

## Sheet: S score
DWN	A_B	A_C	A_N	A_W	B_C	B_N	B_W	C_N	C_W	N_W	E_A_B	E_A_C	E_A_N	E_A_W	E_B_C	E_B_N	E_B_W	E_C_N	E_C_W	E_N_W
DWN_1_1	0	0	0	0	0.00654127	0.058144	0.0105942	0.0399824	0.0170215	0.700912	-0.149627	-0.133428	0.3852	0.504177	-0.00897461	0.157475	-0.14927	0.0338787	-0.142015	0.271073
DWN_1_2	0	0	0	0	0.00257401	0.0397308	0.0304108	0.0848736	-0.00513764	0.73574	-0.0870363	0.00888761	0.0404266	-0.569247	-0.0446965	0.168688	-0.223238	0.0444157	-0.0667509	0.257054
DWN_1_3	0	0	0	0	-0.0211472	0.160755	0.0357691	0.193873	0.0493947	0.459474	-0.00440617	-0.0012253	0.00113107	-0.0124872	-0.202351	-0.00322295	-0.00322438	-0.656181	0.0100016	0.0152952
DWN_1_4	0	0	0	0	-0.00536947	0.0718886	0.0219195	0.085424	0.0200274	0.6921	-0.0187974	-0.0300257	0.0124949	-0.00185713	-0.0177981	0.0536447	-0.0536784	0.00725437	-0.164435	0.0857505
DWN_1_5	0	0	0	0	-0.00205819	0.00302039	-0.0208863	0.189885	0.0383087	0.40581	-0.19254	-0.103852	0.0308032	0.453097	-0.145467	-0.0193873	-0.252307	-0.52348	0.446537	-0.310217
DWN_1_6	0	0	0	0	0.10194	0.0542443	0.00158764	0.131909	0.00584424	0.502268	0	0	0	0	-0.0371775	-0.00896867	-0.0720057	0.00811967	-0.274597	-0.0365492
DWN_1_7	0	0	-0.181952	-0.0112459	-0.00291073	0.00570028	0.0088237	-0.00119379	-0.00106669	0.32049	-0.209796	-0.0834775	-0.131095	-0.126827	-0.222107	0.23075	-0.249073	-0.195212	-0.0536961	0.432784
DWN_1_8	0	0	0	0	0.00325686	0.0702909	0.0205746	0.187252	0.0174146	0.685462	-0.10949	-0.0503117	0.0165319	0.185816	-0.0652496	-0.0318382	-0.34243	-0.63466	-0.196303	0.0792427
DWN_2_1	0	0	0	0	0.0071872	0.0654412	0.0134009	0.0121022	0.0180314	0.702704	-0.0101377	-0.0256321	0.0135111	0.0227479	0.00405192	0.0900115	-0.142265	0.00925283	-0.176369	0.502178
DWN_2_2	0	0	0	0	0.00145489	0.043331	0.0304108	0.00266013	-0.0044427	0.739957	-0.0272666	-0.0446992	0.0351823	-0.684533	-0.0286586	0.0541274	-0.206938	0.013753	-0.12184	0.684964
DWN_2_3	0	0	0	0	0.00278363	0.0386538	0.0293363	0.0855702	-0.00514883	0.73574	-0.0303395	-0.0048932	0.00703897	0.313852	-0.00291955	0.0238783	0.16034	0.00224703	-0.135145	0.459882
DWN_2_4	0	0	0	0	0.00654127	0.058144	0.0105942	0.0399824	0.0170215	0.700912	-0.149627	-0.133428	0.3852	0.504177	-0.00897461	0.157475	-0.14927	0.0338787	-0.142015	0.271073
DWN_2_5	0	0	0	0	0.0147133	-0.00316811	-0.00201823	0.0751888	0.0348528	0.322171	-0.113578	-0.134259	0.289608	0.352795	0.0358969	0.0680619	-0.151683	-0.0060421	-0.14476	0.15757
DWN_2_6	0	0	0	0	0.00696904	0.0572507	0.0106445	0.0430655	0.017022	0.696145	-0.0512512	-0.0429785	0.110947	0.147299	-1.69235e-06	0.164277	-0.111657	0.0265957	-0.0923933	0.421756
DWN_2_7	0	0	0	0	0.00249307	0.03964	0.0304532	0.0845237	-0.00514239	0.736135	-0.0555378	-0.0459004	0.0150784	-0.311002	-0.0370549	0.166343	-0.0907268	0.0455145	-0.0875485	0.343411
DWN_2_8	0	0	0	0	-0.000483078	0.068956	0.0265744	0.187573	0.0141532	0.690827	-0.00913398	0.000154976	-0.0115732	-0.0129885	-0.022744	-0.0341066	-0.0826188	-0.0064069	0.043737	0.040871
DWN_2_9	0	0	0	0	-0.0020197	0.00156866	-0.0209242	0.193262	0.0383879	0.406456	-0.144236	0.0595392	-0.0155405	0.23173	0.0194378	-0.0438758	-0.213918	-0.576174	-0.105946	-0.202539
DWN_2_10	0.698472	0.00313333	0.278005	-0.0118064	-0.004486	0.090469	0.0349074	0	-0.00960289	0.318929	0.181706	-0.0356962	-0.0421734	0.0312348	-0.0635027	0.316067	-0.315268	0.0604769	-0.156006	0.234806
DWN_2_11	0	0	0	0	1.12472e-05	0.0683648	0.0152479	0.187789	0.016079	0.681813	0	0	0	0	0.0140977	0.15561	-0.0546697	0.00292953	-0.032401	0.494422
DWN_2_12	0	0	0	0	0.00617901	0.0515209	0.0109543	0.0683567	0.0179036	0.696833	-0.0612617	-0.0446725	0.11994	0.153936	-0.0035636	0.200796	-0.130083	-0.0187693	-0.140187	0.438994
DWN_3_1	0	0	0	0	-0.0302415	0.16318	0.0442504	0.0454932	0.0498903	0.458868	0	0	0	-0.018984	0.0019752	0.114313	-0.0286217	-0.00310276	-0.127254	0.523831
DWN_3_2	0.723484	0	-0.036682	0	0.0216573	0.073609	0.013306	0	0	0.333333	0.317043	0	0	0	-0.0477709	0.410697	-0.0702496	0.089049	-0.075035	0.408449
DWN_3_3	0	0	0	0	0.0280968	0.0418548	-0.0223651	0.00453246	0.00913462	0.670039	0	0	0	-0.136688	-0.0278304	0.0928184	-0.0385889	0.0143857	-0.356402	0.211594
DWN_3_4	-0.000609849	0	-0.00208262	-3.9465e-17	0	-0.00061224	-1.85399e-17	0	0	0.278199	-0.00196209	-0.00158184	-0.00410138	-0.00951813	-0.000380726	-0.000857267	-0.00199324	-0.000795224	-0.00160694	0.501711
DWN_3_5	0	0	0	0	0.0153077	0.0257427	0.00214925	0.00248879	0	0.740285	-0.0468273	0.000293859	0.0732441	-0.494361	-0.00754499	0.113359	-0.125474	0.0494041	-0.134954	0.233537
DWN_3_6	0	0	-0.180051	-0.0111284	-0.00105956	0.000571571	0.000361774	-0.00202189	-0.00178041	0.319601	-0.00837347	-0.162288	0.12503	-0.231375	-0.000697727	-0.000678379	-0.00793962	0.0845356	-0.148403	0.126416
DWN_3_7	0	0	0	0	0.000257508	-0.00489994	0	-0.000690065	0	0.33422	-0.00765703	-0.000683662	0.125217	-0.491096	-0.00162126	-0.00134878	-0.0226954	0.0929746	-0.129088	0.144166
DWN_3_8	0	0	0	0	0.00787192	0.0650227	0.0139416	0.0118165	0.0175754	0.696828	-0.0116115	-0.0204906	0.0119847	0.0212304	0.0104294	0.101711	-0.108894	0.00949006	-0.124611	0.649331
DWN_3_9	0	0	0	0	0.00137228	0.0428624	0.0304532	0.00266405	-0.00444681	0.739914	-0.0249925	-0.0349376	0.0251691	-0.358653	-0.0240362	0.0605224	-0.0715081	0.0089248	-0.136461	0.734173
DWN_3_10	0	0	0	0	0.00671176	0.0575264	0.0109632	0.0431559	0.0178786	0.691999	-0.00246266	-0.0023195	0.000280724	-0.00569047	0.00630282	0.114463	-0.0851362	-0.0155509	-0.10568	0.570492
DWN_3_11	0	0	0	0	0.0158638	-0.00924919	-0.000414203	0.0509382	0.0333182	0.324107	-0.0558932	0.0272924	0.0853596	0.143386	0.056059	0.0369654	-0.00286984	-0.0555748	-0.0530296	0.276751
DWN_3_12	0	0	0	0	-0.0119104	0.00277506	-0.0212053	0.0890092	0.0419938	0.406977	-0.0151782	-0.03184	0.0133123	-0.102019	0.00192043	0.0367563	-0.199113	-0.0705561	-0.140653	0.408903
DWN_3_13	0	0	0	0	0.00696904	0.0572507	0.0106445	0.0430655	0.017022	0.696145	-0.0512512	-0.0429785	0.110947	0.147299	-1.69235e-06	0.164277	-0.111657	0.0265957	-0.0923933	0.421756
DWN_3_14	0	0	0	0	0.123828	0.0872183	0.0320877	0.120145	0.00514703	0.502529	0	0	0	0	7.68548e-05	-0.00478907	0.0202474	0.0318572	-0.0964209	0.370524
DWN_4_1	0	0	0	0	0.00914445	0.136985	0.043547	0.0131686	0.0394614	0.491356	0	0	0	-0.0158321	0.0100409	0.189005	-0.0574156	-0.0149509	-0.139705	0.589769
DWN_4_2	0.80486	0	0.259114	0.00251261	-0.021362	0.127259	0.0508092	0	-0.0225693	0.299479	0.068054	0	0.10319	0	0.00325533	0.216797	-0.14093	0	0	0.0878907
DWN_4_3	0	0	0	0	-0.00117596	0.000664246	0.000399009	-0.00264166	0.00926733	0.322112	-0.00877361	-0.163817	0.115271	-0.22241	-0.000827192	-0.000331885	-0.00841627	0.0816242	-0.143334	0.140208
DWN_4_4	0	0	0	0	0	0	0	0.582924	0.0163301	0.657928	0	-0.00351083	-0.00149319	-0.0069386	0	0	0	-0.00330787	-0.108162	0.508009
DWN_4_5	0.854807	0.00370267	0.277394	-0.0110344	-0.00360067	0.070771	0.0218637	0	-0.00998267	0.318359	0.648926	0	0	0.333333	0.028422	0.115998	-0.006042	0	0	0.0843913
DWN_4_6	0	0	0	0	-0.00374135	0.121428	0.0309943	0.0549292	0.0483403	0.490009	0	0	0	0	0.00363795	0.223034	-0.0495818	0.0281821	-0.0455011	0.523718
DWN_4_7	0	0	0	0	-0.0446578	0.11786	0.0287077	0.0689991	0.0848173	0.310736	0	0	0	0	0.0164398	0.269812	-0.0410191	-0.0179113	-0.0364842	0.593746
DWN_4_8	0	0	0	0	0.0739193	0.0888625	0.0280947	0.0447441	0.00792234	0.50721	0	0	0	0	0.00300066	-0.0254593	0.0368882	0.00799337	-0.112909	0.635995
DWN_5_1	0	0	0	0	0	-0.0427788	0	0	0	0.346537	0	0	0	0	0.00472941	-0.0249187	-0.0978392	0.0245814	-0.100296	0.142863
DWN_5_2	0	0	-0.104803	-0.0235941	0.00200371	-0.0363426	0.00253513	-0.00326097	-0.0155511	0.318166	0	0	0	-0.028767	0.0279741	-0.00616091	-0.102106	-0.031086	-0.200774	0.115869
DWN_5_3	0.895972	0	-0.035401	0	0.0153	0.031006	0.000611	0	0	0.333333	0.682312	0	0	0	0.0193073	0.108887	-0.001221	0	0	0.048991

## Sheet: Altered & Wild-type gene target
DWN/network node	p14ARF	PTEN	ATM	Bax	Rb	BCL2	Cyclin E	E2F1	p21	p53	Caspase	Cyclin G	Wip1	MDM2	MDMX	AKT		DWN/Drug	A	A_B	A_C	A_N	A_W	B	B_C	B_N	B_W	C	C_N	C_W	N	N_W	W	E_A	E_A_B	E_A_C	E_A_N	E_A_W	E_B	E_B_C	E_B_N	E_B_W	E_C	E_C_N	E_C_W	E_N	E_N_W	E_W
DWN_1_1	N	N	N	N	N	N	N	N	N	N	N	N	N	N	N	A		DWN_1_1
DWN_2_12	I	I	N	N	N	N	N	N	N	N	N	N	N	N	N	N		DWN_2_12
DWN_2_4	N	I	N	N	N	N	N	N	N	N	N	N	N	N	N	A		DWN_2_4
DWN_2_6	I	N	N	N	N	N	N	N	N	N	N	N	N	N	N	A		DWN_2_6
DWN_3_10	I	N	N	N	N	N	N	N	N	N	N	A	N	N	N	A		DWN_3_10
DWN_3_13	I	I	N	N	N	N	N	N	N	N	N	N	N	N	N	A		DWN_3_13
DWN_3_14	I	I	N	N	I	N	N	N	N	N	N	N	N	N	N	N		DWN_3_14
DWN_3_5	N	I	N	N	N	N	N	N	N	N	N	N	N	N	A	A		DWN_3_5
DWN_3_6	N	I	N	I	N	N	N	N	N	N	N	N	N	N	N	A		DWN_3_6
DWN_3_7	N	I	N	I	N	N	N	N	N	N	N	N	N	N	A	N		DWN_3_7
DWN_4_3	N	I	N	I	N	N	N	N	I	N	N	N	N	N	N	A		DWN_4_3
DWN_4_4	I	N	N	N	N	I	N	N	N	N	N	A	N	N	N	A		DWN_4_4
DWN_5_1	N	I	N	I	I	N	N	A	N	N	N	N	N	N	A	N		DWN_5_1
DWN_4_5	I	N	I	N	N	A	N	N	N	N	N	N	N	N	N	A		DWN_4_5
DWN_5_3	I	N	I	N	N	A	N	N	N	N	N	N	N	N	A	A		DWN_5_3
DWN_4_2	N	N	I	N	N	A	N	N	N	N	N	N	N	A	N	A		DWN_4_2
DWN_2_5	N	I	N	N	N	N	A	N	N	N	N	N	N	N	N	N		DWN_2_5
DWN_3_11	I	N	N	N	N	N	A	N	N	N	N	N	N	N	N	A		DWN_3_11
DWN_5_2	N	I	N	I	I	N	A	A	N	N	N	N	N	N	N	N		DWN_5_2
DWN_4_6	I	I	N	N	N	N	N	N	N	N	N	N	N	A	N	A		DWN_4_6
DWN_4_7	I	I	N	N	N	N	N	N	I	N	N	N	N	A	N	N		DWN_4_7
DWN_4_1	N	N	N	N	N	N	N	N	N	N	N	A	A	A	N	A		DWN_4_1
DWN_2_1	N	N	N	N	N	N	N	N	N	N	N	N	A	N	N	A		DWN_2_1
DWN_3_8	I	N	N	N	N	N	N	N	N	N	N	N	A	N	N	A		DWN_3_8
DWN_4_8	I	I	N	N	I	N	N	N	N	N	N	N	A	N	N	N		DWN_4_8
DWN_2_10	I	N	N	N	N	A	N	N	N	N	N	N	N	N	N	N		DWN_2_10
DWN_3_2	N	N	N	N	N	A	N	N	N	N	N	N	N	A	A	N		DWN_3_2
DWN_1_5	N	N	N	N	N	N	A	N	N	N	N	N	N	N	N	N		DWN_1_5
DWN_2_9	I	N	N	N	N	N	A	N	N	N	N	N	N	N	N	N		DWN_2_9
DWN_3_12	I	N	N	N	N	N	A	N	N	N	N	N	A	N	N	N		DWN_3_12
DWN_1_3	N	N	N	N	N	N	N	N	N	N	N	N	N	A	N	N		DWN_1_3
DWN_3_4	N	N	N	N	A	N	N	N	N	N	N	N	N	A	A	N		DWN_3_4
DWN_3_1	N	N	N	N	N	N	N	N	N	N	N	A	A	A	N	N		DWN_3_1
DWN_1_2	N	N	N	N	N	N	N	N	N	N	N	N	N	N	A	N		DWN_1_2
DWN_1_6	N	N	N	N	I	N	N	N	N	N	N	N	N	N	N	N		DWN_1_6
DWN_1_7	N	N	N	I	N	N	N	N	N	N	N	N	N	N	N	N		DWN_1_7
DWN_1_8	I	N	N	N	N	N	N	N	N	N	N	N	N	N	N	N		DWN_1_8
DWN_2_11	I	N	I	N	N	N	N	N	N	N	N	N	N	N	N	N		DWN_2_11
DWN_2_3	N	N	N	N	N	N	N	N	N	N	N	A	N	N	A	N		DWN_2_3
DWN_2_7	I	N	N	N	N	N	N	N	N	N	N	N	N	N	A	N		DWN_2_7
DWN_2_8	I	N	N	N	N	N	N	N	N	N	N	I	N	N	N	N		DWN_2_8
DWN_1_4	N	N	N	N	N	N	N	N	N	N	N	N	A	N	N	N		DWN_1_4
DWN_2_2	N	N	N	N	N	N	N	N	N	N	N	N	A	N	A	N		DWN_2_2
DWN_3_3	N	N	N	N	I	N	N	N	N	N	N	N	A	N	A	N		DWN_3_3
DWN_3_9	I	N	N	N	N	N	N	N	N	N	N	N	A	N	A	N		DWN_3_9
																		Altered gene target	A
																		Wild-type gene target	W
																		Altered gene target+Wild-type gene target	AW

## Sheet: Alteredg & WT gene tar(8 cells)
DWN/network node	cell line	p14ARF	PTEN	ATM	Bax	Rb	BCL2	Cyclin E	E2F1	p21	p53	Caspase	Cyclin G	Wip1	MDM2	MDMX	AKT
DWN_2_4	CAL51	N	I	N	N	N	N	N	N	N	N	N	N	N	N	N	A
DWN_3_5	A2780	N	I	N	N	N	N	N	N	N	N	N	N	N	N	A	A
DWN_3_11	A549	I	N	N	N	N	N	A	N	N	N	N	N	N	N	N	A
DWN_3_8	MCF7	I	N	N	N	N	N	N	N	N	N	N	N	A	N	N	A
DWN_3_12	U2OS	I	N	N	N	N	N	A	N	N	N	N	N	A	N	N	N
DWN_3_1	SJSA1	N	N	N	N	N	N	N	N	N	N	N	A	A	A	N	N
DWN_2_3	769P	N	N	N	N	N	N	N	N	N	N	N	A	N	N	A	N
DWN_2_7	A375	I	N	N	N	N	N	N	N	N	N	N	N	N	N	A	N
								A	AKT inhibiton
	cell line/drug	A	B	C	N	W		B	BCL2 inhibition
	A549							C	Cyclin E inhibition
	MCF7							N	p53-MDM2 inhibition
	U2OS							W	Wip1 inhibition
	769P
	A375
	A2780							Altered gene target
	CAL51							Wild-type gene target
	SJSA1
