# Supplementary material for: Network dynamics-based cancer panel stratification for systemic prediction of anticancer drug response
Source: Nat Commun. 2017 Dec 5;8:1940. doi: 10.1038/s41467-017-02160-5 (PMC5717260; doi:10.1038/s41467-017-02160-5)
Supplement: Supplementary file 8 — Supplementary Data 5 [file 41467_2017_2160_MOESM8_ESM.xlsx]

## Sheet: EXP VS SIM
Supplementary Data 5. Simulation results and experimental data measuring cell death
	EXPERIMENTAL RESULT(FCATION OF CELL DEATH)
CELL LINE/DRUG	E	B	N	W	B_W	B_N	N_W	E_B	E_N	E_W	E_B_W	E_B_N	E_N_W		E: DNA damaging drug
A549	0.21432	0.04656	0.00446	0.01307	0.06042	0.16147	0.05969	0.40399	0.3748	0.20196	0.34394	0.66019	0.44763		B: Bcl2 inhibition
MCF7	0.0081	0.04907	0.06643	0.04134	0.04576	0.10201	0.50657	0.02933	0.17363	0.05898	0.04103	0.4837	0.84353		N: p53-mdm2 inhibition
U2OS	0.19962	0.26977	0.02277	0.10047	0.24114	0.52588	0.16395	0.7233	0.48454	0.2225	0.41429	0.85487	0.47345		W: Wip1 inhibition
769P	0.02001	0.03053	0.04661	0.30928	0.48038	0.45995	0.68755	0.08637	0.51914	0.41011	0.59084	0.73122	0.79286
A375	0.5206	0.07667	0.06338	0.03771	0.13968	0.21543	0.31744	0.72947	0.90667	0.47489	0.63753	0.94457	0.78958
A2780	0.26752	0.07259	0.05092	0.2195	0.26663	0.0994	0.35809	0.37892	0.48313	0.31167	0.42385	0.58466	0.48364
CAL51	0.55213	0.11553	0.24543	0.05415	0.14198	0.63148	0.59402	0.7691	0.89817	0.45627	0.72834	0.96294	0.91667
SJSA1	0.04729	0.03212	0.1652	0.08313	0.17474	0.58091	0.59303	0.44492	0.34583	0.16306	0.55514	0.67062	0.69471
	EXPERIMENTAL RESULT(STANDARD DEVIATION)
	E	B	N	W	B_W	B_N	N_W	E_B	E_N	E_W	E_B_W	E_B_N	E_N_W
A549_SD	0.0168	0.0186	0.0063	0.0154	0.0353	0.0383	0.0561	0.0832	0.0792	0.0299	0.0439	0.0318	0.0074
MCF7_SD	0.0025	0.042	0.0337	0.038	0.0081	0.0342	0.1181	0.0239	0.0357	0.0322	0.0133	0.0272	0.0885
U2OS_SD	0.0026	0.079	0.012	0.0837	0.0649	0.0366	0.051	0.045	0.047	0.0258	0.0202	0.0656	0.036
769P_SD	0.0006	0.0134	0.0024	0.0103	0.0585	0.0101	0.0665	0.0158	0.057	0.0596	0.0604	0.0148	0.0606
A375_SD	0.0464	0.0572	0.0454	0.0165	0.0165	0.0253	0.0597	0.0925	0.0943	0.086	0.003	0.0312	0.08
A2780_SD	0.00303	0.00552	0.01449	0.00267	0.02583	0.02111	0.05533	0.07022	0.09107	0.02513	0.02802	0.02454	0.02313
CAL51_SD	0.0353	0.0343	0.0492	0.0128	0.0298	0.0411	0.0829	0.0249	0.0522	0.0246	0.026	0.0187	0
SJSA1_SD	0.0059	0.0058	0.0437	0.011	0.0165	0.0056	0.0558	0.048	0.0177	0.0073	0.0904	0.0226	0.0574
	SIMULATION RESULT(CELL DEATH)
CELL LINE/DRUG	E	B	N	W	B_W	B_N	N_W	E_B	E_N	E_W	E_B_W	E_B_N	E_N_W
A549	0.111969	0.078339	0.061554	0.055786	0.078705	0.077972	0.065033	0.291077	0.503021	0.110168	0.275665	0.63385	0.72168
MCF7	0.093536	0.079956	0.059113	0.046448	0.089355	0.149323	0.628082	0.355225	0.159851	0.084991	0.223877	0.482544	0.796326
U2OS	0.298935	0.263535	0.099365	0.07663	0.244431	0.294922	0.229813	0.581863	0.453262	0.097336	0.250122	0.699677	0.609955
769P	0.111282	0.202286	0.062103	0.064331	0.242813	0.249802	0.664673	0.138916	0.307297	0.223755	0.404831	0.349609	0.876221
A375	0.251602	0.202835	0.062927	0.065216	0.2444	0.251205	0.665497	0.499008	0.702744	0.228561	0.414688	0.90773	0.932129
A2780	0.089355	0.062531	0.043427	0.034546	0.064606	0.096008	0.637207	0.262848	0.495087	0.036713	0.097839	0.683044	0.697754
CAL51	0.080322	0.080292	0.059937	0.044525	0.086517	0.148224	0.636261	0.278839	0.464142	0.029327	0.084839	0.707764	0.712311
SJSA1	0.236938	0.261734	0.113937	0.088333	0.304703	0.432373	0.481277	0.539673	0.381149	0.306244	0.545959	0.713898	0.940796
	DIFFERENCE: EXPERMENTAL RESULT - SIMMULATION RESULT
CELL LINE/DRUG	E	B	N	W	B_W	B_N	N_W	E_B	E_N	E_W	E_B_W	E_B_N	E_N_W
A549	0.102351	-0.031779	-0.057094	-0.042716	-0.018285	0.083498	-0.005343	0.112913	-0.128221	0.091792	0.068275	0.02634	-0.27405
MCF7	-0.085436	-0.030886	0.007317	-0.005108	-0.043595	-0.047313	-0.121512	-0.325895	0.013779	-0.026011	-0.182847	0.001156	0.047204
U2OS	-0.099315	0.006235	-0.076595	0.02384	-0.003291	0.230958	-0.065863	0.141437	0.031278	0.125164	0.164168	0.155193	-0.136505
769P	-0.091272	-0.171756	-0.015493	0.244949	0.237567	0.210148	0.022877	-0.052546	0.211843	0.186355	0.186009	0.381611	-0.083361
A375	0.268998	-0.126165	0.000453	-0.027506	-0.10472	-0.035775	-0.348057	0.230462	0.203926	0.246329	0.222842	0.03684	-0.142549
A2780	0.178165	0.010059	0.007493	0.184954	0.202024	0.003392	-0.279117	0.116072	-0.011957	0.274957	0.326011	-0.098384	-0.214114
CAL51	0.471808	0.035238	0.185493	0.009625	0.055463	0.483256	-0.042241	0.490261	0.434028	0.426943	0.643501	0.255176	0.204359
SJSA1	-0.189648	-0.229614	0.051263	-0.005203	-0.129963	0.148537	0.111753	-0.094753	-0.035319	-0.143184	0.009181	-0.043278	-0.246086
