# Supplementary material for: Network dynamics-based cancer panel stratification for systemic prediction of anticancer drug response
Source: Nat Commun. 2017 Dec 5;8:1940. doi: 10.1038/s41467-017-02160-5 (PMC5717260; doi:10.1038/s41467-017-02160-5)
Supplement: Supplementary file 9 — Supplementary Data 6 [file 41467_2017_2160_MOESM9_ESM.xlsx]

## Sheet: interaction
Supplementary Data 6. All the state transition logics for Boolean network modeling
source node	interaction type	target node	References
e2f1	activation	atm	[1]
cycg	inhibition	atm	[1]
wip1	inhibition	atm	[1]
atm	activation	p53	[1]
e2f1	activation	p53	[1], [2]
mdm2	inhibition	p53	[1]
mdmx	inhibition	p53	[1]
wip1	inhibition	p53	[1], [3]
akt	activation	mdm2	[1]
arf	inhibition	mdm2	[1]
atm	inhibition	mdm2	[1]
cyce	inhibition	mdm2	[1]
cycg	activation	mdm2	[1]
mdmx	activation	mdm2	[1]
p53	activation	mdm2	[1]
rb	inhibition	mdm2	[1]
wip1	activation	mdm2	[1]
atm	inhibition	mdmx	[1]
mdm2	inhibition	mdmx	[1]
wip1	activation	mdmx	[1]
akt	activation	mdmx	[1]
arf	inhibition	mdmx	[1]
p53	activation	wip1	[1]
e2f1	activation	wip1	[1], [4]
p53	activation	cycg	[1]
p53	activation	pten	[1]
p53	activation	p21	[1]
akt	inhibition	p21	[1]
mdm2	inhibition	p21	[1]
pten	inhibition	akt	[1]
e2f1	activation	akt	[1], [5]
e2f1	activation	cyce	[1]
p21	inhibition	cyce	[1]
atm	inhibition	cyce	[1], [6]
atm	activation	rb	[1]
cyce	inhibition	rb	[1]
mdm2	inhibition	rb	[1]
mdmx	inhibition	rb	[1]
arf	inhibition	e2f1	[1]
atm	activation	e2f1	[1]
rb	inhibition	e2f1	[1]
mdm2	activation	e2f1	[1]
mdmx	inhibition	e2f1	[1], [7]
e2f1	activation	arf	[1]
p53	inhibition	arf	[1]
wip1	inhibition	arf	[1]
akt	activation	bcl2	[1]
p53	inhibition	bcl2	[1]
casp	inhibition	bcl2	[1]
e2f1	inhibition	bcl2	[1], [2]
p53	activation	bax	[1]
bcl2	inhibition	bax	[1]
e2f1	activation	bax	[1], [8]
akt	inhibition	bax	[1], [9]
cyce	inhibition	bax	[1], [10]
bcl2	inhibition	casp	[1]
p21	inhibition	casp	[1]
bax	activation	casp	[1]
e2f1	activation	casp	[1]
akt	inhibition	casp	[1]
References
1	Choi M, Shi J, Jung SH, Chen X, Cho KH. Attractor landscape analysis reveals feedback loops in the p53 network that control the cellular response to DNA damage. Sci Signal 5, ra83 (2012).
2	Polager S, Ginsberg D. p53 and E2f: partners in life and death. Nat Rev Cancer 9, 738-748 (2009).
3	Lu X, Ma O, Nguyen TA, Jones SN, Oren M, Donehower LA. The Wip1 Phosphatase acts as a gatekeeper in the p53-Mdm2 autoregulatory loop. Cancer Cell 12, 342-354 (2007).
4	Lowe J, Cha H, Lee MO, Mazur SJ, Appella E, Fornace AJ, Jr. Regulation of the Wip1 phosphatase and its effects on the stress response. Front Biosci (Landmark Ed) 17, 1480-1498 (2012).
5	Chaussepied M, Ginsberg D. Transcriptional regulation of AKT activation by E2F. Mol Cell 16, 831-837 (2004).
6	Costanzo V, et al. Reconstitution of an ATM-dependent checkpoint that inhibits chromosomal DNA replication following DNA damage. Mol Cell 6, 649-659 (2000).
7	Wunderlich M, Ghosh M, Weghorst K, Berberich SJ. MdmX represses E2F1 transactivation. Cell Cycle 3, 472-478 (2004).
8	Putzer BM. E2F1 death pathways as targets for cancer therapy. J Cell Mol Med 11, 239-251 (2007).
9	Tsuruta F, Masuyama N, Gotoh Y. The phosphatidylinositol 3-kinase (PI3K)-Akt pathway suppresses Bax translocation to mitochondria. J Biol Chem 277, 14040-14047 (2002).
10	Mazumder S, DuPree EL, Almasan A. A dual role of cyclin E in cell proliferation and apoptosis may provide a target for cancer therapy. Curr Cancer Drug Targets 4, 65-75 (2004).

## Sheet: DNA damage_0(noE)_logic table
basal level and interaction weight
ATM	basal level (bATM)	-1
E2F1	WEGIHT (wE2F1)	1
CycG	WEIGHT (wE2F1)	-2
Wip1	WEIGHT (wWip1)	-2
E2F1	CycG	Wip1	ATM(t)	SUM	ATM(t+1)
0	0	0	0	-1	0
0	0	0	1	-1	0
0	0	1	0	-3	0
0	0	1	1	-3	0
0	1	0	0	-3	0
0	1	0	1	-3	0
0	1	1	0	-5	0
0	1	1	1	-5	0
1	0	0	0	0	0
1	0	0	1	0	1
1	0	1	0	-2	0
1	0	1	1	-2	0
1	1	0	0	-2	0
1	1	0	1	-2	0
1	1	1	0	-4	0
1	1	1	1	-4	0
basal level and interaction weight
p53	basal level (bp53)	1
ATM	WEGIHT (wATM)	2
E2F1	WEGIHT (wE2F1)	1
Mdm2	WEGIHT (wMdm2)	-3
MdmX	WEGIHT (wMdmX)	-2
Wip1	WEGIHT (wWip1)	-2
ATM	E2F1	Mdm2	MdmX	Wip1	p53(t)	SUM	p53(t+1)
0	0	0	0	0	0	1	1
0	0	0	0	0	1	1	1
0	0	0	0	1	0	-1	0
0	0	0	0	1	1	-1	0
0	0	0	1	0	0	-1	0
0	0	0	1	0	1	-1	0
0	0	0	1	1	0	-3	0
0	0	0	1	1	1	-3	0
0	0	1	0	0	0	-2	0
0	0	1	0	0	1	-2	0
0	0	1	0	1	0	-4	0
0	0	1	0	1	1	-4	0
0	0	1	1	0	0	-4	0
0	0	1	1	0	0	-4	0
0	0	1	1	1	0	-6	0
0	0	1	1	1	1	-6	0
0	1	0	0	0	0	2	1
0	1	0	0	0	1	2	1
0	1	0	0	1	0	0	0
0	1	0	0	1	1	0	1
0	1	0	1	0	0	0	0
0	1	0	1	0	1	0	1
0	1	0	1	1	0	-2	0
0	1	0	1	1	1	-2	0
0	1	1	0	0	0	-1	0
0	1	1	0	0	1	-1	0
0	1	1	0	1	0	-3	0
0	1	1	0	1	1	-3	0
0	1	1	1	0	0	-3	0
0	1	1	1	0	0	-3	0
0	1	1	1	1	0	-5	0
0	1	1	1	1	1	-5	0
1	0	0	0	0	0	3	1
1	0	0	0	0	1	3	1
1	0	0	0	1	0	1	1
1	0	0	0	1	1	1	1
1	0	0	1	0	0	1	1
1	0	0	1	0	1	1	1
1	0	0	1	1	0	-1	0
1	0	0	1	1	1	-1	0
1	0	1	0	0	0	0	0
1	0	1	0	0	1	0	1
1	0	1	0	1	0	-2	0
1	0	1	0	1	1	-2	0
1	0	1	1	0	0	-2	0
1	0	1	1	0	0	-2	0
1	0	1	1	1	0	-4	0
1	0	1	1	1	1	-4	0
1	1	0	0	0	0	4	1
1	1	0	0	0	1	4	1
1	1	0	0	1	0	2	1
1	1	0	0	1	1	2	1
1	1	0	1	0	0	2	1
1	1	0	1	0	1	2	1
1	1	0	1	1	0	0	0
1	1	0	1	1	1	0	1
1	1	1	0	0	0	1	1
1	1	1	0	0	1	1	1
1	1	1	0	1	0	-1	0
1	1	1	0	1	1	-1	0
1	1	1	1	0	0	-1	0
1	1	1	1	0	0	-1	0
1	1	1	1	1	0	-3	0
1	1	1	1	1	1	-3	0
basal level and interaction weight
Wip1	basal level (bWip1)	-1
p53	WEGIHT (wp53)	2
E2F1	WEGIHT (wE2F1)	2
p53	E2F1	Wip1(t)	SUM	Wip1(t+1)
0	0	0	-1	0
0	0	1	-1	0
0	1	0	1	1
0	1	1	1	1
1	0	0	1	1
1	0	1	1	1
1	1	0	3	1
1	1	1	3	1
basal level and interaction weight
CycG	basal level (bCycG)	-1
p53	WEGIHT (wp53)	2
p53	CycG(t)	SUM	CycG(t+1)
0	0	1	1
0	1	1	1
1	0	2	1
1	1	2	1
basal level and interaction weight
PTEN	basal level (bPTEN)	-1
p53	WEGIHT (wp53)	2
p53	PTEN(t)	SUM	PTEN(t+1)
0	0	0	0
0	1	0	1
1	0	1	1
1	1	1	1
basal level and interaction weight
p21	basal level (bp21)	-1
p53	WEGIHT (wp53)	3
AKT	WEGIHT (wAKT)	-1
Mdm2	WEGIHT (wMdm2)	-1
p53	AKT	Mdm2	p21(t)	SUM	p21(t+1)
0	0	0	0	-1	0
0	0	0	1	-1	0
0	0	1	0	-2	0
0	0	1	1	-2	0
0	1	0	0	-2	0
0	1	0	1	-2	0
0	1	1	0	-3	0
0	1	1	1	-3	0
1	0	0	0	2	1
1	0	0	1	2	1
1	0	1	0	1	1
1	0	1	1	1	1
1	1	0	0	1	1
1	1	0	1	1	1
1	1	1	0	0	0
1	1	1	1	0	1
basal level and interaction weight
AKT	basal level (bAKT)	1
E2F1	WEGIHT (wE2F1)	2
PTEN	WEGIHT (wPTEN)	-3
E2F1	PTEN	AKT(t)	SUM	AKT(t+1)
0	0	0	1	1
0	0	1	1	1
0	1	0	-2	0
0	1	1	-2	0
1	0	0	3	1
1	0	1	3	1
1	1	0	0	0
1	1	1	0	1
basal level and interaction weight
CycE	basal level (bCycE)	1
E2F1	WEGIHT (wE2F1)	2
p21	WEGIHT (wp21)	-3
ATM	WEGIHT (wATM)	-2
E2F1	p21	ATM	CycE(t)	SUM	CycE(t+1)
0	0	0	0	1	1
0	0	0	1	1	1
0	0	1	0	-1	0
0	0	1	1	-1	0
0	1	0	0	-2	0
0	1	0	1	-2	0
0	1	1	0	-4	0
0	1	1	1	-4	0
1	0	0	0	3	1
1	0	0	1	3	1
1	0	1	0	1	1
1	0	1	1	1	1
1	1	0	0	0	0
1	1	0	1	0	1
1	1	1	0	-2	0
1	1	1	1	-2	0
basal level and interaction weight
Rb	basal level (bRb)	0
ATM	WEGIHT (wATM)	2
CycE	WEGIHT (wCycE)	-1
Mdm2	WEGIHT (wMdm2)	-1
Mdmx	WEGIHT (wMdmx)	-1
ATM	CycE	Mdm2	Mdmx	Rb(t)	SUM	Rb(t+1)
0	0	0	0	0	0	0
0	0	0	0	1	0	1
0	0	0	1	0	-1	0
0	0	0	1	1	-1	0
0	0	1	0	0	-1	0
0	0	1	0	1	-1	0
0	0	1	1	0	-2	0
0	0	1	1	1	-2	0
0	1	0	0	0	-1	0
0	1	0	0	1	-1	0
0	1	0	1	0	-2	0
0	1	0	1	1	-2	0
0	1	1	0	0	-2	0
0	1	1	0	1	-2	0
0	1	1	1	0	-3	0
0	1	1	1	1	-3	0
1	0	0	0	0	2	1
1	0	0	0	1	2	1
1	0	0	1	0	1	1
1	0	0	1	1	1	1
1	0	1	0	0	1	1
1	0	1	0	1	1	1
1	0	1	1	0	0	0
1	0	1	1	1	0	1
1	1	0	0	0	1	1
1	1	0	0	1	1	1
1	1	0	1	0	0	0
1	1	0	1	1	0	1
1	1	1	0	0	0	0
1	1	1	0	1	0	1
1	1	1	1	0	-1	0
1	1	1	1	1	-1	0
basal level and interaction weight
E2F1	basal level (bE2F1)	1
ATM	WEGIHT (wATM)	1
Mdm2	WEGIHT (wMdm2)	2
ARF	WEGIHT (wMdm2)	-3
Rb	WEGIHT (wRb)	-2
Mdmx	WEGIHT (wMdmx)	-2
ATM	Mdm2	ARF	Rb	Mdmx	E2F1(t)	SUM	E2F1(t+1)
0	0	0	0	0	0	1	1
0	0	0	0	0	1	1	1
0	0	0	0	1	0	-1	0
0	0	0	0	1	1	-1	0
0	0	0	1	0	0	-1	0
0	0	0	1	0	1	-1	0
0	0	0	1	1	0	-3	0
0	0	0	1	1	1	-3	0
0	0	1	0	0	0	-2	0
0	0	1	0	0	1	-2	0
0	0	1	0	1	0	-4	0
0	0	1	0	1	1	-4	0
0	0	1	1	0	0	-4	0
0	0	1	1	0	0	-4	0
0	0	1	1	1	0	-6	0
0	0	1	1	1	1	-6	0
0	1	0	0	0	0	3	1
0	1	0	0	0	1	3	1
0	1	0	0	1	0	1	1
0	1	0	0	1	1	1	1
0	1	0	1	0	0	1	1
0	1	0	1	0	1	1	1
0	1	0	1	1	0	-1	0
0	1	0	1	1	1	-1	0
0	1	1	0	0	0	0	0
0	1	1	0	0	1	0	1
0	1	1	0	1	0	-2	0
0	1	1	0	1	1	-2	0
0	1	1	1	0	0	-2	0
0	1	1	1	0	0	-2	0
0	1	1	1	1	0	-4	0
0	1	1	1	1	1	-4	0
1	0	0	0	0	0	2	1
1	0	0	0	0	1	2	1
1	0	0	0	1	0	0	0
1	0	0	0	1	1	0	1
1	0	0	1	0	0	0	0
1	0	0	1	0	1	0	1
1	0	0	1	1	0	-2	0
1	0	0	1	1	1	-2	0
1	0	1	0	0	0	-1	0
1	0	1	0	0	1	-1	0
1	0	1	0	1	0	-3	0
1	0	1	0	1	1	-3	0
1	0	1	1	0	0	-3	0
1	0	1	1	0	0	-3	0
1	0	1	1	1	0	-5	0
1	0	1	1	1	1	-5	0
1	1	0	0	0	0	4	1
1	1	0	0	0	1	4	1
1	1	0	0	1	0	2	1
1	1	0	0	1	1	2	1
1	1	0	1	0	0	2	1
1	1	0	1	0	1	2	1
1	1	0	1	1	0	0	0
1	1	0	1	1	1	0	1
1	1	1	0	0	0	1	1
1	1	1	0	0	1	1	1
1	1	1	0	1	0	-1	0
1	1	1	0	1	1	-1	0
1	1	1	1	0	0	-1	0
1	1	1	1	0	0	-1	0
1	1	1	1	1	0	-3	0
1	1	1	1	1	1	-3	0
basal level and interaction weight
ARF	basal level (bARF)	-1
E2F1	WEGIHT (wE2F1)	1
p53	WEGIHT (wp53)	-2
Wip1	WEGIHT (wWip1)	-2
E2F1	p53	Wip1	ARF(t)	SUM	ARF(t+1)
0	0	0	0	-1	0
0	0	0	1	-1	0
0	0	1	0	-3	0
0	0	1	1	-3	0
0	1	0	0	-3	0
0	1	0	1	-3	0
0	1	1	0	-5	0
0	1	1	1	-5	0
1	0	0	0	0	0
1	0	0	1	0	1
1	0	1	0	-2	0
1	0	1	1	-2	0
1	1	0	0	-2	0
1	1	0	1	-2	0
1	1	1	0	-4	0
1	1	1	1	-4	0
basal level and interaction weight
Bcl2	basal level (bBcl2)	0
AKT	WEGIHT (wAKT)	2
p53	WEGIHT (wp53)	-2
caspase	WEGIHT (wcaspase)	-1
E2F1	WEGIHT (wE2F1)	-2
AKT	p53	caspase	E2F1	Bcl2(t)	SUM	Bcl2(t+1)
0	0	0	0	0	0	0
0	0	0	0	1	0	1
0	0	0	1	0	-2	0
0	0	0	1	1	-2	0
0	0	1	0	0	-1	0
0	0	1	0	1	-1	0
0	0	1	1	0	-3	0
0	0	1	1	1	-3	0
0	1	0	0	0	-2	0
0	1	0	0	1	-2	0
0	1	0	1	0	-4	0
0	1	0	1	1	-4	0
0	1	1	0	0	-3	0
0	1	1	0	1	-3	0
0	1	1	1	0	-5	0
0	1	1	1	1	-5	0
1	0	0	0	0	2	1
1	0	0	0	1	2	1
1	0	0	1	0	0	0
1	0	0	1	1	0	1
1	0	1	0	0	1	1
1	0	1	0	1	1	1
1	0	1	1	0	-1	0
1	0	1	1	1	-1	0
1	1	0	0	0	0	0
1	1	0	0	1	0	1
1	1	0	1	0	-2	0
1	1	0	1	1	-2	0
1	1	1	0	0	-1	0
1	1	1	0	1	-1	0
1	1	1	1	0	-3	0
1	1	1	1	1	-3	0
basal level and interaction weight
BAX	basal level (bBAX)	-1
p53	WEGIHT (wp53)	2
E2F1	WEGIHT (wE2F1)	2
Bcl2	WEGIHT (wBcl2)	-2
AKT	WEGIHT (wAKT)	-2
CycE	WEGIHT (wCycE)	-2
p53	E2F1	Bcl2	AKT	CycE	BAX(t)	SUM	BAX(t+1)
0	0	0	0	0	0	-1	0
0	0	0	0	0	1	-1	0
0	0	0	0	1	0	-3	0
0	0	0	0	1	1	-3	0
0	0	0	1	0	0	-3	0
0	0	0	1	0	1	-3	0
0	0	0	1	1	0	-5	0
0	0	0	1	1	1	-5	0
0	0	1	0	0	0	-3	0
0	0	1	0	0	1	-3	0
0	0	1	0	1	0	-5	0
0	0	1	0	1	1	-5	0
0	0	1	1	0	0	-5	0
0	0	1	1	0	0	-5	0
0	0	1	1	1	0	-7	0
0	0	1	1	1	1	-7	0
0	1	0	0	0	0	1	1
0	1	0	0	0	1	1	1
0	1	0	0	1	0	-1	0
0	1	0	0	1	1	-1	0
0	1	0	1	0	0	-1	0
0	1	0	1	0	1	-1	0
0	1	0	1	1	0	-3	0
0	1	0	1	1	1	-3	0
0	1	1	0	0	0	-1	0
0	1	1	0	0	1	-1	0
0	1	1	0	1	0	-3	0
0	1	1	0	1	1	-3	0
0	1	1	1	0	0	-3	0
0	1	1	1	0	0	-3	0
0	1	1	1	1	0	-5	0
0	1	1	1	1	1	-5	0
1	0	0	0	0	0	1	1
1	0	0	0	0	1	1	1
1	0	0	0	1	0	-1	0
1	0	0	0	1	1	-1	0
1	0	0	1	0	0	-1	0
1	0	0	1	0	1	-1	0
1	0	0	1	1	0	-3	0
1	0	0	1	1	1	-3	0
1	0	1	0	0	0	-1	0
1	0	1	0	0	1	-1	0
1	0	1	0	1	0	-3	0
1	0	1	0	1	1	-3	0
1	0	1	1	0	0	-3	0
1	0	1	1	0	0	-3	0
1	0	1	1	1	0	-5	0
1	0	1	1	1	1	-5	0
1	1	0	0	0	0	3	1
1	1	0	0	0	1	3	1
1	1	0	0	1	0	1	1
1	1	0	0	1	1	1	1
1	1	0	1	0	0	1	1
1	1	0	1	0	1	1	1
1	1	0	1	1	0	-1	0
1	1	0	1	1	1	-1	0
1	1	1	0	0	0	1	1
1	1	1	0	0	1	1	1
1	1	1	0	1	0	-1	0
1	1	1	0	1	1	-1	0
1	1	1	1	0	0	-1	0
1	1	1	1	0	0	-1	0
1	1	1	1	1	0	-3	0
1	1	1	1	1	1	-3	0
basal level and interaction weight
caspase	basal level (bcaspase)	-1
BAX	WEGIHT (wp53)	2
E2F1	WEGIHT (wE2F1)	2
Bcl2	WEGIHT (wBcl2)	-2
AKT	WEGIHT (wAKT)	-1
p21	WEGIHT (wp21)	-1
BAX	E2F1	Bcl2	AKT	p21	caspase(t)	SUM	caspase(t+1)
0	0	0	0	0	0	-1	0
0	0	0	0	0	1	-1	0
0	0	0	0	1	0	-2	0
0	0	0	0	1	1	-2	0
0	0	0	1	0	0	-2	0
0	0	0	1	0	1	-2	0
0	0	0	1	1	0	-3	0
0	0	0	1	1	1	-3	0
0	0	1	0	0	0	-3	0
0	0	1	0	0	1	-3	0
0	0	1	0	1	0	-4	0
0	0	1	0	1	1	-4	0
0	0	1	1	0	0	-4	0
0	0	1	1	0	0	-4	0
0	0	1	1	1	0	-5	0
0	0	1	1	1	1	-5	0
0	1	0	0	0	0	1	1
0	1	0	0	0	1	1	1
0	1	0	0	1	0	0	0
0	1	0	0	1	1	0	1
0	1	0	1	0	0	0	0
0	1	0	1	0	1	0	1
0	1	0	1	1	0	-1	0
0	1	0	1	1	1	-1	0
0	1	1	0	0	0	-1	0
0	1	1	0	0	1	-1	0
0	1	1	0	1	0	-2	0
0	1	1	0	1	1	-2	0
0	1	1	1	0	0	-2	0
0	1	1	1	0	0	-2	0
0	1	1	1	1	0	-3	0
0	1	1	1	1	1	-3	0
1	0	0	0	0	0	1	1
1	0	0	0	0	1	1	1
1	0	0	0	1	0	0	0
1	0	0	0	1	1	0	1
1	0	0	1	0	0	0	0
1	0	0	1	0	1	0	1
1	0	0	1	1	0	-1	0
1	0	0	1	1	1	-1	0
1	0	1	0	0	0	-1	0
1	0	1	0	0	1	-1	0
1	0	1	0	1	0	-2	0
1	0	1	0	1	1	-2	0
1	0	1	1	0	0	-2	0
1	0	1	1	0	0	-2	0
1	0	1	1	1	0	-3	0
1	0	1	1	1	1	-3	0
1	1	0	0	0	0	3	1
1	1	0	0	0	1	3	1
1	1	0	0	1	0	2	1
1	1	0	0	1	1	2	1
1	1	0	1	0	0	2	1
1	1	0	1	0	1	2	1
1	1	0	1	1	0	1	1
1	1	0	1	1	1	1	1
1	1	1	0	0	0	1	1
1	1	1	0	0	1	1	1
1	1	1	0	1	0	0	0
1	1	1	0	1	1	0	1
1	1	1	1	0	0	0	0
1	1	1	1	0	0	0	0
1	1	1	1	1	0	-1	0
1	1	1	1	1	1	-1	0
basal level and interaction weight
MdmX	basal level (bMdmx)	1
AKT	WEIGHT (wAKT)	2
Wip1	WEIGHT (wWip1)	1
ATM	WEIGHT (wATM)	-2
Mdm2	WEIGHT (wMdm2)	-4
ARF	WEIGHT (wARF)	-3
AKT	Wip1	ATM	Mdm2	ARF	MdmX(t)	SUM	MdmX(t+1)
0	0	0	0	0	0	1	1
0	0	0	0	0	1	1	1
0	0	0	0	1	0	-2	0
0	0	0	0	1	1	-2	0
0	0	0	1	0	0	-3	0
0	0	0	1	0	1	-3	0
0	0	0	1	1	0	-6	0
0	0	0	1	1	1	-6	0
0	0	1	0	0	0	-1	0
0	0	1	0	0	1	-1	0
0	0	1	0	1	0	-4	0
0	0	1	0	1	1	-4	0
0	0	1	1	0	0	-5	0
0	0	1	1	0	0	-5	0
0	0	1	1	1	0	-8	0
0	0	1	1	1	1	-8	0
0	1	0	0	0	0	2	1
0	1	0	0	0	1	2	1
0	1	0	0	1	0	-1	0
0	1	0	0	1	1	-1	0
0	1	0	1	0	0	-2	0
0	1	0	1	0	1	-2	0
0	1	0	1	1	0	-5	0
0	1	0	1	1	1	-5	0
0	1	1	0	0	0	0	0
0	1	1	0	0	1	0	1
0	1	1	0	1	0	-3	0
0	1	1	0	1	1	-3	0
0	1	1	1	0	0	-4	0
0	1	1	1	0	0	-4	0
0	1	1	1	1	0	-7	0
0	1	1	1	1	1	-7	0
1	0	0	0	0	0	3	1
1	0	0	0	0	1	3	1
1	0	0	0	1	0	0	0
1	0	0	0	1	1	0	1
1	0	0	1	0	0	-1	0
1	0	0	1	0	1	-1	0
1	0	0	1	1	0	-4	0
1	0	0	1	1	1	-4	0
1	0	1	0	0	0	1	1
1	0	1	0	0	1	1	1
1	0	1	0	1	0	-2	0
1	0	1	0	1	1	-2	0
1	0	1	1	0	0	-3	0
1	0	1	1	0	0	-3	0
1	0	1	1	1	0	-6	0
1	0	1	1	1	1	-6	0
1	1	0	0	0	0	4	1
1	1	0	0	0	1	4	1
1	1	0	0	1	0	1	1
1	1	0	0	1	1	1	1
1	1	0	1	0	0	0	0
1	1	0	1	0	1	0	1
1	1	0	1	1	0	-3	0
1	1	0	1	1	1	-3	0
1	1	1	0	0	0	2	1
1	1	1	0	0	1	2	1
1	1	1	0	1	0	-1	0
1	1	1	0	1	1	-1	0
1	1	1	1	0	0	-2	0
1	1	1	1	0	0	-2	0
1	1	1	1	1	0	-5	0
1	1	1	1	1	1	-5	0
basal level and interaction weight
Mdm2	basal level (bMdm2)	1
AKT	WEIGHT (wAKT)	2
CycG	WEIGHT (wCycG)	1
MdmX	WEIGHT (wMdmx)	2
p53	WEIGHT (wp53)	1
Wip1	WEIGHT (wWip1)	2
ARF	WEIGHT (wARF)	-3
ATM	WEIGHT (wATM)	-2
CycE	WEIGHT (wCycE)	-2
Rb	WEIGHT (wRb)	-2
AKT	CycG	MdmX	p53	Wip1	ARF	ATM	CycE	Rb	Mdm2(t)	SUM	Mdm2(t+1)
0	0	0	0	0	0	0	0	0	0	1	1
0	0	0	0	0	0	0	0	0	1	1	1
0	0	0	0	0	0	0	0	1	0	-1	0
0	0	0	0	0	0	0	0	1	1	-1	0
0	0	0	0	0	0	0	1	0	0	-1	0
0	0	0	0	0	0	0	1	0	1	-1	0
0	0	0	0	0	0	0	1	1	0	-3	0
0	0	0	0	0	0	0	1	1	1	-3	0
0	0	0	0	0	0	1	0	0	0	-1	0
0	0	0	0	0	0	1	0	0	1	-1	0
0	0	0	0	0	0	1	0	1	0	-3	0
0	0	0	0	0	0	1	0	1	1	-3	0
0	0	0	0	0	0	1	1	0	0	-3	0
0	0	0	0	0	0	1	1	0	1	-3	0
0	0	0	0	0	0	1	1	1	0	-5	0
0	0	0	0	0	0	1	1	1	1	-5	0
0	0	0	0	0	1	0	0	0	0	-2	0
0	0	0	0	0	1	0	0	0	1	-2	0
0	0	0	0	0	1	0	0	1	0	-4	0
0	0	0	0	0	1	0	0	1	1	-4	0
0	0	0	0	0	1	0	1	0	0	-4	0
0	0	0	0	0	1	0	1	0	1	-4	0
0	0	0	0	0	1	0	1	1	0	-6	0
0	0	0	0	0	1	0	1	1	1	-6	0
0	0	0	0	0	1	1	0	0	0	-4	0
0	0	0	0	0	1	1	0	0	1	-4	0
0	0	0	0	0	1	1	0	1	0	-6	0
0	0	0	0	0	1	1	0	1	1	-6	0
0	0	0	0	0	1	1	1	0	0	-6	0
0	0	0	0	0	1	1	1	0	1	-6	0
0	0	0	0	0	1	1	1	1	0	-8	0
0	0	0	0	0	1	1	1	1	1	-8	0
0	0	0	0	1	0	0	0	0	0	3	1
0	0	0	0	1	0	0	0	0	1	3	1
0	0	0	0	1	0	0	0	1	0	1	1
0	0	0	0	1	0	0	0	1	1	1	1
0	0	0	0	1	0	0	1	0	0	1	1
0	0	0	0	1	0	0	1	0	1	1	1
0	0	0	0	1	0	0	1	1	0	-1	0
0	0	0	0	1	0	0	1	1	1	-1	0
0	0	0	0	1	0	1	0	0	0	1	1
0	0	0	0	1	0	1	0	0	1	1	1
0	0	0	0	1	0	1	0	1	0	-1	0
0	0	0	0	1	0	1	0	1	1	-1	0
0	0	0	0	1	0	1	1	0	0	-1	0
0	0	0	0	1	0	1	1	0	1	-1	0
0	0	0	0	1	0	1	1	1	0	-3	0
0	0	0	0	1	0	1	1	1	1	-3	0
0	0	0	0	1	1	0	0	0	0	0	0
0	0	0	0	1	1	0	0	0	1	0	1
0	0	0	0	1	1	0	0	1	0	-2	0
0	0	0	0	1	1	0	0	1	1	-2	0
0	0	0	0	1	1	0	1	0	0	-2	0
0	0	0	0	1	1	0	1	0	1	-2	0
0	0	0	0	1	1	0	1	1	0	-4	0
0	0	0	0	1	1	0	1	1	1	-4	0
0	0	0	0	1	1	1	0	0	0	-2	0
0	0	0	0	1	1	1	0	0	1	-2	0
0	0	0	0	1	1	1	0	1	0	-4	0
0	0	0	0	1	1	1	0	1	1	-4	0
0	0	0	0	1	1	1	1	0	0	-4	0
0	0	0	0	1	1	1	1	0	1	-4	0
0	0	0	0	1	1	1	1	1	0	-6	0
0	0	0	0	1	1	1	1	1	1	-6	0
0	0	0	1	0	0	0	0	0	0	2	1
0	0	0	1	0	0	0	0	0	1	2	1
0	0	0	1	0	0	0	0	1	0	0	0
0	0	0	1	0	0	0	0	1	1	0	1
0	0	0	1	0	0	0	1	0	0	0	0
0	0	0	1	0	0	0	1	0	1	0	1
0	0	0	1	0	0	0	1	1	0	-2	0
0	0	0	1	0	0	0	1	1	1	-2	0
0	0	0	1	0	0	1	0	0	0	0	0
0	0	0	1	0	0	1	0	0	1	0	1
0	0	0	1	0	0	1	0	1	0	-2	0
0	0	0	1	0	0	1	0	1	1	-2	0
0	0	0	1	0	0	1	1	0	0	-2	0
0	0	0	1	0	0	1	1	0	1	-2	0
0	0	0	1	0	0	1	1	1	0	-4	0
0	0	0	1	0	0	1	1	1	1	-4	0
0	0	0	1	0	1	0	0	0	0	-1	0
0	0	0	1	0	1	0	0	0	1	-1	0
0	0	0	1	0	1	0	0	1	0	-3	0
0	0	0	1	0	1	0	0	1	1	-3	0
0	0	0	1	0	1	0	1	0	0	-3	0
0	0	0	1	0	1	0	1	0	1	-3	0
0	0	0	1	0	1	0	1	1	0	-5	0
0	0	0	1	0	1	0	1	1	1	-5	0
0	0	0	1	0	1	1	0	0	0	-3	0
0	0	0	1	0	1	1	0	0	1	-3	0
0	0	0	1	0	1	1	0	1	0	-5	0
0	0	0	1	0	1	1	0	1	1	-5	0
0	0	0	1	0	1	1	1	0	0	-5	0
0	0	0	1	0	1	1	1	0	1	-5	0
0	0	0	1	0	1	1	1	1	0	-7	0
0	0	0	1	0	1	1	1	1	1	-7	0
0	0	0	1	1	0	0	0	0	0	4	1
0	0	0	1	1	0	0	0	0	1	4	1
0	0	0	1	1	0	0	0	1	0	2	1
0	0	0	1	1	0	0	0	1	1	2	1
0	0	0	1	1	0	0	1	0	0	2	1
0	0	0	1	1	0	0	1	0	1	2	1
0	0	0	1	1	0	0	1	1	0	0	0
0	0	0	1	1	0	0	1	1	1	0	1
0	0	0	1	1	0	1	0	0	0	2	1
0	0	0	1	1	0	1	0	0	1	2	1
0	0	0	1	1	0	1	0	1	0	0	0
0	0	0	1	1	0	1	0	1	1	0	1
0	0	0	1	1	0	1	1	0	0	0	0
0	0	0	1	1	0	1	1	0	1	0	1
0	0	0	1	1	0	1	1	1	0	-2	0
0	0	0	1	1	0	1	1	1	1	-2	0
0	0	0	1	1	1	0	0	0	0	1	1
0	0	0	1	1	1	0	0	0	1	1	1
0	0	0	1	1	1	0	0	1	0	-1	0
0	0	0	1	1	1	0	0	1	1	-1	0
0	0	0	1	1	1	0	1	0	0	-1	0
0	0	0	1	1	1	0	1	0	1	-1	0
0	0	0	1	1	1	0	1	1	0	-3	0
0	0	0	1	1	1	0	1	1	1	-3	0
0	0	0	1	1	1	1	0	0	0	-1	0
0	0	0	1	1	1	1	0	0	1	-1	0
0	0	0	1	1	1	1	0	1	0	-3	0
0	0	0	1	1	1	1	0	1	1	-3	0
0	0	0	1	1	1	1	1	0	0	-3	0
0	0	0	1	1	1	1	1	0	1	-3	0
0	0	0	1	1	1	1	1	1	0	-5	0
0	0	0	1	1	1	1	1	1	1	-5	0
0	0	1	0	0	0	0	0	0	0	3	1
0	0	1	0	0	0	0	0	0	1	3	1
0	0	1	0	0	0	0	0	1	0	1	1
0	0	1	0	0	0	0	0	1	1	1	1
0	0	1	0	0	0	0	1	0	0	1	1
0	0	1	0	0	0	0	1	0	1	1	1
0	0	1	0	0	0	0	1	1	0	-1	0
0	0	1	0	0	0	0	1	1	1	-1	0
0	0	1	0	0	0	1	0	0	0	1	1
0	0	1	0	0	0	1	0	0	1	1	1
0	0	1	0	0	0	1	0	1	0	-1	0
0	0	1	0	0	0	1	0	1	1	-1	0
0	0	1	0	0	0	1	1	0	0	-1	0
0	0	1	0	0	0	1	1	0	1	-1	0
0	0	1	0	0	0	1	1	1	0	-3	0
0	0	1	0	0	0	1	1	1	1	-3	0
0	0	1	0	0	1	0	0	0	0	0	0
0	0	1	0	0	1	0	0	0	1	0	1
0	0	1	0	0	1	0	0	1	0	-2	0
0	0	1	0	0	1	0	0	1	1	-2	0
0	0	1	0	0	1	0	1	0	0	-2	0
0	0	1	0	0	1	0	1	0	1	-2	0
0	0	1	0	0	1	0	1	1	0	-4	0
0	0	1	0	0	1	0	1	1	1	-4	0
0	0	1	0	0	1	1	0	0	0	-2	0
0	0	1	0	0	1	1	0	0	1	-2	0
0	0	1	0	0	1	1	0	1	0	-4	0
0	0	1	0	0	1	1	0	1	1	-4	0
0	0	1	0	0	1	1	1	0	0	-4	0
0	0	1	0	0	1	1	1	0	1	-4	0
0	0	1	0	0	1	1	1	1	0	-6	0
0	0	1	0	0	1	1	1	1	1	-6	0
0	0	1	0	1	0	0	0	0	0	5	1
0	0	1	0	1	0	0	0	0	1	5	1
0	0	1	0	1	0	0	0	1	0	3	1
0	0	1	0	1	0	0	0	1	1	3	1
0	0	1	0	1	0	0	1	0	0	3	1
0	0	1	0	1	0	0	1	0	1	3	1
0	0	1	0	1	0	0	1	1	0	1	1
0	0	1	0	1	0	0	1	1	1	1	1
0	0	1	0	1	0	1	0	0	0	3	1
0	0	1	0	1	0	1	0	0	1	3	1
0	0	1	0	1	0	1	0	1	0	1	1
0	0	1	0	1	0	1	0	1	1	1	1
0	0	1	0	1	0	1	1	0	0	1	1
0	0	1	0	1	0	1	1	0	1	1	1
0	0	1	0	1	0	1	1	1	0	-1	0
0	0	1	0	1	0	1	1	1	1	-1	0
0	0	1	0	1	1	0	0	0	0	2	1
0	0	1	0	1	1	0	0	0	1	2	1
0	0	1	0	1	1	0	0	1	0	0	0
0	0	1	0	1	1	0	0	1	1	0	1
0	0	1	0	1	1	0	1	0	0	0	0
0	0	1	0	1	1	0	1	0	1	0	1
0	0	1	0	1	1	0	1	1	0	-2	0
0	0	1	0	1	1	0	1	1	1	-2	0
0	0	1	0	1	1	1	0	0	0	0	0
0	0	1	0	1	1	1	0	0	1	0	1
0	0	1	0	1	1	1	0	1	0	-2	0
0	0	1	0	1	1	1	0	1	1	-2	0
0	0	1	0	1	1	1	1	0	0	-2	0
0	0	1	0	1	1	1	1	0	1	-2	0
0	0	1	0	1	1	1	1	1	0	-4	0
0	0	1	0	1	1	1	1	1	1	-4	0
0	0	1	1	0	0	0	0	0	0	4	1
0	0	1	1	0	0	0	0	0	1	4	1
0	0	1	1	0	0	0	0	1	0	2	1
0	0	1	1	0	0	0	0	1	1	2	1
0	0	1	1	0	0	0	1	0	0	2	1
0	0	1	1	0	0	0	1	0	1	2	1
0	0	1	1	0	0	0	1	1	0	0	0
0	0	1	1	0	0	0	1	1	1	0	1
0	0	1	1	0	0	1	0	0	0	2	1
0	0	1	1	0	0	1	0	0	1	2	1
0	0	1	1	0	0	1	0	1	0	0	0
0	0	1	1	0	0	1	0	1	1	0	1
0	0	1	1	0	0	1	1	0	0	0	0
0	0	1	1	0	0	1	1	0	1	0	1
0	0	1	1	0	0	1	1	1	0	-2	0
0	0	1	1	0	0	1	1	1	1	-2	0
0	0	1	1	0	1	0	0	0	0	1	1
0	0	1	1	0	1	0	0	0	1	1	1
0	0	1	1	0	1	0	0	1	0	-1	0
0	0	1	1	0	1	0	0	1	1	-1	0
0	0	1	1	0	1	0	1	0	0	-1	0
0	0	1	1	0	1	0	1	0	1	-1	0
0	0	1	1	0	1	0	1	1	0	-3	0
0	0	1	1	0	1	0	1	1	1	-3	0
0	0	1	1	0	1	1	0	0	0	-1	0
0	0	1	1	0	1	1	0	0	1	-1	0
0	0	1	1	0	1	1	0	1	0	-3	0
0	0	1	1	0	1	1	0	1	1	-3	0
0	0	1	1	0	1	1	1	0	0	-3	0
0	0	1	1	0	1	1	1	0	1	-3	0
0	0	1	1	0	1	1	1	1	0	-5	0
0	0	1	1	0	1	1	1	1	1	-5	0
0	0	1	1	1	0	0	0	0	0	6	1
0	0	1	1	1	0	0	0	0	1	6	1
0	0	1	1	1	0	0	0	1	0	4	1
0	0	1	1	1	0	0	0	1	1	4	1
0	0	1	1	1	0	0	1	0	0	4	1
0	0	1	1	1	0	0	1	0	1	4	1
0	0	1	1	1	0	0	1	1	0	2	1
0	0	1	1	1	0	0	1	1	1	2	1
0	0	1	1	1	0	1	0	0	0	4	1
0	0	1	1	1	0	1	0	0	1	4	1
0	0	1	1	1	0	1	0	1	0	2	1
0	0	1	1	1	0	1	0	1	1	2	1
0	0	1	1	1	0	1	1	0	0	2	1
0	0	1	1	1	0	1	1	0	1	2	1
0	0	1	1	1	0	1	1	1	0	0	0
0	0	1	1	1	0	1	1	1	1	0	1
0	0	1	1	1	1	0	0	0	0	3	1
0	0	1	1	1	1	0	0	0	1	3	1
0	0	1	1	1	1	0	0	1	0	1	1
0	0	1	1	1	1	0	0	1	1	1	1
0	0	1	1	1	1	0	1	0	0	1	1
0	0	1	1	1	1	0	1	0	1	1	1
0	0	1	1	1	1	0	1	1	0	-1	0
0	0	1	1	1	1	0	1	1	1	-1	0
0	0	1	1	1	1	1	0	0	0	1	1
0	0	1	1	1	1	1	0	0	1	1	1
0	0	1	1	1	1	1	0	1	0	-1	0
0	0	1	1	1	1	1	0	1	1	-1	0
0	0	1	1	1	1	1	1	0	0	-1	0
0	0	1	1	1	1	1	1	0	1	-1	0
0	0	1	1	1	1	1	1	1	0	-3	0
0	0	1	1	1	1	1	1	1	1	-3	0
0	1	0	0	0	0	0	0	0	0	2	1
0	1	0	0	0	0	0	0	0	1	2	1
0	1	0	0	0	0	0	0	1	0	0	0
0	1	0	0	0	0	0	0	1	1	0	1
0	1	0	0	0	0	0	1	0	0	0	0
0	1	0	0	0	0	0	1	0	1	0	1
0	1	0	0	0	0	0	1	1	0	-2	0
0	1	0	0	0	0	0	1	1	1	-2	0
0	1	0	0	0	0	1	0	0	0	0	0
0	1	0	0	0	0	1	0	0	1	0	1
0	1	0	0	0	0	1	0	1	0	-2	0
0	1	0	0	0	0	1	0	1	1	-2	0
0	1	0	0	0	0	1	1	0	0	-2	0
0	1	0	0	0	0	1	1	0	1	-2	0
0	1	0	0	0	0	1	1	1	0	-4	0
0	1	0	0	0	0	1	1	1	1	-4	0
0	1	0	0	0	1	0	0	0	0	-1	0
0	1	0	0	0	1	0	0	0	1	-1	0
0	1	0	0	0	1	0	0	1	0	-3	0
0	1	0	0	0	1	0	0	1	1	-3	0
0	1	0	0	0	1	0	1	0	0	-3	0
0	1	0	0	0	1	0	1	0	1	-3	0
0	1	0	0	0	1	0	1	1	0	-5	0
0	1	0	0	0	1	0	1	1	1	-5	0
0	1	0	0	0	1	1	0	0	0	-3	0
0	1	0	0	0	1	1	0	0	1	-3	0
0	1	0	0	0	1	1	0	1	0	-5	0
0	1	0	0	0	1	1	0	1	1	-5	0
0	1	0	0	0	1	1	1	0	0	-5	0
0	1	0	0	0	1	1	1	0	1	-5	0
0	1	0	0	0	1	1	1	1	0	-7	0
0	1	0	0	0	1	1	1	1	1	-7	0
0	1	0	0	1	0	0	0	0	0	4	1
0	1	0	0	1	0	0	0	0	1	4	1
0	1	0	0	1	0	0	0	1	0	2	1
0	1	0	0	1	0	0	0	1	1	2	1
0	1	0	0	1	0	0	1	0	0	2	1
0	1	0	0	1	0	0	1	0	1	2	1
0	1	0	0	1	0	0	1	1	0	0	0
0	1	0	0	1	0	0	1	1	1	0	1
0	1	0	0	1	0	1	0	0	0	2	1
0	1	0	0	1	0	1	0	0	1	2	1
0	1	0	0	1	0	1	0	1	0	0	0
0	1	0	0	1	0	1	0	1	1	0	1
0	1	0	0	1	0	1	1	0	0	0	0
0	1	0	0	1	0	1	1	0	1	0	1
0	1	0	0	1	0	1	1	1	0	-2	0
0	1	0	0	1	0	1	1	1	1	-2	0
0	1	0	0	1	1	0	0	0	0	1	1
0	1	0	0	1	1	0	0	0	1	1	1
0	1	0	0	1	1	0	0	1	0	-1	0
0	1	0	0	1	1	0	0	1	1	-1	0
0	1	0	0	1	1	0	1	0	0	-1	0
0	1	0	0	1	1	0	1	0	1	-1	0
0	1	0	0	1	1	0	1	1	0	-3	0
0	1	0	0	1	1	0	1	1	1	-3	0
0	1	0	0	1	1	1	0	0	0	-1	0
0	1	0	0	1	1	1	0	0	1	-1	0
0	1	0	0	1	1	1	0	1	0	-3	0
0	1	0	0	1	1	1	0	1	1	-3	0
0	1	0	0	1	1	1	1	0	0	-3	0
0	1	0	0	1	1	1	1	0	1	-3	0
0	1	0	0	1	1	1	1	1	0	-5	0
0	1	0	0	1	1	1	1	1	1	-5	0
0	1	0	1	0	0	0	0	0	0	3	1
0	1	0	1	0	0	0	0	0	1	3	1
0	1	0	1	0	0	0	0	1	0	1	1
0	1	0	1	0	0	0	0	1	1	1	1
0	1	0	1	0	0	0	1	0	0	1	1
0	1	0	1	0	0	0	1	0	1	1	1
0	1	0	1	0	0	0	1	1	0	-1	0
0	1	0	1	0	0	0	1	1	1	-1	0
0	1	0	1	0	0	1	0	0	0	1	1
0	1	0	1	0	0	1	0	0	1	1	1
0	1	0	1	0	0	1	0	1	0	-1	0
0	1	0	1	0	0	1	0	1	1	-1	0
0	1	0	1	0	0	1	1	0	0	-1	0
0	1	0	1	0	0	1	1	0	1	-1	0
0	1	0	1	0	0	1	1	1	0	-3	0
0	1	0	1	0	0	1	1	1	1	-3	0
0	1	0	1	0	1	0	0	0	0	0	0
0	1	0	1	0	1	0	0	0	1	0	1
0	1	0	1	0	1	0	0	1	0	-2	0
0	1	0	1	0	1	0	0	1	1	-2	0
0	1	0	1	0	1	0	1	0	0	-2	0
0	1	0	1	0	1	0	1	0	1	-2	0
0	1	0	1	0	1	0	1	1	0	-4	0
0	1	0	1	0	1	0	1	1	1	-4	0
0	1	0	1	0	1	1	0	0	0	-2	0
0	1	0	1	0	1	1	0	0	1	-2	0
0	1	0	1	0	1	1	0	1	0	-4	0
0	1	0	1	0	1	1	0	1	1	-4	0
0	1	0	1	0	1	1	1	0	0	-4	0
0	1	0	1	0	1	1	1	0	1	-4	0
0	1	0	1	0	1	1	1	1	0	-6	0
0	1	0	1	0	1	1	1	1	1	-6	0
0	1	0	1	1	0	0	0	0	0	5	1
0	1	0	1	1	0	0	0	0	1	5	1
0	1	0	1	1	0	0	0	1	0	3	1
0	1	0	1	1	0	0	0	1	1	3	1
0	1	0	1	1	0	0	1	0	0	3	1
0	1	0	1	1	0	0	1	0	1	3	1
0	1	0	1	1	0	0	1	1	0	1	1
0	1	0	1	1	0	0	1	1	1	1	1
0	1	0	1	1	0	1	0	0	0	3	1
0	1	0	1	1	0	1	0	0	1	3	1
0	1	0	1	1	0	1	0	1	0	1	1
0	1	0	1	1	0	1	0	1	1	1	1
0	1	0	1	1	0	1	1	0	0	1	1
0	1	0	1	1	0	1	1	0	1	1	1
0	1	0	1	1	0	1	1	1	0	-1	0
0	1	0	1	1	0	1	1	1	1	-1	0
0	1	0	1	1	1	0	0	0	0	2	1
0	1	0	1	1	1	0	0	0	1	2	1
0	1	0	1	1	1	0	0	1	0	0	0
0	1	0	1	1	1	0	0	1	1	0	1
0	1	0	1	1	1	0	1	0	0	0	0
0	1	0	1	1	1	0	1	0	1	0	1
0	1	0	1	1	1	0	1	1	0	-2	0
0	1	0	1	1	1	0	1	1	1	-2	0
0	1	0	1	1	1	1	0	0	0	0	0
0	1	0	1	1	1	1	0	0	1	0	1
0	1	0	1	1	1	1	0	1	0	-2	0
0	1	0	1	1	1	1	0	1	1	-2	0
0	1	0	1	1	1	1	1	0	0	-2	0
0	1	0	1	1	1	1	1	0	1	-2	0
0	1	0	1	1	1	1	1	1	0	-4	0
0	1	0	1	1	1	1	1	1	1	-4	0
0	1	1	0	0	0	0	0	0	0	4	1
0	1	1	0	0	0	0	0	0	1	4	1
0	1	1	0	0	0	0	0	1	0	2	1
0	1	1	0	0	0	0	0	1	1	2	1
0	1	1	0	0	0	0	1	0	0	2	1
0	1	1	0	0	0	0	1	0	1	2	1
0	1	1	0	0	0	0	1	1	0	0	0
0	1	1	0	0	0	0	1	1	1	0	1
0	1	1	0	0	0	1	0	0	0	2	1
0	1	1	0	0	0	1	0	0	1	2	1
0	1	1	0	0	0	1	0	1	0	0	0
0	1	1	0	0	0	1	0	1	1	0	1
0	1	1	0	0	0	1	1	0	0	0	0
0	1	1	0	0	0	1	1	0	1	0	1
0	1	1	0	0	0	1	1	1	0	-2	0
0	1	1	0	0	0	1	1	1	1	-2	0
0	1	1	0	0	1	0	0	0	0	1	1
0	1	1	0	0	1	0	0	0	1	1	1
0	1	1	0	0	1	0	0	1	0	-1	0
0	1	1	0	0	1	0	0	1	1	-1	0
0	1	1	0	0	1	0	1	0	0	-1	0
0	1	1	0	0	1	0	1	0	1	-1	0
0	1	1	0	0	1	0	1	1	0	-3	0
0	1	1	0	0	1	0	1	1	1	-3	0
0	1	1	0	0	1	1	0	0	0	-1	0
0	1	1	0	0	1	1	0	0	1	-1	0
0	1	1	0	0	1	1	0	1	0	-3	0
0	1	1	0	0	1	1	0	1	1	-3	0
0	1	1	0	0	1	1	1	0	0	-3	0
0	1	1	0	0	1	1	1	0	1	-3	0
0	1	1	0	0	1	1	1	1	0	-5	0
0	1	1	0	0	1	1	1	1	1	-5	0
0	1	1	0	1	0	0	0	0	0	6	1
0	1	1	0	1	0	0	0	0	1	6	1
0	1	1	0	1	0	0	0	1	0	4	1
0	1	1	0	1	0	0	0	1	1	4	1
0	1	1	0	1	0	0	1	0	0	4	1
0	1	1	0	1	0	0	1	0	1	4	1
0	1	1	0	1	0	0	1	1	0	2	1
0	1	1	0	1	0	0	1	1	1	2	1
0	1	1	0	1	0	1	0	0	0	4	1
0	1	1	0	1	0	1	0	0	1	4	1
0	1	1	0	1	0	1	0	1	0	2	1
0	1	1	0	1	0	1	0	1	1	2	1
0	1	1	0	1	0	1	1	0	0	2	1
0	1	1	0	1	0	1	1	0	1	2	1
0	1	1	0	1	0	1	1	1	0	0	0
0	1	1	0	1	0	1	1	1	1	0	1
0	1	1	0	1	1	0	0	0	0	3	1
0	1	1	0	1	1	0	0	0	1	3	1
0	1	1	0	1	1	0	0	1	0	1	1
0	1	1	0	1	1	0	0	1	1	1	1
0	1	1	0	1	1	0	1	0	0	1	1
0	1	1	0	1	1	0	1	0	1	1	1
0	1	1	0	1	1	0	1	1	0	-1	0
0	1	1	0	1	1	0	1	1	1	-1	0
0	1	1	0	1	1	1	0	0	0	1	1
0	1	1	0	1	1	1	0	0	1	1	1
0	1	1	0	1	1	1	0	1	0	-1	0
0	1	1	0	1	1	1	0	1	1	-1	0
0	1	1	0	1	1	1	1	0	0	-1	0
0	1	1	0	1	1	1	1	0	1	-1	0
0	1	1	0	1	1	1	1	1	0	-3	0
0	1	1	0	1	1	1	1	1	1	-3	0
0	1	1	1	0	0	0	0	0	0	5	1
0	1	1	1	0	0	0	0	0	1	5	1
0	1	1	1	0	0	0	0	1	0	3	1
0	1	1	1	0	0	0	0	1	1	3	1
0	1	1	1	0	0	0	1	0	0	3	1
0	1	1	1	0	0	0	1	0	1	3	1
0	1	1	1	0	0	0	1	1	0	1	1
0	1	1	1	0	0	0	1	1	1	1	1
0	1	1	1	0	0	1	0	0	0	3	1
0	1	1	1	0	0	1	0	0	1	3	1
0	1	1	1	0	0	1	0	1	0	1	1
0	1	1	1	0	0	1	0	1	1	1	1
0	1	1	1	0	0	1	1	0	0	1	1
0	1	1	1	0	0	1	1	0	1	1	1
0	1	1	1	0	0	1	1	1	0	-1	0
0	1	1	1	0	0	1	1	1	1	-1	0
0	1	1	1	0	1	0	0	0	0	2	1
0	1	1	1	0	1	0	0	0	1	2	1
0	1	1	1	0	1	0	0	1	0	0	0
0	1	1	1	0	1	0	0	1	1	0	1
0	1	1	1	0	1	0	1	0	0	0	0
0	1	1	1	0	1	0	1	0	1	0	1
0	1	1	1	0	1	0	1	1	0	-2	0
0	1	1	1	0	1	0	1	1	1	-2	0
0	1	1	1	0	1	1	0	0	0	0	0
0	1	1	1	0	1	1	0	0	1	0	1
0	1	1	1	0	1	1	0	1	0	-2	0
0	1	1	1	0	1	1	0	1	1	-2	0
0	1	1	1	0	1	1	1	0	0	-2	0
0	1	1	1	0	1	1	1	0	1	-2	0
0	1	1	1	0	1	1	1	1	0	-4	0
0	1	1	1	0	1	1	1	1	1	-4	0
0	1	1	1	1	0	0	0	0	0	7	1
0	1	1	1	1	0	0	0	0	1	7	1
0	1	1	1	1	0	0	0	1	0	5	1
0	1	1	1	1	0	0	0	1	1	5	1
0	1	1	1	1	0	0	1	0	0	5	1
0	1	1	1	1	0	0	1	0	1	5	1
0	1	1	1	1	0	0	1	1	0	3	1
0	1	1	1	1	0	0	1	1	1	3	1
0	1	1	1	1	0	1	0	0	0	5	1
0	1	1	1	1	0	1	0	0	1	5	1
0	1	1	1	1	0	1	0	1	0	3	1
0	1	1	1	1	0	1	0	1	1	3	1
0	1	1	1	1	0	1	1	0	0	3	1
0	1	1	1	1	0	1	1	0	1	3	1
0	1	1	1	1	0	1	1	1	0	1	1
0	1	1	1	1	0	1	1	1	1	1	1
0	1	1	1	1	1	0	0	0	0	4	1
0	1	1	1	1	1	0	0	0	1	4	1
0	1	1	1	1	1	0	0	1	0	2	1
0	1	1	1	1	1	0	0	1	1	2	1
0	1	1	1	1	1	0	1	0	0	2	1
0	1	1	1	1	1	0	1	0	1	2	1
0	1	1	1	1	1	0	1	1	0	0	0
0	1	1	1	1	1	0	1	1	1	0	1
0	1	1	1	1	1	1	0	0	0	2	1
0	1	1	1	1	1	1	0	0	1	2	1
0	1	1	1	1	1	1	0	1	0	0	0
0	1	1	1	1	1	1	0	1	1	0	1
0	1	1	1	1	1	1	1	0	0	0	0
0	1	1	1	1	1	1	1	0	1	0	1
0	1	1	1	1	1	1	1	1	0	-2	0
0	1	1	1	1	1	1	1	1	1	-2	0
1	0	0	0	0	0	0	0	0	0	3	1
1	0	0	0	0	0	0	0	0	1	3	1
1	0	0	0	0	0	0	0	1	0	1	1
1	0	0	0	0	0	0	0	1	1	1	1
1	0	0	0	0	0	0	1	0	0	1	1
1	0	0	0	0	0	0	1	0	1	1	1
1	0	0	0	0	0	0	1	1	0	-1	0
1	0	0	0	0	0	0	1	1	1	-1	0
1	0	0	0	0	0	1	0	0	0	1	1
1	0	0	0	0	0	1	0	0	1	1	1
1	0	0	0	0	0	1	0	1	0	-1	0
1	0	0	0	0	0	1	0	1	1	-1	0
1	0	0	0	0	0	1	1	0	0	-1	0
1	0	0	0	0	0	1	1	0	1	-1	0
1	0	0	0	0	0	1	1	1	0	-3	0
1	0	0	0	0	0	1	1	1	1	-3	0
1	0	0	0	0	1	0	0	0	0	0	0
1	0	0	0	0	1	0	0	0	1	0	1
1	0	0	0	0	1	0	0	1	0	-2	0
1	0	0	0	0	1	0	0	1	1	-2	0
1	0	0	0	0	1	0	1	0	0	-2	0
1	0	0	0	0	1	0	1	0	1	-2	0
1	0	0	0	0	1	0	1	1	0	-4	0
1	0	0	0	0	1	0	1	1	1	-4	0
1	0	0	0	0	1	1	0	0	0	-2	0
1	0	0	0	0	1	1	0	0	1	-2	0
1	0	0	0	0	1	1	0	1	0	-4	0
1	0	0	0	0	1	1	0	1	1	-4	0
1	0	0	0	0	1	1	1	0	0	-4	0
1	0	0	0	0	1	1	1	0	1	-4	0
1	0	0	0	0	1	1	1	1	0	-6	0
1	0	0	0	0	1	1	1	1	1	-6	0
1	0	0	0	1	0	0	0	0	0	5	1
1	0	0	0	1	0	0	0	0	1	5	1
1	0	0	0	1	0	0	0	1	0	3	1
1	0	0	0	1	0	0	0	1	1	3	1
1	0	0	0	1	0	0	1	0	0	3	1
1	0	0	0	1	0	0	1	0	1	3	1
1	0	0	0	1	0	0	1	1	0	1	1
1	0	0	0	1	0	0	1	1	1	1	1
1	0	0	0	1	0	1	0	0	0	3	1
1	0	0	0	1	0	1	0	0	1	3	1
1	0	0	0	1	0	1	0	1	0	1	1
1	0	0	0	1	0	1	0	1	1	1	1
1	0	0	0	1	0	1	1	0	0	1	1
1	0	0	0	1	0	1	1	0	1	1	1
1	0	0	0	1	0	1	1	1	0	-1	0
1	0	0	0	1	0	1	1	1	1	-1	0
1	0	0	0	1	1	0	0	0	0	2	1
1	0	0	0	1	1	0	0	0	1	2	1
1	0	0	0	1	1	0	0	1	0	0	0
1	0	0	0	1	1	0	0	1	1	0	1
1	0	0	0	1	1	0	1	0	0	0	0
1	0	0	0	1	1	0	1	0	1	0	1
1	0	0	0	1	1	0	1	1	0	-2	0
1	0	0	0	1	1	0	1	1	1	-2	0
1	0	0	0	1	1	1	0	0	0	0	0
1	0	0	0	1	1	1	0	0	1	0	1
1	0	0	0	1	1	1	0	1	0	-2	0
1	0	0	0	1	1	1	0	1	1	-2	0
1	0	0	0	1	1	1	1	0	0	-2	0
1	0	0	0	1	1	1	1	0	1	-2	0
1	0	0	0	1	1	1	1	1	0	-4	0
1	0	0	0	1	1	1	1	1	1	-4	0
1	0	0	1	0	0	0	0	0	0	4	1
1	0	0	1	0	0	0	0	0	1	4	1
1	0	0	1	0	0	0	0	1	0	2	1
1	0	0	1	0	0	0	0	1	1	2	1
1	0	0	1	0	0	0	1	0	0	2	1
1	0	0	1	0	0	0	1	0	1	2	1
1	0	0	1	0	0	0	1	1	0	0	0
1	0	0	1	0	0	0	1	1	1	0	1
1	0	0	1	0	0	1	0	0	0	2	1
1	0	0	1	0	0	1	0	0	1	2	1
1	0	0	1	0	0	1	0	1	0	0	0
1	0	0	1	0	0	1	0	1	1	0	1
1	0	0	1	0	0	1	1	0	0	0	0
1	0	0	1	0	0	1	1	0	1	0	1
1	0	0	1	0	0	1	1	1	0	-2	0
1	0	0	1	0	0	1	1	1	1	-2	0
1	0	0	1	0	1	0	0	0	0	1	1
1	0	0	1	0	1	0	0	0	1	1	1
1	0	0	1	0	1	0	0	1	0	-1	0
1	0	0	1	0	1	0	0	1	1	-1	0
1	0	0	1	0	1	0	1	0	0	-1	0
1	0	0	1	0	1	0	1	0	1	-1	0
1	0	0	1	0	1	0	1	1	0	-3	0
1	0	0	1	0	1	0	1	1	1	-3	0
1	0	0	1	0	1	1	0	0	0	-1	0
1	0	0	1	0	1	1	0	0	1	-1	0
1	0	0	1	0	1	1	0	1	0	-3	0
1	0	0	1	0	1	1	0	1	1	-3	0
1	0	0	1	0	1	1	1	0	0	-3	0
1	0	0	1	0	1	1	1	0	1	-3	0
1	0	0	1	0	1	1	1	1	0	-5	0
1	0	0	1	0	1	1	1	1	1	-5	0
1	0	0	1	1	0	0	0	0	0	6	1
1	0	0	1	1	0	0	0	0	1	6	1
1	0	0	1	1	0	0	0	1	0	4	1
1	0	0	1	1	0	0	0	1	1	4	1
1	0	0	1	1	0	0	1	0	0	4	1
1	0	0	1	1	0	0	1	0	1	4	1
1	0	0	1	1	0	0	1	1	0	2	1
1	0	0	1	1	0	0	1	1	1	2	1
1	0	0	1	1	0	1	0	0	0	4	1
1	0	0	1	1	0	1	0	0	1	4	1
1	0	0	1	1	0	1	0	1	0	2	1
1	0	0	1	1	0	1	0	1	1	2	1
1	0	0	1	1	0	1	1	0	0	2	1
1	0	0	1	1	0	1	1	0	1	2	1
1	0	0	1	1	0	1	1	1	0	0	0
1	0	0	1	1	0	1	1	1	1	0	1
1	0	0	1	1	1	0	0	0	0	3	1
1	0	0	1	1	1	0	0	0	1	3	1
1	0	0	1	1	1	0	0	1	0	1	1
1	0	0	1	1	1	0	0	1	1	1	1
1	0	0	1	1	1	0	1	0	0	1	1
1	0	0	1	1	1	0	1	0	1	1	1
1	0	0	1	1	1	0	1	1	0	-1	0
1	0	0	1	1	1	0	1	1	1	-1	0
1	0	0	1	1	1	1	0	0	0	1	1
1	0	0	1	1	1	1	0	0	1	1	1
1	0	0	1	1	1	1	0	1	0	-1	0
1	0	0	1	1	1	1	0	1	1	-1	0
1	0	0	1	1	1	1	1	0	0	-1	0
1	0	0	1	1	1	1	1	0	1	-1	0
1	0	0	1	1	1	1	1	1	0	-3	0
1	0	0	1	1	1	1	1	1	1	-3	0
1	0	1	0	0	0	0	0	0	0	5	1
1	0	1	0	0	0	0	0	0	1	5	1
1	0	1	0	0	0	0	0	1	0	3	1
1	0	1	0	0	0	0	0	1	1	3	1
1	0	1	0	0	0	0	1	0	0	3	1
1	0	1	0	0	0	0	1	0	1	3	1
1	0	1	0	0	0	0	1	1	0	1	1
1	0	1	0	0	0	0	1	1	1	1	1
1	0	1	0	0	0	1	0	0	0	3	1
1	0	1	0	0	0	1	0	0	1	3	1
1	0	1	0	0	0	1	0	1	0	1	1
1	0	1	0	0	0	1	0	1	1	1	1
1	0	1	0	0	0	1	1	0	0	1	1
1	0	1	0	0	0	1	1	0	1	1	1
1	0	1	0	0	0	1	1	1	0	-1	0
1	0	1	0	0	0	1	1	1	1	-1	0
1	0	1	0	0	1	0	0	0	0	2	1
1	0	1	0	0	1	0	0	0	1	2	1
1	0	1	0	0	1	0	0	1	0	0	0
1	0	1	0	0	1	0	0	1	1	0	1
1	0	1	0	0	1	0	1	0	0	0	0
1	0	1	0	0	1	0	1	0	1	0	1
1	0	1	0	0	1	0	1	1	0	-2	0
1	0	1	0	0	1	0	1	1	1	-2	0
1	0	1	0	0	1	1	0	0	0	0	0
1	0	1	0	0	1	1	0	0	1	0	1
1	0	1	0	0	1	1	0	1	0	-2	0
1	0	1	0	0	1	1	0	1	1	-2	0
1	0	1	0	0	1	1	1	0	0	-2	0
1	0	1	0	0	1	1	1	0	1	-2	0
1	0	1	0	0	1	1	1	1	0	-4	0
1	0	1	0	0	1	1	1	1	1	-4	0
1	0	1	0	1	0	0	0	0	0	7	1
1	0	1	0	1	0	0	0	0	1	7	1
1	0	1	0	1	0	0	0	1	0	5	1
1	0	1	0	1	0	0	0	1	1	5	1
1	0	1	0	1	0	0	1	0	0	5	1
1	0	1	0	1	0	0	1	0	1	5	1
1	0	1	0	1	0	0	1	1	0	3	1
1	0	1	0	1	0	0	1	1	1	3	1
1	0	1	0	1	0	1	0	0	0	5	1
1	0	1	0	1	0	1	0	0	1	5	1
1	0	1	0	1	0	1	0	1	0	3	1
1	0	1	0	1	0	1	0	1	1	3	1
1	0	1	0	1	0	1	1	0	0	3	1
1	0	1	0	1	0	1	1	0	1	3	1
1	0	1	0	1	0	1	1	1	0	1	1
1	0	1	0	1	0	1	1	1	1	1	1
1	0	1	0	1	1	0	0	0	0	4	1
1	0	1	0	1	1	0	0	0	1	4	1
1	0	1	0	1	1	0	0	1	0	2	1
1	0	1	0	1	1	0	0	1	1	2	1
1	0	1	0	1	1	0	1	0	0	2	1
1	0	1	0	1	1	0	1	0	1	2	1
1	0	1	0	1	1	0	1	1	0	0	0
1	0	1	0	1	1	0	1	1	1	0	1
1	0	1	0	1	1	1	0	0	0	2	1
1	0	1	0	1	1	1	0	0	1	2	1
1	0	1	0	1	1	1	0	1	0	0	0
1	0	1	0	1	1	1	0	1	1	0	1
1	0	1	0	1	1	1	1	0	0	0	0
1	0	1	0	1	1	1	1	0	1	0	1
1	0	1	0	1	1	1	1	1	0	-2	0
1	0	1	0	1	1	1	1	1	1	-2	0
1	0	1	1	0	0	0	0	0	0	6	1
1	0	1	1	0	0	0	0	0	1	6	1
1	0	1	1	0	0	0	0	1	0	4	1
1	0	1	1	0	0	0	0	1	1	4	1
1	0	1	1	0	0	0	1	0	0	4	1
1	0	1	1	0	0	0	1	0	1	4	1
1	0	1	1	0	0	0	1	1	0	2	1
1	0	1	1	0	0	0	1	1	1	2	1
1	0	1	1	0	0	1	0	0	0	4	1
1	0	1	1	0	0	1	0	0	1	4	1
1	0	1	1	0	0	1	0	1	0	2	1
1	0	1	1	0	0	1	0	1	1	2	1
1	0	1	1	0	0	1	1	0	0	2	1
1	0	1	1	0	0	1	1	0	1	2	1
1	0	1	1	0	0	1	1	1	0	0	0
1	0	1	1	0	0	1	1	1	1	0	1
1	0	1	1	0	1	0	0	0	0	3	1
1	0	1	1	0	1	0	0	0	1	3	1
1	0	1	1	0	1	0	0	1	0	1	1
1	0	1	1	0	1	0	0	1	1	1	1
1	0	1	1	0	1	0	1	0	0	1	1
1	0	1	1	0	1	0	1	0	1	1	1
1	0	1	1	0	1	0	1	1	0	-1	0
1	0	1	1	0	1	0	1	1	1	-1	0
1	0	1	1	0	1	1	0	0	0	1	1
1	0	1	1	0	1	1	0	0	1	1	1
1	0	1	1	0	1	1	0	1	0	-1	0
1	0	1	1	0	1	1	0	1	1	-1	0
1	0	1	1	0	1	1	1	0	0	-1	0
1	0	1	1	0	1	1	1	0	1	-1	0
1	0	1	1	0	1	1	1	1	0	-3	0
1	0	1	1	0	1	1	1	1	1	-3	0
1	0	1	1	1	0	0	0	0	0	8	1
1	0	1	1	1	0	0	0	0	1	8	1
1	0	1	1	1	0	0	0	1	0	6	1
1	0	1	1	1	0	0	0	1	1	6	1
1	0	1	1	1	0	0	1	0	0	6	1
1	0	1	1	1	0	0	1	0	1	6	1
1	0	1	1	1	0	0	1	1	0	4	1
1	0	1	1	1	0	0	1	1	1	4	1
1	0	1	1	1	0	1	0	0	0	6	1
1	0	1	1	1	0	1	0	0	1	6	1
1	0	1	1	1	0	1	0	1	0	4	1
1	0	1	1	1	0	1	0	1	1	4	1
1	0	1	1	1	0	1	1	0	0	4	1
1	0	1	1	1	0	1	1	0	1	4	1
1	0	1	1	1	0	1	1	1	0	2	1
1	0	1	1	1	0	1	1	1	1	2	1
1	0	1	1	1	1	0	0	0	0	5	1
1	0	1	1	1	1	0	0	0	1	5	1
1	0	1	1	1	1	0	0	1	0	3	1
1	0	1	1	1	1	0	0	1	1	3	1
1	0	1	1	1	1	0	1	0	0	3	1
1	0	1	1	1	1	0	1	0	1	3	1
1	0	1	1	1	1	0	1	1	0	1	1
1	0	1	1	1	1	0	1	1	1	1	1
1	0	1	1	1	1	1	0	0	0	3	1
1	0	1	1	1	1	1	0	0	1	3	1
1	0	1	1	1	1	1	0	1	0	1	1
1	0	1	1	1	1	1	0	1	1	1	1
1	0	1	1	1	1	1	1	0	0	1	1
1	0	1	1	1	1	1	1	0	1	1	1
1	0	1	1	1	1	1	1	1	0	-1	0
1	0	1	1	1	1	1	1	1	1	-1	0
1	1	0	0	0	0	0	0	0	0	4	1
1	1	0	0	0	0	0	0	0	1	4	1
1	1	0	0	0	0	0	0	1	0	2	1
1	1	0	0	0	0	0	0	1	1	2	1
1	1	0	0	0	0	0	1	0	0	2	1
1	1	0	0	0	0	0	1	0	1	2	1
1	1	0	0	0	0	0	1	1	0	0	0
1	1	0	0	0	0	0	1	1	1	0	1
1	1	0	0	0	0	1	0	0	0	2	1
1	1	0	0	0	0	1	0	0	1	2	1
1	1	0	0	0	0	1	0	1	0	0	0
1	1	0	0	0	0	1	0	1	1	0	1
1	1	0	0	0	0	1	1	0	0	0	0
1	1	0	0	0	0	1	1	0	1	0	1
1	1	0	0	0	0	1	1	1	0	-2	0
1	1	0	0	0	0	1	1	1	1	-2	0
1	1	0	0	0	1	0	0	0	0	1	1
1	1	0	0	0	1	0	0	0	1	1	1
1	1	0	0	0	1	0	0	1	0	-1	0
1	1	0	0	0	1	0	0	1	1	-1	0
1	1	0	0	0	1	0	1	0	0	-1	0
1	1	0	0	0	1	0	1	0	1	-1	0
1	1	0	0	0	1	0	1	1	0	-3	0
1	1	0	0	0	1	0	1	1	1	-3	0
1	1	0	0	0	1	1	0	0	0	-1	0
1	1	0	0	0	1	1	0	0	1	-1	0
1	1	0	0	0	1	1	0	1	0	-3	0
1	1	0	0	0	1	1	0	1	1	-3	0
1	1	0	0	0	1	1	1	0	0	-3	0
1	1	0	0	0	1	1	1	0	1	-3	0
1	1	0	0	0	1	1	1	1	0	-5	0
1	1	0	0	0	1	1	1	1	1	-5	0
1	1	0	0	1	0	0	0	0	0	6	1
1	1	0	0	1	0	0	0	0	1	6	1
1	1	0	0	1	0	0	0	1	0	4	1
1	1	0	0	1	0	0	0	1	1	4	1
1	1	0	0	1	0	0	1	0	0	4	1
1	1	0	0	1	0	0	1	0	1	4	1
1	1	0	0	1	0	0	1	1	0	2	1
1	1	0	0	1	0	0	1	1	1	2	1
1	1	0	0	1	0	1	0	0	0	4	1
1	1	0	0	1	0	1	0	0	1	4	1
1	1	0	0	1	0	1	0	1	0	2	1
1	1	0	0	1	0	1	0	1	1	2	1
1	1	0	0	1	0	1	1	0	0	2	1
1	1	0	0	1	0	1	1	0	1	2	1
1	1	0	0	1	0	1	1	1	0	0	0
1	1	0	0	1	0	1	1	1	1	0	1
1	1	0	0	1	1	0	0	0	0	3	1
1	1	0	0	1	1	0	0	0	1	3	1
1	1	0	0	1	1	0	0	1	0	1	1
1	1	0	0	1	1	0	0	1	1	1	1
1	1	0	0	1	1	0	1	0	0	1	1
1	1	0	0	1	1	0	1	0	1	1	1
1	1	0	0	1	1	0	1	1	0	-1	0
1	1	0	0	1	1	0	1	1	1	-1	0
1	1	0	0	1	1	1	0	0	0	1	1
1	1	0	0	1	1	1	0	0	1	1	1
1	1	0	0	1	1	1	0	1	0	-1	0
1	1	0	0	1	1	1	0	1	1	-1	0
1	1	0	0	1	1	1	1	0	0	-1	0
1	1	0	0	1	1	1	1	0	1	-1	0
1	1	0	0	1	1	1	1	1	0	-3	0
1	1	0	0	1	1	1	1	1	1	-3	0
1	1	0	1	0	0	0	0	0	0	5	1
1	1	0	1	0	0	0	0	0	1	5	1
1	1	0	1	0	0	0	0	1	0	3	1
1	1	0	1	0	0	0	0	1	1	3	1
1	1	0	1	0	0	0	1	0	0	3	1
1	1	0	1	0	0	0	1	0	1	3	1
1	1	0	1	0	0	0	1	1	0	1	1
1	1	0	1	0	0	0	1	1	1	1	1
1	1	0	1	0	0	1	0	0	0	3	1
1	1	0	1	0	0	1	0	0	1	3	1
1	1	0	1	0	0	1	0	1	0	1	1
1	1	0	1	0	0	1	0	1	1	1	1
1	1	0	1	0	0	1	1	0	0	1	1
1	1	0	1	0	0	1	1	0	1	1	1
1	1	0	1	0	0	1	1	1	0	-1	0
1	1	0	1	0	0	1	1	1	1	-1	0
1	1	0	1	0	1	0	0	0	0	2	1
1	1	0	1	0	1	0	0	0	1	2	1
1	1	0	1	0	1	0	0	1	0	0	0
1	1	0	1	0	1	0	0	1	1	0	1
1	1	0	1	0	1	0	1	0	0	0	0
1	1	0	1	0	1	0	1	0	1	0	1
1	1	0	1	0	1	0	1	1	0	-2	0
1	1	0	1	0	1	0	1	1	1	-2	0
1	1	0	1	0	1	1	0	0	0	0	0
1	1	0	1	0	1	1	0	0	1	0	1
1	1	0	1	0	1	1	0	1	0	-2	0
1	1	0	1	0	1	1	0	1	1	-2	0
1	1	0	1	0	1	1	1	0	0	-2	0
1	1	0	1	0	1	1	1	0	1	-2	0
1	1	0	1	0	1	1	1	1	0	-4	0
1	1	0	1	0	1	1	1	1	1	-4	0
1	1	0	1	1	0	0	0	0	0	7	1
1	1	0	1	1	0	0	0	0	1	7	1
1	1	0	1	1	0	0	0	1	0	5	1
1	1	0	1	1	0	0	0	1	1	5	1
1	1	0	1	1	0	0	1	0	0	5	1
1	1	0	1	1	0	0	1	0	1	5	1
1	1	0	1	1	0	0	1	1	0	3	1
1	1	0	1	1	0	0	1	1	1	3	1
1	1	0	1	1	0	1	0	0	0	5	1
1	1	0	1	1	0	1	0	0	1	5	1
1	1	0	1	1	0	1	0	1	0	3	1
1	1	0	1	1	0	1	0	1	1	3	1
1	1	0	1	1	0	1	1	0	0	3	1
1	1	0	1	1	0	1	1	0	1	3	1
1	1	0	1	1	0	1	1	1	0	1	1
1	1	0	1	1	0	1	1	1	1	1	1
1	1	0	1	1	1	0	0	0	0	4	1
1	1	0	1	1	1	0	0	0	1	4	1
1	1	0	1	1	1	0	0	1	0	2	1
1	1	0	1	1	1	0	0	1	1	2	1
1	1	0	1	1	1	0	1	0	0	2	1
1	1	0	1	1	1	0	1	0	1	2	1
1	1	0	1	1	1	0	1	1	0	0	0
1	1	0	1	1	1	0	1	1	1	0	1
1	1	0	1	1	1	1	0	0	0	2	1
1	1	0	1	1	1	1	0	0	1	2	1
1	1	0	1	1	1	1	0	1	0	0	0
1	1	0	1	1	1	1	0	1	1	0	1
1	1	0	1	1	1	1	1	0	0	0	0
1	1	0	1	1	1	1	1	0	1	0	1
1	1	0	1	1	1	1	1	1	0	-2	0
1	1	0	1	1	1	1	1	1	1	-2	0
1	1	1	0	0	0	0	0	0	0	6	1
1	1	1	0	0	0	0	0	0	1	6	1
1	1	1	0	0	0	0	0	1	0	4	1
1	1	1	0	0	0	0	0	1	1	4	1
1	1	1	0	0	0	0	1	0	0	4	1
1	1	1	0	0	0	0	1	0	1	4	1
1	1	1	0	0	0	0	1	1	0	2	1
1	1	1	0	0	0	0	1	1	1	2	1
1	1	1	0	0	0	1	0	0	0	4	1
1	1	1	0	0	0	1	0	0	1	4	1
1	1	1	0	0	0	1	0	1	0	2	1
1	1	1	0	0	0	1	0	1	1	2	1
1	1	1	0	0	0	1	1	0	0	2	1
1	1	1	0	0	0	1	1	0	1	2	1
1	1	1	0	0	0	1	1	1	0	0	0
1	1	1	0	0	0	1	1	1	1	0	1
1	1	1	0	0	1	0	0	0	0	3	1
1	1	1	0	0	1	0	0	0	1	3	1
1	1	1	0	0	1	0	0	1	0	1	1
1	1	1	0	0	1	0	0	1	1	1	1
1	1	1	0	0	1	0	1	0	0	1	1
1	1	1	0	0	1	0	1	0	1	1	1
1	1	1	0	0	1	0	1	1	0	-1	0
1	1	1	0	0	1	0	1	1	1	-1	0
1	1	1	0	0	1	1	0	0	0	1	1
1	1	1	0	0	1	1	0	0	1	1	1
1	1	1	0	0	1	1	0	1	0	-1	0
1	1	1	0	0	1	1	0	1	1	-1	0
1	1	1	0	0	1	1	1	0	0	-1	0
1	1	1	0	0	1	1	1	0	1	-1	0
1	1	1	0	0	1	1	1	1	0	-3	0
1	1	1	0	0	1	1	1	1	1	-3	0
1	1	1	0	1	0	0	0	0	0	8	1
1	1	1	0	1	0	0	0	0	1	8	1
1	1	1	0	1	0	0	0	1	0	6	1
1	1	1	0	1	0	0	0	1	1	6	1
1	1	1	0	1	0	0	1	0	0	6	1
1	1	1	0	1	0	0	1	0	1	6	1
1	1	1	0	1	0	0	1	1	0	4	1
1	1	1	0	1	0	0	1	1	1	4	1
1	1	1	0	1	0	1	0	0	0	6	1
1	1	1	0	1	0	1	0	0	1	6	1
1	1	1	0	1	0	1	0	1	0	4	1
1	1	1	0	1	0	1	0	1	1	4	1
1	1	1	0	1	0	1	1	0	0	4	1
1	1	1	0	1	0	1	1	0	1	4	1
1	1	1	0	1	0	1	1	1	0	2	1
1	1	1	0	1	0	1	1	1	1	2	1
1	1	1	0	1	1	0	0	0	0	5	1
1	1	1	0	1	1	0	0	0	1	5	1
1	1	1	0	1	1	0	0	1	0	3	1
1	1	1	0	1	1	0	0	1	1	3	1
1	1	1	0	1	1	0	1	0	0	3	1
1	1	1	0	1	1	0	1	0	1	3	1
1	1	1	0	1	1	0	1	1	0	1	1
1	1	1	0	1	1	0	1	1	1	1	1
1	1	1	0	1	1	1	0	0	0	3	1
1	1	1	0	1	1	1	0	0	1	3	1
1	1	1	0	1	1	1	0	1	0	1	1
1	1	1	0	1	1	1	0	1	1	1	1
1	1	1	0	1	1	1	1	0	0	1	1
1	1	1	0	1	1	1	1	0	1	1	1
1	1	1	0	1	1	1	1	1	0	-1	0
1	1	1	0	1	1	1	1	1	1	-1	0
1	1	1	1	0	0	0	0	0	0	7	1
1	1	1	1	0	0	0	0	0	1	7	1
1	1	1	1	0	0	0	0	1	0	5	1
1	1	1	1	0	0	0	0	1	1	5	1
1	1	1	1	0	0	0	1	0	0	5	1
1	1	1	1	0	0	0	1	0	1	5	1
1	1	1	1	0	0	0	1	1	0	3	1
1	1	1	1	0	0	0	1	1	1	3	1
1	1	1	1	0	0	1	0	0	0	5	1
1	1	1	1	0	0	1	0	0	1	5	1
1	1	1	1	0	0	1	0	1	0	3	1
1	1	1	1	0	0	1	0	1	1	3	1
1	1	1	1	0	0	1	1	0	0	3	1
1	1	1	1	0	0	1	1	0	1	3	1
1	1	1	1	0	0	1	1	1	0	1	1
1	1	1	1	0	0	1	1	1	1	1	1
1	1	1	1	0	1	0	0	0	0	4	1
1	1	1	1	0	1	0	0	0	1	4	1
1	1	1	1	0	1	0	0	1	0	2	1
1	1	1	1	0	1	0	0	1	1	2	1
1	1	1	1	0	1	0	1	0	0	2	1
1	1	1	1	0	1	0	1	0	1	2	1
1	1	1	1	0	1	0	1	1	0	0	0
1	1	1	1	0	1	0	1	1	1	0	1
1	1	1	1	0	1	1	0	0	0	2	1
1	1	1	1	0	1	1	0	0	1	2	1
1	1	1	1	0	1	1	0	1	0	0	0
1	1	1	1	0	1	1	0	1	1	0	1
1	1	1	1	0	1	1	1	0	0	0	0
1	1	1	1	0	1	1	1	0	1	0	1
1	1	1	1	0	1	1	1	1	0	-2	0
1	1	1	1	0	1	1	1	1	1	-2	0
1	1	1	1	1	0	0	0	0	0	9	1
1	1	1	1	1	0	0	0	0	1	9	1
1	1	1	1	1	0	0	0	1	0	7	1
1	1	1	1	1	0	0	0	1	1	7	1
1	1	1	1	1	0	0	1	0	0	7	1
1	1	1	1	1	0	0	1	0	1	7	1
1	1	1	1	1	0	0	1	1	0	5	1
1	1	1	1	1	0	0	1	1	1	5	1
1	1	1	1	1	0	1	0	0	0	7	1
1	1	1	1	1	0	1	0	0	1	7	1
1	1	1	1	1	0	1	0	1	0	5	1
1	1	1	1	1	0	1	0	1	1	5	1
1	1	1	1	1	0	1	1	0	0	5	1
1	1	1	1	1	0	1	1	0	1	5	1
1	1	1	1	1	0	1	1	1	0	3	1
1	1	1	1	1	0	1	1	1	1	3	1
1	1	1	1	1	1	0	0	0	0	6	1
1	1	1	1	1	1	0	0	0	1	6	1
1	1	1	1	1	1	0	0	1	0	4	1
1	1	1	1	1	1	0	0	1	1	4	1
1	1	1	1	1	1	0	1	0	0	4	1
1	1	1	1	1	1	0	1	0	1	4	1
1	1	1	1	1	1	0	1	1	0	2	1
1	1	1	1	1	1	0	1	1	1	2	1
1	1	1	1	1	1	1	0	0	0	4	1
1	1	1	1	1	1	1	0	0	1	4	1
1	1	1	1	1	1	1	0	1	0	2	1
1	1	1	1	1	1	1	0	1	1	2	1
1	1	1	1	1	1	1	1	0	0	2	1
1	1	1	1	1	1	1	1	0	1	2	1
1	1	1	1	1	1	1	1	1	0	0	0
1	1	1	1	1	1	1	1	1	1	0	1

## Sheet: DNA damage_1(E)_logic table
basal level and interaction weight
ATM	basal level (bATM)	2
E2F1	WEGIHT (wE2F1)	1
CycG	WEIGHT (wE2F1)	-2
Wip1	WEIGHT (wWip1)	-2
E2F1	CycG	Wip1	ATM(t)	SUM	ATM(t+1)
0	0	0	0	2	1
0	0	0	1	2	1
0	0	1	0	0	0
0	0	1	1	0	1
0	1	0	0	0	0
0	1	0	1	0	1
0	1	1	0	-2	0
0	1	1	1	-2	0
1	0	0	0	3	1
1	0	0	1	3	1
1	0	1	0	1	1
1	0	1	1	1	1
1	1	0	0	1	1
1	1	0	1	1	1
1	1	1	0	-1	0
1	1	1	1	-1	0
basal level and interaction weight
p53	basal level (bp53)	1
ATM	WEGIHT (wATM)	1
E2F1	WEGIHT (wE2F1)	1
Mdm2	WEGIHT (wMdm2)	-3
MdmX	WEGIHT (wMdmX)	-2
Wip1	WEGIHT (wWip1)	-1
ATM	E2F1	Mdm2	MdmX	Wip1	p53(t)	SUM	p53(t+1)
0	0	0	0	0	0	1	1
0	0	0	0	0	1	1	1
0	0	0	0	1	0	0	0
0	0	0	0	1	1	0	1
0	0	0	1	0	0	-1	0
0	0	0	1	0	1	-1	0
0	0	0	1	1	0	-2	0
0	0	0	1	1	1	-2	0
0	0	1	0	0	0	-2	0
0	0	1	0	0	1	-2	0
0	0	1	0	1	0	-3	0
0	0	1	0	1	1	-3	0
0	0	1	1	0	0	-4	0
0	0	1	1	0	0	-4	0
0	0	1	1	1	0	-5	0
0	0	1	1	1	1	-5	0
0	1	0	0	0	0	2	1
0	1	0	0	0	1	2	1
0	1	0	0	1	0	1	1
0	1	0	0	1	1	1	1
0	1	0	1	0	0	0	0
0	1	0	1	0	1	0	1
0	1	0	1	1	0	-1	0
0	1	0	1	1	1	-1	0
0	1	1	0	0	0	-1	0
0	1	1	0	0	1	-1	0
0	1	1	0	1	0	-2	0
0	1	1	0	1	1	-2	0
0	1	1	1	0	0	-3	0
0	1	1	1	0	0	-3	0
0	1	1	1	1	0	-4	0
0	1	1	1	1	1	-4	0
1	0	0	0	0	0	2	1
1	0	0	0	0	1	2	1
1	0	0	0	1	0	1	1
1	0	0	0	1	1	1	1
1	0	0	1	0	0	0	0
1	0	0	1	0	1	0	1
1	0	0	1	1	0	-1	0
1	0	0	1	1	1	-1	0
1	0	1	0	0	0	-1	0
1	0	1	0	0	1	-1	0
1	0	1	0	1	0	-2	0
1	0	1	0	1	1	-2	0
1	0	1	1	0	0	-3	0
1	0	1	1	0	0	-3	0
1	0	1	1	1	0	-4	0
1	0	1	1	1	1	-4	0
1	1	0	0	0	0	3	1
1	1	0	0	0	1	3	1
1	1	0	0	1	0	2	1
1	1	0	0	1	1	2	1
1	1	0	1	0	0	1	1
1	1	0	1	0	1	1	1
1	1	0	1	1	0	0	0
1	1	0	1	1	1	0	1
1	1	1	0	0	0	0	0
1	1	1	0	0	1	0	1
1	1	1	0	1	0	-1	0
1	1	1	0	1	1	-1	0
1	1	1	1	0	0	-2	0
1	1	1	1	0	0	-2	0
1	1	1	1	1	0	-3	0
1	1	1	1	1	1	-3	0
basal level and interaction weight
Wip1	basal level (bWip1)	-1
p53	WEGIHT (wp53)	1
E2F1	WEGIHT (wE2F1)	2
p53	E2F1	Wip1(t)	SUM	Wip1(t+1)
0	0	0	-1	0
0	0	1	-1	0
0	1	0	1	1
0	1	1	1	1
1	0	0	0	0
1	0	1	0	1
1	1	0	2	1
1	1	1	2	1
basal level and interaction weight
CycG	basal level (bCycG)	-1
p53	WEGIHT (wp53)	2
p53	CycG(t)	SUM	CycG(t+1)
0	0	1	1
0	1	1	1
1	0	2	1
1	1	2	1
basal level and interaction weight
PTEN	basal level (bPTEN)	-1
p53	WEGIHT (wp53)	2
p53	PTEN(t)	SUM	PTEN(t+1)
0	0	0	0
0	1	0	1
1	0	1	1
1	1	1	1
basal level and interaction weight
p21	basal level (bp21)	-1
p53	WEGIHT (wp53)	3
AKT	WEGIHT (wAKT)	-1
Mdm2	WEGIHT (wMdm2)	-3
p53	AKT	Mdm2	p21(t)	SUM	p21(t+1)
0	0	0	0	-1	0
0	0	0	1	-1	0
0	0	1	0	-4	0
0	0	1	1	-4	0
0	1	0	0	-2	0
0	1	0	1	-2	0
0	1	1	0	-5	0
0	1	1	1	-5	0
1	0	0	0	2	1
1	0	0	1	2	1
1	0	1	0	-1	0
1	0	1	1	-1	0
1	1	0	0	1	1
1	1	0	1	1	1
1	1	1	0	-2	0
1	1	1	1	-2	0
basal level and interaction weight
AKT	basal level (bAKT)	1
E2F1	WEGIHT (wE2F1)	1
PTEN	WEGIHT (wPTEN)	-2
E2F1	PTEN	AKT(t)	SUM	AKT(t+1)
0	0	0	1	1
0	0	1	1	1
0	1	0	-1	0
0	1	1	-1	0
1	0	0	2	1
1	0	1	2	1
1	1	0	0	0
1	1	1	0	1
basal level and interaction weight
CycE	basal level (bCycE)	1
E2F1	WEGIHT (wE2F1)	1
p21	WEGIHT (wp21)	-2
ATM	WEGIHT (wATM)	-2
E2F1	p21	ATM	CycE(t)	SUM	CycE(t+1)
0	0	0	0	1	1
0	0	0	1	1	1
0	0	1	0	-1	0
0	0	1	1	-1	0
0	1	0	0	-1	0
0	1	0	1	-1	0
0	1	1	0	-3	0
0	1	1	1	-3	0
1	0	0	0	2	1
1	0	0	1	2	1
1	0	1	0	0	0
1	0	1	1	0	1
1	1	0	0	0	0
1	1	0	1	0	1
1	1	1	0	-2	0
1	1	1	1	-2	0
basal level and interaction weight
Rb	basal level (bRb)	0
ATM	WEGIHT (wATM)	2
CycE	WEGIHT (wCycE)	-1
Mdm2	WEGIHT (wMdm2)	-1
Mdmx	WEGIHT (wMdmx)	-1
ATM	CycE	Mdm2	Mdmx	Rb(t)	SUM	Rb(t+1)
0	0	0	0	0	0	0
0	0	0	0	1	0	1
0	0	0	1	0	-1	0
0	0	0	1	1	-1	0
0	0	1	0	0	-1	0
0	0	1	0	1	-1	0
0	0	1	1	0	-2	0
0	0	1	1	1	-2	0
0	1	0	0	0	-1	0
0	1	0	0	1	-1	0
0	1	0	1	0	-2	0
0	1	0	1	1	-2	0
0	1	1	0	0	-2	0
0	1	1	0	1	-2	0
0	1	1	1	0	-3	0
0	1	1	1	1	-3	0
1	0	0	0	0	2	1
1	0	0	0	1	2	1
1	0	0	1	0	1	1
1	0	0	1	1	1	1
1	0	1	0	0	1	1
1	0	1	0	1	1	1
1	0	1	1	0	0	0
1	0	1	1	1	0	1
1	1	0	0	0	1	1
1	1	0	0	1	1	1
1	1	0	1	0	0	0
1	1	0	1	1	0	1
1	1	1	0	0	0	0
1	1	1	0	1	0	1
1	1	1	1	0	-1	0
1	1	1	1	1	-1	0
basal level and interaction weight
E2F1	basal level (bE2F1)	1
ATM	WEGIHT (wATM)	1
Mdm2	WEGIHT (wMdm2)	2
ARF	WEGIHT (wMdm2)	-2
Rb	WEGIHT (wRb)	-2
Mdmx	WEGIHT (wMdmx)	-2
ATM	Mdm2	ARF	Rb	Mdmx	E2F1(t)	SUM	E2F1(t+1)
0	0	0	0	0	0	1	1
0	0	0	0	0	1	1	1
0	0	0	0	1	0	-1	0
0	0	0	0	1	1	-1	0
0	0	0	1	0	0	-1	0
0	0	0	1	0	1	-1	0
0	0	0	1	1	0	-3	0
0	0	0	1	1	1	-3	0
0	0	1	0	0	0	-1	0
0	0	1	0	0	1	-1	0
0	0	1	0	1	0	-3	0
0	0	1	0	1	1	-3	0
0	0	1	1	0	0	-3	0
0	0	1	1	0	0	-3	0
0	0	1	1	1	0	-5	0
0	0	1	1	1	1	-5	0
0	1	0	0	0	0	3	1
0	1	0	0	0	1	3	1
0	1	0	0	1	0	1	1
0	1	0	0	1	1	1	1
0	1	0	1	0	0	1	1
0	1	0	1	0	1	1	1
0	1	0	1	1	0	-1	0
0	1	0	1	1	1	-1	0
0	1	1	0	0	0	1	1
0	1	1	0	0	1	1	1
0	1	1	0	1	0	-1	0
0	1	1	0	1	1	-1	0
0	1	1	1	0	0	-1	0
0	1	1	1	0	0	-1	0
0	1	1	1	1	0	-3	0
0	1	1	1	1	1	-3	0
1	0	0	0	0	0	2	1
1	0	0	0	0	1	2	1
1	0	0	0	1	0	0	0
1	0	0	0	1	1	0	1
1	0	0	1	0	0	0	0
1	0	0	1	0	1	0	1
1	0	0	1	1	0	-2	0
1	0	0	1	1	1	-2	0
1	0	1	0	0	0	0	0
1	0	1	0	0	1	0	1
1	0	1	0	1	0	-2	0
1	0	1	0	1	1	-2	0
1	0	1	1	0	0	-2	0
1	0	1	1	0	0	-2	0
1	0	1	1	1	0	-4	0
1	0	1	1	1	1	-4	0
1	1	0	0	0	0	4	1
1	1	0	0	0	1	4	1
1	1	0	0	1	0	2	1
1	1	0	0	1	1	2	1
1	1	0	1	0	0	2	1
1	1	0	1	0	1	2	1
1	1	0	1	1	0	0	0
1	1	0	1	1	1	0	1
1	1	1	0	0	0	2	1
1	1	1	0	0	1	2	1
1	1	1	0	1	0	0	0
1	1	1	0	1	1	0	1
1	1	1	1	0	0	0	0
1	1	1	1	0	0	0	0
1	1	1	1	1	0	-2	0
1	1	1	1	1	1	-2	0
basal level and interaction weight
ARF	basal level (bARF)	0
E2F1	WEGIHT (wE2F1)	1
p53	WEGIHT (wp53)	-2
Wip1	WEGIHT (wWip1)	-1
E2F1	p53	Wip1	ARF(t)	SUM	ARF(t+1)
0	0	0	0	0	0
0	0	0	1	0	1
0	0	1	0	-1	0
0	0	1	1	-1	0
0	1	0	0	-2	0
0	1	0	1	-2	0
0	1	1	0	-3	0
0	1	1	1	-3	0
1	0	0	0	1	1
1	0	0	1	1	1
1	0	1	0	0	0
1	0	1	1	0	1
1	1	0	0	-1	0
1	1	0	1	-1	0
1	1	1	0	-2	0
1	1	1	1	-2	0
basal level and interaction weight
Bcl2	basal level (bBcl2)	0
AKT	WEGIHT (wAKT)	3
p53	WEGIHT (wp53)	-2
caspase	WEGIHT (wcaspase)	-1
E2F1	WEGIHT (wE2F1)	-2
AKT	p53	caspase	E2F1	Bcl2(t)	SUM	Bcl2(t+1)
0	0	0	0	0	0	0
0	0	0	0	1	0	1
0	0	0	1	0	-2	0
0	0	0	1	1	-2	0
0	0	1	0	0	-1	0
0	0	1	0	1	-1	0
0	0	1	1	0	-3	0
0	0	1	1	1	-3	0
0	1	0	0	0	-2	0
0	1	0	0	1	-2	0
0	1	0	1	0	-4	0
0	1	0	1	1	-4	0
0	1	1	0	0	-3	0
0	1	1	0	1	-3	0
0	1	1	1	0	-5	0
0	1	1	1	1	-5	0
1	0	0	0	0	3	1
1	0	0	0	1	3	1
1	0	0	1	0	1	1
1	0	0	1	1	1	1
1	0	1	0	0	2	1
1	0	1	0	1	2	1
1	0	1	1	0	0	0
1	0	1	1	1	0	1
1	1	0	0	0	1	1
1	1	0	0	1	1	1
1	1	0	1	0	-1	0
1	1	0	1	1	-1	0
1	1	1	0	0	0	0
1	1	1	0	1	0	1
1	1	1	1	0	-2	0
1	1	1	1	1	-2	0
basal level and interaction weight
BAX	basal level (bBAX)	-1
p53	WEGIHT (wp53)	3
E2F1	WEGIHT (wE2F1)	3
Bcl2	WEGIHT (wBcl2)	-3
AKT	WEGIHT (wAKT)	-2
CycE	WEGIHT (wCycE)	-2
p53	E2F1	Bcl2	AKT	CycE	BAX(t)	SUM	BAX(t+1)
0	0	0	0	0	0	-1	0
0	0	0	0	0	1	-1	0
0	0	0	0	1	0	-3	0
0	0	0	0	1	1	-3	0
0	0	0	1	0	0	-3	0
0	0	0	1	0	1	-3	0
0	0	0	1	1	0	-5	0
0	0	0	1	1	1	-5	0
0	0	1	0	0	0	-4	0
0	0	1	0	0	1	-4	0
0	0	1	0	1	0	-6	0
0	0	1	0	1	1	-6	0
0	0	1	1	0	0	-6	0
0	0	1	1	0	0	-6	0
0	0	1	1	1	0	-8	0
0	0	1	1	1	1	-8	0
0	1	0	0	0	0	2	1
0	1	0	0	0	1	2	1
0	1	0	0	1	0	0	0
0	1	0	0	1	1	0	1
0	1	0	1	0	0	0	0
0	1	0	1	0	1	0	1
0	1	0	1	1	0	-2	0
0	1	0	1	1	1	-2	0
0	1	1	0	0	0	-1	0
0	1	1	0	0	1	-1	0
0	1	1	0	1	0	-3	0
0	1	1	0	1	1	-3	0
0	1	1	1	0	0	-3	0
0	1	1	1	0	0	-3	0
0	1	1	1	1	0	-5	0
0	1	1	1	1	1	-5	0
1	0	0	0	0	0	2	1
1	0	0	0	0	1	2	1
1	0	0	0	1	0	0	0
1	0	0	0	1	1	0	1
1	0	0	1	0	0	0	0
1	0	0	1	0	1	0	1
1	0	0	1	1	0	-2	0
1	0	0	1	1	1	-2	0
1	0	1	0	0	0	-1	0
1	0	1	0	0	1	-1	0
1	0	1	0	1	0	-3	0
1	0	1	0	1	1	-3	0
1	0	1	1	0	0	-3	0
1	0	1	1	0	0	-3	0
1	0	1	1	1	0	-5	0
1	0	1	1	1	1	-5	0
1	1	0	0	0	0	5	1
1	1	0	0	0	1	5	1
1	1	0	0	1	0	3	1
1	1	0	0	1	1	3	1
1	1	0	1	0	0	3	1
1	1	0	1	0	1	3	1
1	1	0	1	1	0	1	1
1	1	0	1	1	1	1	1
1	1	1	0	0	0	2	1
1	1	1	0	0	1	2	1
1	1	1	0	1	0	0	0
1	1	1	0	1	1	0	1
1	1	1	1	0	0	0	0
1	1	1	1	0	0	0	0
1	1	1	1	1	0	-2	0
1	1	1	1	1	1	-2	0
basal level and interaction weight
caspase	basal level (bcaspase)	-1
BAX	WEGIHT (wp53)	3
E2F1	WEGIHT (wE2F1)	2
Bcl2	WEGIHT (wBcl2)	-3
AKT	WEGIHT (wAKT)	-1
p21	WEGIHT (wp21)	-1
BAX	E2F1	Bcl2	AKT	p21	caspase(t)	SUM	caspase(t+1)
0	0	0	0	0	0	-1	0
0	0	0	0	0	1	-1	0
0	0	0	0	1	0	-2	0
0	0	0	0	1	1	-2	0
0	0	0	1	0	0	-2	0
0	0	0	1	0	1	-2	0
0	0	0	1	1	0	-3	0
0	0	0	1	1	1	-3	0
0	0	1	0	0	0	-4	0
0	0	1	0	0	1	-4	0
0	0	1	0	1	0	-5	0
0	0	1	0	1	1	-5	0
0	0	1	1	0	0	-5	0
0	0	1	1	0	0	-5	0
0	0	1	1	1	0	-6	0
0	0	1	1	1	1	-6	0
0	1	0	0	0	0	1	1
0	1	0	0	0	1	1	1
0	1	0	0	1	0	0	0
0	1	0	0	1	1	0	1
0	1	0	1	0	0	0	0
0	1	0	1	0	1	0	1
0	1	0	1	1	0	-1	0
0	1	0	1	1	1	-1	0
0	1	1	0	0	0	-2	0
0	1	1	0	0	1	-2	0
0	1	1	0	1	0	-3	0
0	1	1	0	1	1	-3	0
0	1	1	1	0	0	-3	0
0	1	1	1	0	0	-3	0
0	1	1	1	1	0	-4	0
0	1	1	1	1	1	-4	0
1	0	0	0	0	0	2	1
1	0	0	0	0	1	2	1
1	0	0	0	1	0	1	1
1	0	0	0	1	1	1	1
1	0	0	1	0	0	1	1
1	0	0	1	0	1	1	1
1	0	0	1	1	0	0	0
1	0	0	1	1	1	0	1
1	0	1	0	0	0	-1	0
1	0	1	0	0	1	-1	0
1	0	1	0	1	0	-2	0
1	0	1	0	1	1	-2	0
1	0	1	1	0	0	-2	0
1	0	1	1	0	0	-2	0
1	0	1	1	1	0	-3	0
1	0	1	1	1	1	-3	0
1	1	0	0	0	0	4	1
1	1	0	0	0	1	4	1
1	1	0	0	1	0	3	1
1	1	0	0	1	1	3	1
1	1	0	1	0	0	3	1
1	1	0	1	0	1	3	1
1	1	0	1	1	0	2	1
1	1	0	1	1	1	2	1
1	1	1	0	0	0	1	1
1	1	1	0	0	1	1	1
1	1	1	0	1	0	0	0
1	1	1	0	1	1	0	1
1	1	1	1	0	0	0	0
1	1	1	1	0	0	0	0
1	1	1	1	1	0	-1	0
1	1	1	1	1	1	-1	0
basal level and interaction weight
MdmX	basal level (bMdmx)	1
AKT	WEIGHT (wAKT)	3
Wip1	WEIGHT (wWip1)	3
ATM	WEIGHT (wATM)	-1
Mdm2	WEIGHT (wMdm2)	-2
ARF	WEIGHT (wARF)	-3
AKT	Wip1	ATM	Mdm2	ARF	MdmX(t)	SUM	MdmX(t+1)
0	0	0	0	0	0	1	1
0	0	0	0	0	1	1	1
0	0	0	0	1	0	-2	0
0	0	0	0	1	1	-2	0
0	0	0	1	0	0	-1	0
0	0	0	1	0	1	-1	0
0	0	0	1	1	0	-4	0
0	0	0	1	1	1	-4	0
0	0	1	0	0	0	0	0
0	0	1	0	0	1	0	1
0	0	1	0	1	0	-3	0
0	0	1	0	1	1	-3	0
0	0	1	1	0	0	-2	0
0	0	1	1	0	0	-2	0
0	0	1	1	1	0	-5	0
0	0	1	1	1	1	-5	0
0	1	0	0	0	0	4	1
0	1	0	0	0	1	4	1
0	1	0	0	1	0	1	1
0	1	0	0	1	1	1	1
0	1	0	1	0	0	2	1
0	1	0	1	0	1	2	1
0	1	0	1	1	0	-1	0
0	1	0	1	1	1	-1	0
0	1	1	0	0	0	3	1
0	1	1	0	0	1	3	1
0	1	1	0	1	0	0	0
0	1	1	0	1	1	0	1
0	1	1	1	0	0	1	1
0	1	1	1	0	0	1	1
0	1	1	1	1	0	-2	0
0	1	1	1	1	1	-2	0
1	0	0	0	0	0	4	1
1	0	0	0	0	1	4	1
1	0	0	0	1	0	1	1
1	0	0	0	1	1	1	1
1	0	0	1	0	0	2	1
1	0	0	1	0	1	2	1
1	0	0	1	1	0	-1	0
1	0	0	1	1	1	-1	0
1	0	1	0	0	0	3	1
1	0	1	0	0	1	3	1
1	0	1	0	1	0	0	0
1	0	1	0	1	1	0	1
1	0	1	1	0	0	1	1
1	0	1	1	0	0	1	1
1	0	1	1	1	0	-2	0
1	0	1	1	1	1	-2	0
1	1	0	0	0	0	7	1
1	1	0	0	0	1	7	1
1	1	0	0	1	0	4	1
1	1	0	0	1	1	4	1
1	1	0	1	0	0	5	1
1	1	0	1	0	1	5	1
1	1	0	1	1	0	2	1
1	1	0	1	1	1	2	1
1	1	1	0	0	0	6	1
1	1	1	0	0	1	6	1
1	1	1	0	1	0	3	1
1	1	1	0	1	1	3	1
1	1	1	1	0	0	4	1
1	1	1	1	0	0	4	1
1	1	1	1	1	0	1	1
1	1	1	1	1	1	1	1
basal level and interaction weight
Mdm2	basal level (bMdm2)	1
AKT	WEIGHT (wAKT)	1
CycG	WEIGHT (wCycG)	2
MdmX	WEIGHT (wMdmx)	2
p53	WEIGHT (wp53)	1
Wip1	WEIGHT (wWip1)	3
ARF	WEIGHT (wARF)	-1
ATM	WEIGHT (wATM)	-2
CycE	WEIGHT (wCycE)	-2
Rb	WEIGHT (wRb)	-3
AKT	CycG	MdmX	p53	Wip1	ARF	ATM	CycE	Rb	Mdm2(t)	SUM	Mdm2(t+1)
0	0	0	0	0	0	0	0	0	0	1	1
0	0	0	0	0	0	0	0	0	1	1	1
0	0	0	0	0	0	0	0	1	0	-2	0
0	0	0	0	0	0	0	0	1	1	-2	0
0	0	0	0	0	0	0	1	0	0	-1	0
0	0	0	0	0	0	0	1	0	1	-1	0
0	0	0	0	0	0	0	1	1	0	-4	0
0	0	0	0	0	0	0	1	1	1	-4	0
0	0	0	0	0	0	1	0	0	0	-1	0
0	0	0	0	0	0	1	0	0	1	-1	0
0	0	0	0	0	0	1	0	1	0	-4	0
0	0	0	0	0	0	1	0	1	1	-4	0
0	0	0	0	0	0	1	1	0	0	-3	0
0	0	0	0	0	0	1	1	0	1	-3	0
0	0	0	0	0	0	1	1	1	0	-6	0
0	0	0	0	0	0	1	1	1	1	-6	0
0	0	0	0	0	1	0	0	0	0	0	0
0	0	0	0	0	1	0	0	0	1	0	1
0	0	0	0	0	1	0	0	1	0	-3	0
0	0	0	0	0	1	0	0	1	1	-3	0
0	0	0	0	0	1	0	1	0	0	-2	0
0	0	0	0	0	1	0	1	0	1	-2	0
0	0	0	0	0	1	0	1	1	0	-5	0
0	0	0	0	0	1	0	1	1	1	-5	0
0	0	0	0	0	1	1	0	0	0	-2	0
0	0	0	0	0	1	1	0	0	1	-2	0
0	0	0	0	0	1	1	0	1	0	-5	0
0	0	0	0	0	1	1	0	1	1	-5	0
0	0	0	0	0	1	1	1	0	0	-4	0
0	0	0	0	0	1	1	1	0	1	-4	0
0	0	0	0	0	1	1	1	1	0	-7	0
0	0	0	0	0	1	1	1	1	1	-7	0
0	0	0	0	1	0	0	0	0	0	4	1
0	0	0	0	1	0	0	0	0	1	4	1
0	0	0	0	1	0	0	0	1	0	1	1
0	0	0	0	1	0	0	0	1	1	1	1
0	0	0	0	1	0	0	1	0	0	2	1
0	0	0	0	1	0	0	1	0	1	2	1
0	0	0	0	1	0	0	1	1	0	-1	0
0	0	0	0	1	0	0	1	1	1	-1	0
0	0	0	0	1	0	1	0	0	0	2	1
0	0	0	0	1	0	1	0	0	1	2	1
0	0	0	0	1	0	1	0	1	0	-1	0
0	0	0	0	1	0	1	0	1	1	-1	0
0	0	0	0	1	0	1	1	0	0	0	0
0	0	0	0	1	0	1	1	0	1	0	1
0	0	0	0	1	0	1	1	1	0	-3	0
0	0	0	0	1	0	1	1	1	1	-3	0
0	0	0	0	1	1	0	0	0	0	3	1
0	0	0	0	1	1	0	0	0	1	3	1
0	0	0	0	1	1	0	0	1	0	0	0
0	0	0	0	1	1	0	0	1	1	0	1
0	0	0	0	1	1	0	1	0	0	1	1
0	0	0	0	1	1	0	1	0	1	1	1
0	0	0	0	1	1	0	1	1	0	-2	0
0	0	0	0	1	1	0	1	1	1	-2	0
0	0	0	0	1	1	1	0	0	0	1	1
0	0	0	0	1	1	1	0	0	1	1	1
0	0	0	0	1	1	1	0	1	0	-2	0
0	0	0	0	1	1	1	0	1	1	-2	0
0	0	0	0	1	1	1	1	0	0	-1	0
0	0	0	0	1	1	1	1	0	1	-1	0
0	0	0	0	1	1	1	1	1	0	-4	0
0	0	0	0	1	1	1	1	1	1	-4	0
0	0	0	1	0	0	0	0	0	0	2	1
0	0	0	1	0	0	0	0	0	1	2	1
0	0	0	1	0	0	0	0	1	0	-1	0
0	0	0	1	0	0	0	0	1	1	-1	0
0	0	0	1	0	0	0	1	0	0	0	0
0	0	0	1	0	0	0	1	0	1	0	1
0	0	0	1	0	0	0	1	1	0	-3	0
0	0	0	1	0	0	0	1	1	1	-3	0
0	0	0	1	0	0	1	0	0	0	0	0
0	0	0	1	0	0	1	0	0	1	0	1
0	0	0	1	0	0	1	0	1	0	-3	0
0	0	0	1	0	0	1	0	1	1	-3	0
0	0	0	1	0	0	1	1	0	0	-2	0
0	0	0	1	0	0	1	1	0	1	-2	0
0	0	0	1	0	0	1	1	1	0	-5	0
0	0	0	1	0	0	1	1	1	1	-5	0
0	0	0	1	0	1	0	0	0	0	1	1
0	0	0	1	0	1	0	0	0	1	1	1
0	0	0	1	0	1	0	0	1	0	-2	0
0	0	0	1	0	1	0	0	1	1	-2	0
0	0	0	1	0	1	0	1	0	0	-1	0
0	0	0	1	0	1	0	1	0	1	-1	0
0	0	0	1	0	1	0	1	1	0	-4	0
0	0	0	1	0	1	0	1	1	1	-4	0
0	0	0	1	0	1	1	0	0	0	-1	0
0	0	0	1	0	1	1	0	0	1	-1	0
0	0	0	1	0	1	1	0	1	0	-4	0
0	0	0	1	0	1	1	0	1	1	-4	0
0	0	0	1	0	1	1	1	0	0	-3	0
0	0	0	1	0	1	1	1	0	1	-3	0
0	0	0	1	0	1	1	1	1	0	-6	0
0	0	0	1	0	1	1	1	1	1	-6	0
0	0	0	1	1	0	0	0	0	0	5	1
0	0	0	1	1	0	0	0	0	1	5	1
0	0	0	1	1	0	0	0	1	0	2	1
0	0	0	1	1	0	0	0	1	1	2	1
0	0	0	1	1	0	0	1	0	0	3	1
0	0	0	1	1	0	0	1	0	1	3	1
0	0	0	1	1	0	0	1	1	0	0	0
0	0	0	1	1	0	0	1	1	1	0	1
0	0	0	1	1	0	1	0	0	0	3	1
0	0	0	1	1	0	1	0	0	1	3	1
0	0	0	1	1	0	1	0	1	0	0	0
0	0	0	1	1	0	1	0	1	1	0	1
0	0	0	1	1	0	1	1	0	0	1	1
0	0	0	1	1	0	1	1	0	1	1	1
0	0	0	1	1	0	1	1	1	0	-2	0
0	0	0	1	1	0	1	1	1	1	-2	0
0	0	0	1	1	1	0	0	0	0	4	1
0	0	0	1	1	1	0	0	0	1	4	1
0	0	0	1	1	1	0	0	1	0	1	1
0	0	0	1	1	1	0	0	1	1	1	1
0	0	0	1	1	1	0	1	0	0	2	1
0	0	0	1	1	1	0	1	0	1	2	1
0	0	0	1	1	1	0	1	1	0	-1	0
0	0	0	1	1	1	0	1	1	1	-1	0
0	0	0	1	1	1	1	0	0	0	2	1
0	0	0	1	1	1	1	0	0	1	2	1
0	0	0	1	1	1	1	0	1	0	-1	0
0	0	0	1	1	1	1	0	1	1	-1	0
0	0	0	1	1	1	1	1	0	0	0	0
0	0	0	1	1	1	1	1	0	1	0	1
0	0	0	1	1	1	1	1	1	0	-3	0
0	0	0	1	1	1	1	1	1	1	-3	0
0	0	1	0	0	0	0	0	0	0	3	1
0	0	1	0	0	0	0	0	0	1	3	1
0	0	1	0	0	0	0	0	1	0	0	0
0	0	1	0	0	0	0	0	1	1	0	1
0	0	1	0	0	0	0	1	0	0	1	1
0	0	1	0	0	0	0	1	0	1	1	1
0	0	1	0	0	0	0	1	1	0	-2	0
0	0	1	0	0	0	0	1	1	1	-2	0
0	0	1	0	0	0	1	0	0	0	1	1
0	0	1	0	0	0	1	0	0	1	1	1
0	0	1	0	0	0	1	0	1	0	-2	0
0	0	1	0	0	0	1	0	1	1	-2	0
0	0	1	0	0	0	1	1	0	0	-1	0
0	0	1	0	0	0	1	1	0	1	-1	0
0	0	1	0	0	0	1	1	1	0	-4	0
0	0	1	0	0	0	1	1	1	1	-4	0
0	0	1	0	0	1	0	0	0	0	2	1
0	0	1	0	0	1	0	0	0	1	2	1
0	0	1	0	0	1	0	0	1	0	-1	0
0	0	1	0	0	1	0	0	1	1	-1	0
0	0	1	0	0	1	0	1	0	0	0	0
0	0	1	0	0	1	0	1	0	1	0	1
0	0	1	0	0	1	0	1	1	0	-3	0
0	0	1	0	0	1	0	1	1	1	-3	0
0	0	1	0	0	1	1	0	0	0	0	0
0	0	1	0	0	1	1	0	0	1	0	1
0	0	1	0	0	1	1	0	1	0	-3	0
0	0	1	0	0	1	1	0	1	1	-3	0
0	0	1	0	0	1	1	1	0	0	-2	0
0	0	1	0	0	1	1	1	0	1	-2	0
0	0	1	0	0	1	1	1	1	0	-5	0
0	0	1	0	0	1	1	1	1	1	-5	0
0	0	1	0	1	0	0	0	0	0	6	1
0	0	1	0	1	0	0	0	0	1	6	1
0	0	1	0	1	0	0	0	1	0	3	1
0	0	1	0	1	0	0	0	1	1	3	1
0	0	1	0	1	0	0	1	0	0	4	1
0	0	1	0	1	0	0	1	0	1	4	1
0	0	1	0	1	0	0	1	1	0	1	1
0	0	1	0	1	0	0	1	1	1	1	1
0	0	1	0	1	0	1	0	0	0	4	1
0	0	1	0	1	0	1	0	0	1	4	1
0	0	1	0	1	0	1	0	1	0	1	1
0	0	1	0	1	0	1	0	1	1	1	1
0	0	1	0	1	0	1	1	0	0	2	1
0	0	1	0	1	0	1	1	0	1	2	1
0	0	1	0	1	0	1	1	1	0	-1	0
0	0	1	0	1	0	1	1	1	1	-1	0
0	0	1	0	1	1	0	0	0	0	5	1
0	0	1	0	1	1	0	0	0	1	5	1
0	0	1	0	1	1	0	0	1	0	2	1
0	0	1	0	1	1	0	0	1	1	2	1
0	0	1	0	1	1	0	1	0	0	3	1
0	0	1	0	1	1	0	1	0	1	3	1
0	0	1	0	1	1	0	1	1	0	0	0
0	0	1	0	1	1	0	1	1	1	0	1
0	0	1	0	1	1	1	0	0	0	3	1
0	0	1	0	1	1	1	0	0	1	3	1
0	0	1	0	1	1	1	0	1	0	0	0
0	0	1	0	1	1	1	0	1	1	0	1
0	0	1	0	1	1	1	1	0	0	1	1
0	0	1	0	1	1	1	1	0	1	1	1
0	0	1	0	1	1	1	1	1	0	-2	0
0	0	1	0	1	1	1	1	1	1	-2	0
0	0	1	1	0	0	0	0	0	0	4	1
0	0	1	1	0	0	0	0	0	1	4	1
0	0	1	1	0	0	0	0	1	0	1	1
0	0	1	1	0	0	0	0	1	1	1	1
0	0	1	1	0	0	0	1	0	0	2	1
0	0	1	1	0	0	0	1	0	1	2	1
0	0	1	1	0	0	0	1	1	0	-1	0
0	0	1	1	0	0	0	1	1	1	-1	0
0	0	1	1	0	0	1	0	0	0	2	1
0	0	1	1	0	0	1	0	0	1	2	1
0	0	1	1	0	0	1	0	1	0	-1	0
0	0	1	1	0	0	1	0	1	1	-1	0
0	0	1	1	0	0	1	1	0	0	0	0
0	0	1	1	0	0	1	1	0	1	0	1
0	0	1	1	0	0	1	1	1	0	-3	0
0	0	1	1	0	0	1	1	1	1	-3	0
0	0	1	1	0	1	0	0	0	0	3	1
0	0	1	1	0	1	0	0	0	1	3	1
0	0	1	1	0	1	0	0	1	0	0	0
0	0	1	1	0	1	0	0	1	1	0	1
0	0	1	1	0	1	0	1	0	0	1	1
0	0	1	1	0	1	0	1	0	1	1	1
0	0	1	1	0	1	0	1	1	0	-2	0
0	0	1	1	0	1	0	1	1	1	-2	0
0	0	1	1	0	1	1	0	0	0	1	1
0	0	1	1	0	1	1	0	0	1	1	1
0	0	1	1	0	1	1	0	1	0	-2	0
0	0	1	1	0	1	1	0	1	1	-2	0
0	0	1	1	0	1	1	1	0	0	-1	0
0	0	1	1	0	1	1	1	0	1	-1	0
0	0	1	1	0	1	1	1	1	0	-4	0
0	0	1	1	0	1	1	1	1	1	-4	0
0	0	1	1	1	0	0	0	0	0	7	1
0	0	1	1	1	0	0	0	0	1	7	1
0	0	1	1	1	0	0	0	1	0	4	1
0	0	1	1	1	0	0	0	1	1	4	1
0	0	1	1	1	0	0	1	0	0	5	1
0	0	1	1	1	0	0	1	0	1	5	1
0	0	1	1	1	0	0	1	1	0	2	1
0	0	1	1	1	0	0	1	1	1	2	1
0	0	1	1	1	0	1	0	0	0	5	1
0	0	1	1	1	0	1	0	0	1	5	1
0	0	1	1	1	0	1	0	1	0	2	1
0	0	1	1	1	0	1	0	1	1	2	1
0	0	1	1	1	0	1	1	0	0	3	1
0	0	1	1	1	0	1	1	0	1	3	1
0	0	1	1	1	0	1	1	1	0	0	0
0	0	1	1	1	0	1	1	1	1	0	1
0	0	1	1	1	1	0	0	0	0	6	1
0	0	1	1	1	1	0	0	0	1	6	1
0	0	1	1	1	1	0	0	1	0	3	1
0	0	1	1	1	1	0	0	1	1	3	1
0	0	1	1	1	1	0	1	0	0	4	1
0	0	1	1	1	1	0	1	0	1	4	1
0	0	1	1	1	1	0	1	1	0	1	1
0	0	1	1	1	1	0	1	1	1	1	1
0	0	1	1	1	1	1	0	0	0	4	1
0	0	1	1	1	1	1	0	0	1	4	1
0	0	1	1	1	1	1	0	1	0	1	1
0	0	1	1	1	1	1	0	1	1	1	1
0	0	1	1	1	1	1	1	0	0	2	1
0	0	1	1	1	1	1	1	0	1	2	1
0	0	1	1	1	1	1	1	1	0	-1	0
0	0	1	1	1	1	1	1	1	1	-1	0
0	1	0	0	0	0	0	0	0	0	3	1
0	1	0	0	0	0	0	0	0	1	3	1
0	1	0	0	0	0	0	0	1	0	0	0
0	1	0	0	0	0	0	0	1	1	0	1
0	1	0	0	0	0	0	1	0	0	1	1
0	1	0	0	0	0	0	1	0	1	1	1
0	1	0	0	0	0	0	1	1	0	-2	0
0	1	0	0	0	0	0	1	1	1	-2	0
0	1	0	0	0	0	1	0	0	0	1	1
0	1	0	0	0	0	1	0	0	1	1	1
0	1	0	0	0	0	1	0	1	0	-2	0
0	1	0	0	0	0	1	0	1	1	-2	0
0	1	0	0	0	0	1	1	0	0	-1	0
0	1	0	0	0	0	1	1	0	1	-1	0
0	1	0	0	0	0	1	1	1	0	-4	0
0	1	0	0	0	0	1	1	1	1	-4	0
0	1	0	0	0	1	0	0	0	0	2	1
0	1	0	0	0	1	0	0	0	1	2	1
0	1	0	0	0	1	0	0	1	0	-1	0
0	1	0	0	0	1	0	0	1	1	-1	0
0	1	0	0	0	1	0	1	0	0	0	0
0	1	0	0	0	1	0	1	0	1	0	1
0	1	0	0	0	1	0	1	1	0	-3	0
0	1	0	0	0	1	0	1	1	1	-3	0
0	1	0	0	0	1	1	0	0	0	0	0
0	1	0	0	0	1	1	0	0	1	0	1
0	1	0	0	0	1	1	0	1	0	-3	0
0	1	0	0	0	1	1	0	1	1	-3	0
0	1	0	0	0	1	1	1	0	0	-2	0
0	1	0	0	0	1	1	1	0	1	-2	0
0	1	0	0	0	1	1	1	1	0	-5	0
0	1	0	0	0	1	1	1	1	1	-5	0
0	1	0	0	1	0	0	0	0	0	6	1
0	1	0	0	1	0	0	0	0	1	6	1
0	1	0	0	1	0	0	0	1	0	3	1
0	1	0	0	1	0	0	0	1	1	3	1
0	1	0	0	1	0	0	1	0	0	4	1
0	1	0	0	1	0	0	1	0	1	4	1
0	1	0	0	1	0	0	1	1	0	1	1
0	1	0	0	1	0	0	1	1	1	1	1
0	1	0	0	1	0	1	0	0	0	4	1
0	1	0	0	1	0	1	0	0	1	4	1
0	1	0	0	1	0	1	0	1	0	1	1
0	1	0	0	1	0	1	0	1	1	1	1
0	1	0	0	1	0	1	1	0	0	2	1
0	1	0	0	1	0	1	1	0	1	2	1
0	1	0	0	1	0	1	1	1	0	-1	0
0	1	0	0	1	0	1	1	1	1	-1	0
0	1	0	0	1	1	0	0	0	0	5	1
0	1	0	0	1	1	0	0	0	1	5	1
0	1	0	0	1	1	0	0	1	0	2	1
0	1	0	0	1	1	0	0	1	1	2	1
0	1	0	0	1	1	0	1	0	0	3	1
0	1	0	0	1	1	0	1	0	1	3	1
0	1	0	0	1	1	0	1	1	0	0	0
0	1	0	0	1	1	0	1	1	1	0	1
0	1	0	0	1	1	1	0	0	0	3	1
0	1	0	0	1	1	1	0	0	1	3	1
0	1	0	0	1	1	1	0	1	0	0	0
0	1	0	0	1	1	1	0	1	1	0	1
0	1	0	0	1	1	1	1	0	0	1	1
0	1	0	0	1	1	1	1	0	1	1	1
0	1	0	0	1	1	1	1	1	0	-2	0
0	1	0	0	1	1	1	1	1	1	-2	0
0	1	0	1	0	0	0	0	0	0	4	1
0	1	0	1	0	0	0	0	0	1	4	1
0	1	0	1	0	0	0	0	1	0	1	1
0	1	0	1	0	0	0	0	1	1	1	1
0	1	0	1	0	0	0	1	0	0	2	1
0	1	0	1	0	0	0	1	0	1	2	1
0	1	0	1	0	0	0	1	1	0	-1	0
0	1	0	1	0	0	0	1	1	1	-1	0
0	1	0	1	0	0	1	0	0	0	2	1
0	1	0	1	0	0	1	0	0	1	2	1
0	1	0	1	0	0	1	0	1	0	-1	0
0	1	0	1	0	0	1	0	1	1	-1	0
0	1	0	1	0	0	1	1	0	0	0	0
0	1	0	1	0	0	1	1	0	1	0	1
0	1	0	1	0	0	1	1	1	0	-3	0
0	1	0	1	0	0	1	1	1	1	-3	0
0	1	0	1	0	1	0	0	0	0	3	1
0	1	0	1	0	1	0	0	0	1	3	1
0	1	0	1	0	1	0	0	1	0	0	0
0	1	0	1	0	1	0	0	1	1	0	1
0	1	0	1	0	1	0	1	0	0	1	1
0	1	0	1	0	1	0	1	0	1	1	1
0	1	0	1	0	1	0	1	1	0	-2	0
0	1	0	1	0	1	0	1	1	1	-2	0
0	1	0	1	0	1	1	0	0	0	1	1
0	1	0	1	0	1	1	0	0	1	1	1
0	1	0	1	0	1	1	0	1	0	-2	0
0	1	0	1	0	1	1	0	1	1	-2	0
0	1	0	1	0	1	1	1	0	0	-1	0
0	1	0	1	0	1	1	1	0	1	-1	0
0	1	0	1	0	1	1	1	1	0	-4	0
0	1	0	1	0	1	1	1	1	1	-4	0
0	1	0	1	1	0	0	0	0	0	7	1
0	1	0	1	1	0	0	0	0	1	7	1
0	1	0	1	1	0	0	0	1	0	4	1
0	1	0	1	1	0	0	0	1	1	4	1
0	1	0	1	1	0	0	1	0	0	5	1
0	1	0	1	1	0	0	1	0	1	5	1
0	1	0	1	1	0	0	1	1	0	2	1
0	1	0	1	1	0	0	1	1	1	2	1
0	1	0	1	1	0	1	0	0	0	5	1
0	1	0	1	1	0	1	0	0	1	5	1
0	1	0	1	1	0	1	0	1	0	2	1
0	1	0	1	1	0	1	0	1	1	2	1
0	1	0	1	1	0	1	1	0	0	3	1
0	1	0	1	1	0	1	1	0	1	3	1
0	1	0	1	1	0	1	1	1	0	0	0
0	1	0	1	1	0	1	1	1	1	0	1
0	1	0	1	1	1	0	0	0	0	6	1
0	1	0	1	1	1	0	0	0	1	6	1
0	1	0	1	1	1	0	0	1	0	3	1
0	1	0	1	1	1	0	0	1	1	3	1
0	1	0	1	1	1	0	1	0	0	4	1
0	1	0	1	1	1	0	1	0	1	4	1
0	1	0	1	1	1	0	1	1	0	1	1
0	1	0	1	1	1	0	1	1	1	1	1
0	1	0	1	1	1	1	0	0	0	4	1
0	1	0	1	1	1	1	0	0	1	4	1
0	1	0	1	1	1	1	0	1	0	1	1
0	1	0	1	1	1	1	0	1	1	1	1
0	1	0	1	1	1	1	1	0	0	2	1
0	1	0	1	1	1	1	1	0	1	2	1
0	1	0	1	1	1	1	1	1	0	-1	0
0	1	0	1	1	1	1	1	1	1	-1	0
0	1	1	0	0	0	0	0	0	0	5	1
0	1	1	0	0	0	0	0	0	1	5	1
0	1	1	0	0	0	0	0	1	0	2	1
0	1	1	0	0	0	0	0	1	1	2	1
0	1	1	0	0	0	0	1	0	0	3	1
0	1	1	0	0	0	0	1	0	1	3	1
0	1	1	0	0	0	0	1	1	0	0	0
0	1	1	0	0	0	0	1	1	1	0	1
0	1	1	0	0	0	1	0	0	0	3	1
0	1	1	0	0	0	1	0	0	1	3	1
0	1	1	0	0	0	1	0	1	0	0	0
0	1	1	0	0	0	1	0	1	1	0	1
0	1	1	0	0	0	1	1	0	0	1	1
0	1	1	0	0	0	1	1	0	1	1	1
0	1	1	0	0	0	1	1	1	0	-2	0
0	1	1	0	0	0	1	1	1	1	-2	0
0	1	1	0	0	1	0	0	0	0	4	1
0	1	1	0	0	1	0	0	0	1	4	1
0	1	1	0	0	1	0	0	1	0	1	1
0	1	1	0	0	1	0	0	1	1	1	1
0	1	1	0	0	1	0	1	0	0	2	1
0	1	1	0	0	1	0	1	0	1	2	1
0	1	1	0	0	1	0	1	1	0	-1	0
0	1	1	0	0	1	0	1	1	1	-1	0
0	1	1	0	0	1	1	0	0	0	2	1
0	1	1	0	0	1	1	0	0	1	2	1
0	1	1	0	0	1	1	0	1	0	-1	0
0	1	1	0	0	1	1	0	1	1	-1	0
0	1	1	0	0	1	1	1	0	0	0	0
0	1	1	0	0	1	1	1	0	1	0	1
0	1	1	0	0	1	1	1	1	0	-3	0
0	1	1	0	0	1	1	1	1	1	-3	0
0	1	1	0	1	0	0	0	0	0	8	1
0	1	1	0	1	0	0	0	0	1	8	1
0	1	1	0	1	0	0	0	1	0	5	1
0	1	1	0	1	0	0	0	1	1	5	1
0	1	1	0	1	0	0	1	0	0	6	1
0	1	1	0	1	0	0	1	0	1	6	1
0	1	1	0	1	0	0	1	1	0	3	1
0	1	1	0	1	0	0	1	1	1	3	1
0	1	1	0	1	0	1	0	0	0	6	1
0	1	1	0	1	0	1	0	0	1	6	1
0	1	1	0	1	0	1	0	1	0	3	1
0	1	1	0	1	0	1	0	1	1	3	1
0	1	1	0	1	0	1	1	0	0	4	1
0	1	1	0	1	0	1	1	0	1	4	1
0	1	1	0	1	0	1	1	1	0	1	1
0	1	1	0	1	0	1	1	1	1	1	1
0	1	1	0	1	1	0	0	0	0	7	1
0	1	1	0	1	1	0	0	0	1	7	1
0	1	1	0	1	1	0	0	1	0	4	1
0	1	1	0	1	1	0	0	1	1	4	1
0	1	1	0	1	1	0	1	0	0	5	1
0	1	1	0	1	1	0	1	0	1	5	1
0	1	1	0	1	1	0	1	1	0	2	1
0	1	1	0	1	1	0	1	1	1	2	1
0	1	1	0	1	1	1	0	0	0	5	1
0	1	1	0	1	1	1	0	0	1	5	1
0	1	1	0	1	1	1	0	1	0	2	1
0	1	1	0	1	1	1	0	1	1	2	1
0	1	1	0	1	1	1	1	0	0	3	1
0	1	1	0	1	1	1	1	0	1	3	1
0	1	1	0	1	1	1	1	1	0	0	0
0	1	1	0	1	1	1	1	1	1	0	1
0	1	1	1	0	0	0	0	0	0	6	1
0	1	1	1	0	0	0	0	0	1	6	1
0	1	1	1	0	0	0	0	1	0	3	1
0	1	1	1	0	0	0	0	1	1	3	1
0	1	1	1	0	0	0	1	0	0	4	1
0	1	1	1	0	0	0	1	0	1	4	1
0	1	1	1	0	0	0	1	1	0	1	1
0	1	1	1	0	0	0	1	1	1	1	1
0	1	1	1	0	0	1	0	0	0	4	1
0	1	1	1	0	0	1	0	0	1	4	1
0	1	1	1	0	0	1	0	1	0	1	1
0	1	1	1	0	0	1	0	1	1	1	1
0	1	1	1	0	0	1	1	0	0	2	1
0	1	1	1	0	0	1	1	0	1	2	1
0	1	1	1	0	0	1	1	1	0	-1	0
0	1	1	1	0	0	1	1	1	1	-1	0
0	1	1	1	0	1	0	0	0	0	5	1
0	1	1	1	0	1	0	0	0	1	5	1
0	1	1	1	0	1	0	0	1	0	2	1
0	1	1	1	0	1	0	0	1	1	2	1
0	1	1	1	0	1	0	1	0	0	3	1
0	1	1	1	0	1	0	1	0	1	3	1
0	1	1	1	0	1	0	1	1	0	0	0
0	1	1	1	0	1	0	1	1	1	0	1
0	1	1	1	0	1	1	0	0	0	3	1
0	1	1	1	0	1	1	0	0	1	3	1
0	1	1	1	0	1	1	0	1	0	0	0
0	1	1	1	0	1	1	0	1	1	0	1
0	1	1	1	0	1	1	1	0	0	1	1
0	1	1	1	0	1	1	1	0	1	1	1
0	1	1	1	0	1	1	1	1	0	-2	0
0	1	1	1	0	1	1	1	1	1	-2	0
0	1	1	1	1	0	0	0	0	0	9	1
0	1	1	1	1	0	0	0	0	1	9	1
0	1	1	1	1	0	0	0	1	0	6	1
0	1	1	1	1	0	0	0	1	1	6	1
0	1	1	1	1	0	0	1	0	0	7	1
0	1	1	1	1	0	0	1	0	1	7	1
0	1	1	1	1	0	0	1	1	0	4	1
0	1	1	1	1	0	0	1	1	1	4	1
0	1	1	1	1	0	1	0	0	0	7	1
0	1	1	1	1	0	1	0	0	1	7	1
0	1	1	1	1	0	1	0	1	0	4	1
0	1	1	1	1	0	1	0	1	1	4	1
0	1	1	1	1	0	1	1	0	0	5	1
0	1	1	1	1	0	1	1	0	1	5	1
0	1	1	1	1	0	1	1	1	0	2	1
0	1	1	1	1	0	1	1	1	1	2	1
0	1	1	1	1	1	0	0	0	0	8	1
0	1	1	1	1	1	0	0	0	1	8	1
0	1	1	1	1	1	0	0	1	0	5	1
0	1	1	1	1	1	0	0	1	1	5	1
0	1	1	1	1	1	0	1	0	0	6	1
0	1	1	1	1	1	0	1	0	1	6	1
0	1	1	1	1	1	0	1	1	0	3	1
0	1	1	1	1	1	0	1	1	1	3	1
0	1	1	1	1	1	1	0	0	0	6	1
0	1	1	1	1	1	1	0	0	1	6	1
0	1	1	1	1	1	1	0	1	0	3	1
0	1	1	1	1	1	1	0	1	1	3	1
0	1	1	1	1	1	1	1	0	0	4	1
0	1	1	1	1	1	1	1	0	1	4	1
0	1	1	1	1	1	1	1	1	0	1	1
0	1	1	1	1	1	1	1	1	1	1	1
1	0	0	0	0	0	0	0	0	0	2	1
1	0	0	0	0	0	0	0	0	1	2	1
1	0	0	0	0	0	0	0	1	0	-1	0
1	0	0	0	0	0	0	0	1	1	-1	0
1	0	0	0	0	0	0	1	0	0	0	0
1	0	0	0	0	0	0	1	0	1	0	1
1	0	0	0	0	0	0	1	1	0	-3	0
1	0	0	0	0	0	0	1	1	1	-3	0
1	0	0	0	0	0	1	0	0	0	0	0
1	0	0	0	0	0	1	0	0	1	0	1
1	0	0	0	0	0	1	0	1	0	-3	0
1	0	0	0	0	0	1	0	1	1	-3	0
1	0	0	0	0	0	1	1	0	0	-2	0
1	0	0	0	0	0	1	1	0	1	-2	0
1	0	0	0	0	0	1	1	1	0	-5	0
1	0	0	0	0	0	1	1	1	1	-5	0
1	0	0	0	0	1	0	0	0	0	1	1
1	0	0	0	0	1	0	0	0	1	1	1
1	0	0	0	0	1	0	0	1	0	-2	0
1	0	0	0	0	1	0	0	1	1	-2	0
1	0	0	0	0	1	0	1	0	0	-1	0
1	0	0	0	0	1	0	1	0	1	-1	0
1	0	0	0	0	1	0	1	1	0	-4	0
1	0	0	0	0	1	0	1	1	1	-4	0
1	0	0	0	0	1	1	0	0	0	-1	0
1	0	0	0	0	1	1	0	0	1	-1	0
1	0	0	0	0	1	1	0	1	0	-4	0
1	0	0	0	0	1	1	0	1	1	-4	0
1	0	0	0	0	1	1	1	0	0	-3	0
1	0	0	0	0	1	1	1	0	1	-3	0
1	0	0	0	0	1	1	1	1	0	-6	0
1	0	0	0	0	1	1	1	1	1	-6	0
1	0	0	0	1	0	0	0	0	0	5	1
1	0	0	0	1	0	0	0	0	1	5	1
1	0	0	0	1	0	0	0	1	0	2	1
1	0	0	0	1	0	0	0	1	1	2	1
1	0	0	0	1	0	0	1	0	0	3	1
1	0	0	0	1	0	0	1	0	1	3	1
1	0	0	0	1	0	0	1	1	0	0	0
1	0	0	0	1	0	0	1	1	1	0	1
1	0	0	0	1	0	1	0	0	0	3	1
1	0	0	0	1	0	1	0	0	1	3	1
1	0	0	0	1	0	1	0	1	0	0	0
1	0	0	0	1	0	1	0	1	1	0	1
1	0	0	0	1	0	1	1	0	0	1	1
1	0	0	0	1	0	1	1	0	1	1	1
1	0	0	0	1	0	1	1	1	0	-2	0
1	0	0	0	1	0	1	1	1	1	-2	0
1	0	0	0	1	1	0	0	0	0	4	1
1	0	0	0	1	1	0	0	0	1	4	1
1	0	0	0	1	1	0	0	1	0	1	1
1	0	0	0	1	1	0	0	1	1	1	1
1	0	0	0	1	1	0	1	0	0	2	1
1	0	0	0	1	1	0	1	0	1	2	1
1	0	0	0	1	1	0	1	1	0	-1	0
1	0	0	0	1	1	0	1	1	1	-1	0
1	0	0	0	1	1	1	0	0	0	2	1
1	0	0	0	1	1	1	0	0	1	2	1
1	0	0	0	1	1	1	0	1	0	-1	0
1	0	0	0	1	1	1	0	1	1	-1	0
1	0	0	0	1	1	1	1	0	0	0	0
1	0	0	0	1	1	1	1	0	1	0	1
1	0	0	0	1	1	1	1	1	0	-3	0
1	0	0	0	1	1	1	1	1	1	-3	0
1	0	0	1	0	0	0	0	0	0	3	1
1	0	0	1	0	0	0	0	0	1	3	1
1	0	0	1	0	0	0	0	1	0	0	0
1	0	0	1	0	0	0	0	1	1	0	1
1	0	0	1	0	0	0	1	0	0	1	1
1	0	0	1	0	0	0	1	0	1	1	1
1	0	0	1	0	0	0	1	1	0	-2	0
1	0	0	1	0	0	0	1	1	1	-2	0
1	0	0	1	0	0	1	0	0	0	1	1
1	0	0	1	0	0	1	0	0	1	1	1
1	0	0	1	0	0	1	0	1	0	-2	0
1	0	0	1	0	0	1	0	1	1	-2	0
1	0	0	1	0	0	1	1	0	0	-1	0
1	0	0	1	0	0	1	1	0	1	-1	0
1	0	0	1	0	0	1	1	1	0	-4	0
1	0	0	1	0	0	1	1	1	1	-4	0
1	0	0	1	0	1	0	0	0	0	2	1
1	0	0	1	0	1	0	0	0	1	2	1
1	0	0	1	0	1	0	0	1	0	-1	0
1	0	0	1	0	1	0	0	1	1	-1	0
1	0	0	1	0	1	0	1	0	0	0	0
1	0	0	1	0	1	0	1	0	1	0	1
1	0	0	1	0	1	0	1	1	0	-3	0
1	0	0	1	0	1	0	1	1	1	-3	0
1	0	0	1	0	1	1	0	0	0	0	0
1	0	0	1	0	1	1	0	0	1	0	1
1	0	0	1	0	1	1	0	1	0	-3	0
1	0	0	1	0	1	1	0	1	1	-3	0
1	0	0	1	0	1	1	1	0	0	-2	0
1	0	0	1	0	1	1	1	0	1	-2	0
1	0	0	1	0	1	1	1	1	0	-5	0
1	0	0	1	0	1	1	1	1	1	-5	0
1	0	0	1	1	0	0	0	0	0	6	1
1	0	0	1	1	0	0	0	0	1	6	1
1	0	0	1	1	0	0	0	1	0	3	1
1	0	0	1	1	0	0	0	1	1	3	1
1	0	0	1	1	0	0	1	0	0	4	1
1	0	0	1	1	0	0	1	0	1	4	1
1	0	0	1	1	0	0	1	1	0	1	1
1	0	0	1	1	0	0	1	1	1	1	1
1	0	0	1	1	0	1	0	0	0	4	1
1	0	0	1	1	0	1	0	0	1	4	1
1	0	0	1	1	0	1	0	1	0	1	1
1	0	0	1	1	0	1	0	1	1	1	1
1	0	0	1	1	0	1	1	0	0	2	1
1	0	0	1	1	0	1	1	0	1	2	1
1	0	0	1	1	0	1	1	1	0	-1	0
1	0	0	1	1	0	1	1	1	1	-1	0
1	0	0	1	1	1	0	0	0	0	5	1
1	0	0	1	1	1	0	0	0	1	5	1
1	0	0	1	1	1	0	0	1	0	2	1
1	0	0	1	1	1	0	0	1	1	2	1
1	0	0	1	1	1	0	1	0	0	3	1
1	0	0	1	1	1	0	1	0	1	3	1
1	0	0	1	1	1	0	1	1	0	0	0
1	0	0	1	1	1	0	1	1	1	0	1
1	0	0	1	1	1	1	0	0	0	3	1
1	0	0	1	1	1	1	0	0	1	3	1
1	0	0	1	1	1	1	0	1	0	0	0
1	0	0	1	1	1	1	0	1	1	0	1
1	0	0	1	1	1	1	1	0	0	1	1
1	0	0	1	1	1	1	1	0	1	1	1
1	0	0	1	1	1	1	1	1	0	-2	0
1	0	0	1	1	1	1	1	1	1	-2	0
1	0	1	0	0	0	0	0	0	0	4	1
1	0	1	0	0	0	0	0	0	1	4	1
1	0	1	0	0	0	0	0	1	0	1	1
1	0	1	0	0	0	0	0	1	1	1	1
1	0	1	0	0	0	0	1	0	0	2	1
1	0	1	0	0	0	0	1	0	1	2	1
1	0	1	0	0	0	0	1	1	0	-1	0
1	0	1	0	0	0	0	1	1	1	-1	0
1	0	1	0	0	0	1	0	0	0	2	1
1	0	1	0	0	0	1	0	0	1	2	1
1	0	1	0	0	0	1	0	1	0	-1	0
1	0	1	0	0	0	1	0	1	1	-1	0
1	0	1	0	0	0	1	1	0	0	0	0
1	0	1	0	0	0	1	1	0	1	0	1
1	0	1	0	0	0	1	1	1	0	-3	0
1	0	1	0	0	0	1	1	1	1	-3	0
1	0	1	0	0	1	0	0	0	0	3	1
1	0	1	0	0	1	0	0	0	1	3	1
1	0	1	0	0	1	0	0	1	0	0	0
1	0	1	0	0	1	0	0	1	1	0	1
1	0	1	0	0	1	0	1	0	0	1	1
1	0	1	0	0	1	0	1	0	1	1	1
1	0	1	0	0	1	0	1	1	0	-2	0
1	0	1	0	0	1	0	1	1	1	-2	0
1	0	1	0	0	1	1	0	0	0	1	1
1	0	1	0	0	1	1	0	0	1	1	1
1	0	1	0	0	1	1	0	1	0	-2	0
1	0	1	0	0	1	1	0	1	1	-2	0
1	0	1	0	0	1	1	1	0	0	-1	0
1	0	1	0	0	1	1	1	0	1	-1	0
1	0	1	0	0	1	1	1	1	0	-4	0
1	0	1	0	0	1	1	1	1	1	-4	0
1	0	1	0	1	0	0	0	0	0	7	1
1	0	1	0	1	0	0	0	0	1	7	1
1	0	1	0	1	0	0	0	1	0	4	1
1	0	1	0	1	0	0	0	1	1	4	1
1	0	1	0	1	0	0	1	0	0	5	1
1	0	1	0	1	0	0	1	0	1	5	1
1	0	1	0	1	0	0	1	1	0	2	1
1	0	1	0	1	0	0	1	1	1	2	1
1	0	1	0	1	0	1	0	0	0	5	1
1	0	1	0	1	0	1	0	0	1	5	1
1	0	1	0	1	0	1	0	1	0	2	1
1	0	1	0	1	0	1	0	1	1	2	1
1	0	1	0	1	0	1	1	0	0	3	1
1	0	1	0	1	0	1	1	0	1	3	1
1	0	1	0	1	0	1	1	1	0	0	0
1	0	1	0	1	0	1	1	1	1	0	1
1	0	1	0	1	1	0	0	0	0	6	1
1	0	1	0	1	1	0	0	0	1	6	1
1	0	1	0	1	1	0	0	1	0	3	1
1	0	1	0	1	1	0	0	1	1	3	1
1	0	1	0	1	1	0	1	0	0	4	1
1	0	1	0	1	1	0	1	0	1	4	1
1	0	1	0	1	1	0	1	1	0	1	1
1	0	1	0	1	1	0	1	1	1	1	1
1	0	1	0	1	1	1	0	0	0	4	1
1	0	1	0	1	1	1	0	0	1	4	1
1	0	1	0	1	1	1	0	1	0	1	1
1	0	1	0	1	1	1	0	1	1	1	1
1	0	1	0	1	1	1	1	0	0	2	1
1	0	1	0	1	1	1	1	0	1	2	1
1	0	1	0	1	1	1	1	1	0	-1	0
1	0	1	0	1	1	1	1	1	1	-1	0
1	0	1	1	0	0	0	0	0	0	5	1
1	0	1	1	0	0	0	0	0	1	5	1
1	0	1	1	0	0	0	0	1	0	2	1
1	0	1	1	0	0	0	0	1	1	2	1
1	0	1	1	0	0	0	1	0	0	3	1
1	0	1	1	0	0	0	1	0	1	3	1
1	0	1	1	0	0	0	1	1	0	0	0
1	0	1	1	0	0	0	1	1	1	0	1
1	0	1	1	0	0	1	0	0	0	3	1
1	0	1	1	0	0	1	0	0	1	3	1
1	0	1	1	0	0	1	0	1	0	0	0
1	0	1	1	0	0	1	0	1	1	0	1
1	0	1	1	0	0	1	1	0	0	1	1
1	0	1	1	0	0	1	1	0	1	1	1
1	0	1	1	0	0	1	1	1	0	-2	0
1	0	1	1	0	0	1	1	1	1	-2	0
1	0	1	1	0	1	0	0	0	0	4	1
1	0	1	1	0	1	0	0	0	1	4	1
1	0	1	1	0	1	0	0	1	0	1	1
1	0	1	1	0	1	0	0	1	1	1	1
1	0	1	1	0	1	0	1	0	0	2	1
1	0	1	1	0	1	0	1	0	1	2	1
1	0	1	1	0	1	0	1	1	0	-1	0
1	0	1	1	0	1	0	1	1	1	-1	0
1	0	1	1	0	1	1	0	0	0	2	1
1	0	1	1	0	1	1	0	0	1	2	1
1	0	1	1	0	1	1	0	1	0	-1	0
1	0	1	1	0	1	1	0	1	1	-1	0
1	0	1	1	0	1	1	1	0	0	0	0
1	0	1	1	0	1	1	1	0	1	0	1
1	0	1	1	0	1	1	1	1	0	-3	0
1	0	1	1	0	1	1	1	1	1	-3	0
1	0	1	1	1	0	0	0	0	0	8	1
1	0	1	1	1	0	0	0	0	1	8	1
1	0	1	1	1	0	0	0	1	0	5	1
1	0	1	1	1	0	0	0	1	1	5	1
1	0	1	1	1	0	0	1	0	0	6	1
1	0	1	1	1	0	0	1	0	1	6	1
1	0	1	1	1	0	0	1	1	0	3	1
1	0	1	1	1	0	0	1	1	1	3	1
1	0	1	1	1	0	1	0	0	0	6	1
1	0	1	1	1	0	1	0	0	1	6	1
1	0	1	1	1	0	1	0	1	0	3	1
1	0	1	1	1	0	1	0	1	1	3	1
1	0	1	1	1	0	1	1	0	0	4	1
1	0	1	1	1	0	1	1	0	1	4	1
1	0	1	1	1	0	1	1	1	0	1	1
1	0	1	1	1	0	1	1	1	1	1	1
1	0	1	1	1	1	0	0	0	0	7	1
1	0	1	1	1	1	0	0	0	1	7	1
1	0	1	1	1	1	0	0	1	0	4	1
1	0	1	1	1	1	0	0	1	1	4	1
1	0	1	1	1	1	0	1	0	0	5	1
1	0	1	1	1	1	0	1	0	1	5	1
1	0	1	1	1	1	0	1	1	0	2	1
1	0	1	1	1	1	0	1	1	1	2	1
1	0	1	1	1	1	1	0	0	0	5	1
1	0	1	1	1	1	1	0	0	1	5	1
1	0	1	1	1	1	1	0	1	0	2	1
1	0	1	1	1	1	1	0	1	1	2	1
1	0	1	1	1	1	1	1	0	0	3	1
1	0	1	1	1	1	1	1	0	1	3	1
1	0	1	1	1	1	1	1	1	0	0	0
1	0	1	1	1	1	1	1	1	1	0	1
1	1	0	0	0	0	0	0	0	0	4	1
1	1	0	0	0	0	0	0	0	1	4	1
1	1	0	0	0	0	0	0	1	0	1	1
1	1	0	0	0	0	0	0	1	1	1	1
1	1	0	0	0	0	0	1	0	0	2	1
1	1	0	0	0	0	0	1	0	1	2	1
1	1	0	0	0	0	0	1	1	0	-1	0
1	1	0	0	0	0	0	1	1	1	-1	0
1	1	0	0	0	0	1	0	0	0	2	1
1	1	0	0	0	0	1	0	0	1	2	1
1	1	0	0	0	0	1	0	1	0	-1	0
1	1	0	0	0	0	1	0	1	1	-1	0
1	1	0	0	0	0	1	1	0	0	0	0
1	1	0	0	0	0	1	1	0	1	0	1
1	1	0	0	0	0	1	1	1	0	-3	0
1	1	0	0	0	0	1	1	1	1	-3	0
1	1	0	0	0	1	0	0	0	0	3	1
1	1	0	0	0	1	0	0	0	1	3	1
1	1	0	0	0	1	0	0	1	0	0	0
1	1	0	0	0	1	0	0	1	1	0	1
1	1	0	0	0	1	0	1	0	0	1	1
1	1	0	0	0	1	0	1	0	1	1	1
1	1	0	0	0	1	0	1	1	0	-2	0
1	1	0	0	0	1	0	1	1	1	-2	0
1	1	0	0	0	1	1	0	0	0	1	1
1	1	0	0	0	1	1	0	0	1	1	1
1	1	0	0	0	1	1	0	1	0	-2	0
1	1	0	0	0	1	1	0	1	1	-2	0
1	1	0	0	0	1	1	1	0	0	-1	0
1	1	0	0	0	1	1	1	0	1	-1	0
1	1	0	0	0	1	1	1	1	0	-4	0
1	1	0	0	0	1	1	1	1	1	-4	0
1	1	0	0	1	0	0	0	0	0	7	1
1	1	0	0	1	0	0	0	0	1	7	1
1	1	0	0	1	0	0	0	1	0	4	1
1	1	0	0	1	0	0	0	1	1	4	1
1	1	0	0	1	0	0	1	0	0	5	1
1	1	0	0	1	0	0	1	0	1	5	1
1	1	0	0	1	0	0	1	1	0	2	1
1	1	0	0	1	0	0	1	1	1	2	1
1	1	0	0	1	0	1	0	0	0	5	1
1	1	0	0	1	0	1	0	0	1	5	1
1	1	0	0	1	0	1	0	1	0	2	1
1	1	0	0	1	0	1	0	1	1	2	1
1	1	0	0	1	0	1	1	0	0	3	1
1	1	0	0	1	0	1	1	0	1	3	1
1	1	0	0	1	0	1	1	1	0	0	0
1	1	0	0	1	0	1	1	1	1	0	1
1	1	0	0	1	1	0	0	0	0	6	1
1	1	0	0	1	1	0	0	0	1	6	1
1	1	0	0	1	1	0	0	1	0	3	1
1	1	0	0	1	1	0	0	1	1	3	1
1	1	0	0	1	1	0	1	0	0	4	1
1	1	0	0	1	1	0	1	0	1	4	1
1	1	0	0	1	1	0	1	1	0	1	1
1	1	0	0	1	1	0	1	1	1	1	1
1	1	0	0	1	1	1	0	0	0	4	1
1	1	0	0	1	1	1	0	0	1	4	1
1	1	0	0	1	1	1	0	1	0	1	1
1	1	0	0	1	1	1	0	1	1	1	1
1	1	0	0	1	1	1	1	0	0	2	1
1	1	0	0	1	1	1	1	0	1	2	1
1	1	0	0	1	1	1	1	1	0	-1	0
1	1	0	0	1	1	1	1	1	1	-1	0
1	1	0	1	0	0	0	0	0	0	5	1
1	1	0	1	0	0	0	0	0	1	5	1
1	1	0	1	0	0	0	0	1	0	2	1
1	1	0	1	0	0	0	0	1	1	2	1
1	1	0	1	0	0	0	1	0	0	3	1
1	1	0	1	0	0	0	1	0	1	3	1
1	1	0	1	0	0	0	1	1	0	0	0
1	1	0	1	0	0	0	1	1	1	0	1
1	1	0	1	0	0	1	0	0	0	3	1
1	1	0	1	0	0	1	0	0	1	3	1
1	1	0	1	0	0	1	0	1	0	0	0
1	1	0	1	0	0	1	0	1	1	0	1
1	1	0	1	0	0	1	1	0	0	1	1
1	1	0	1	0	0	1	1	0	1	1	1
1	1	0	1	0	0	1	1	1	0	-2	0
1	1	0	1	0	0	1	1	1	1	-2	0
1	1	0	1	0	1	0	0	0	0	4	1
1	1	0	1	0	1	0	0	0	1	4	1
1	1	0	1	0	1	0	0	1	0	1	1
1	1	0	1	0	1	0	0	1	1	1	1
1	1	0	1	0	1	0	1	0	0	2	1
1	1	0	1	0	1	0	1	0	1	2	1
1	1	0	1	0	1	0	1	1	0	-1	0
1	1	0	1	0	1	0	1	1	1	-1	0
1	1	0	1	0	1	1	0	0	0	2	1
1	1	0	1	0	1	1	0	0	1	2	1
1	1	0	1	0	1	1	0	1	0	-1	0
1	1	0	1	0	1	1	0	1	1	-1	0
1	1	0	1	0	1	1	1	0	0	0	0
1	1	0	1	0	1	1	1	0	1	0	1
1	1	0	1	0	1	1	1	1	0	-3	0
1	1	0	1	0	1	1	1	1	1	-3	0
1	1	0	1	1	0	0	0	0	0	8	1
1	1	0	1	1	0	0	0	0	1	8	1
1	1	0	1	1	0	0	0	1	0	5	1
1	1	0	1	1	0	0	0	1	1	5	1
1	1	0	1	1	0	0	1	0	0	6	1
1	1	0	1	1	0	0	1	0	1	6	1
1	1	0	1	1	0	0	1	1	0	3	1
1	1	0	1	1	0	0	1	1	1	3	1
1	1	0	1	1	0	1	0	0	0	6	1
1	1	0	1	1	0	1	0	0	1	6	1
1	1	0	1	1	0	1	0	1	0	3	1
1	1	0	1	1	0	1	0	1	1	3	1
1	1	0	1	1	0	1	1	0	0	4	1
1	1	0	1	1	0	1	1	0	1	4	1
1	1	0	1	1	0	1	1	1	0	1	1
1	1	0	1	1	0	1	1	1	1	1	1
1	1	0	1	1	1	0	0	0	0	7	1
1	1	0	1	1	1	0	0	0	1	7	1
1	1	0	1	1	1	0	0	1	0	4	1
1	1	0	1	1	1	0	0	1	1	4	1
1	1	0	1	1	1	0	1	0	0	5	1
1	1	0	1	1	1	0	1	0	1	5	1
1	1	0	1	1	1	0	1	1	0	2	1
1	1	0	1	1	1	0	1	1	1	2	1
1	1	0	1	1	1	1	0	0	0	5	1
1	1	0	1	1	1	1	0	0	1	5	1
1	1	0	1	1	1	1	0	1	0	2	1
1	1	0	1	1	1	1	0	1	1	2	1
1	1	0	1	1	1	1	1	0	0	3	1
1	1	0	1	1	1	1	1	0	1	3	1
1	1	0	1	1	1	1	1	1	0	0	0
1	1	0	1	1	1	1	1	1	1	0	1
1	1	1	0	0	0	0	0	0	0	6	1
1	1	1	0	0	0	0	0	0	1	6	1
1	1	1	0	0	0	0	0	1	0	3	1
1	1	1	0	0	0	0	0	1	1	3	1
1	1	1	0	0	0	0	1	0	0	4	1
1	1	1	0	0	0	0	1	0	1	4	1
1	1	1	0	0	0	0	1	1	0	1	1
1	1	1	0	0	0	0	1	1	1	1	1
1	1	1	0	0	0	1	0	0	0	4	1
1	1	1	0	0	0	1	0	0	1	4	1
1	1	1	0	0	0	1	0	1	0	1	1
1	1	1	0	0	0	1	0	1	1	1	1
1	1	1	0	0	0	1	1	0	0	2	1
1	1	1	0	0	0	1	1	0	1	2	1
1	1	1	0	0	0	1	1	1	0	-1	0
1	1	1	0	0	0	1	1	1	1	-1	0
1	1	1	0	0	1	0	0	0	0	5	1
1	1	1	0	0	1	0	0	0	1	5	1
1	1	1	0	0	1	0	0	1	0	2	1
1	1	1	0	0	1	0	0	1	1	2	1
1	1	1	0	0	1	0	1	0	0	3	1
1	1	1	0	0	1	0	1	0	1	3	1
1	1	1	0	0	1	0	1	1	0	0	0
1	1	1	0	0	1	0	1	1	1	0	1
1	1	1	0	0	1	1	0	0	0	3	1
1	1	1	0	0	1	1	0	0	1	3	1
1	1	1	0	0	1	1	0	1	0	0	0
1	1	1	0	0	1	1	0	1	1	0	1
1	1	1	0	0	1	1	1	0	0	1	1
1	1	1	0	0	1	1	1	0	1	1	1
1	1	1	0	0	1	1	1	1	0	-2	0
1	1	1	0	0	1	1	1	1	1	-2	0
1	1	1	0	1	0	0	0	0	0	9	1
1	1	1	0	1	0	0	0	0	1	9	1
1	1	1	0	1	0	0	0	1	0	6	1
1	1	1	0	1	0	0	0	1	1	6	1
1	1	1	0	1	0	0	1	0	0	7	1
1	1	1	0	1	0	0	1	0	1	7	1
1	1	1	0	1	0	0	1	1	0	4	1
1	1	1	0	1	0	0	1	1	1	4	1
1	1	1	0	1	0	1	0	0	0	7	1
1	1	1	0	1	0	1	0	0	1	7	1
1	1	1	0	1	0	1	0	1	0	4	1
1	1	1	0	1	0	1	0	1	1	4	1
1	1	1	0	1	0	1	1	0	0	5	1
1	1	1	0	1	0	1	1	0	1	5	1
1	1	1	0	1	0	1	1	1	0	2	1
1	1	1	0	1	0	1	1	1	1	2	1
1	1	1	0	1	1	0	0	0	0	8	1
1	1	1	0	1	1	0	0	0	1	8	1
1	1	1	0	1	1	0	0	1	0	5	1
1	1	1	0	1	1	0	0	1	1	5	1
1	1	1	0	1	1	0	1	0	0	6	1
1	1	1	0	1	1	0	1	0	1	6	1
1	1	1	0	1	1	0	1	1	0	3	1
1	1	1	0	1	1	0	1	1	1	3	1
1	1	1	0	1	1	1	0	0	0	6	1
1	1	1	0	1	1	1	0	0	1	6	1
1	1	1	0	1	1	1	0	1	0	3	1
1	1	1	0	1	1	1	0	1	1	3	1
1	1	1	0	1	1	1	1	0	0	4	1
1	1	1	0	1	1	1	1	0	1	4	1
1	1	1	0	1	1	1	1	1	0	1	1
1	1	1	0	1	1	1	1	1	1	1	1
1	1	1	1	0	0	0	0	0	0	7	1
1	1	1	1	0	0	0	0	0	1	7	1
1	1	1	1	0	0	0	0	1	0	4	1
1	1	1	1	0	0	0	0	1	1	4	1
1	1	1	1	0	0	0	1	0	0	5	1
1	1	1	1	0	0	0	1	0	1	5	1
1	1	1	1	0	0	0	1	1	0	2	1
1	1	1	1	0	0	0	1	1	1	2	1
1	1	1	1	0	0	1	0	0	0	5	1
1	1	1	1	0	0	1	0	0	1	5	1
1	1	1	1	0	0	1	0	1	0	2	1
1	1	1	1	0	0	1	0	1	1	2	1
1	1	1	1	0	0	1	1	0	0	3	1
1	1	1	1	0	0	1	1	0	1	3	1
1	1	1	1	0	0	1	1	1	0	0	0
1	1	1	1	0	0	1	1	1	1	0	1
1	1	1	1	0	1	0	0	0	0	6	1
1	1	1	1	0	1	0	0	0	1	6	1
1	1	1	1	0	1	0	0	1	0	3	1
1	1	1	1	0	1	0	0	1	1	3	1
1	1	1	1	0	1	0	1	0	0	4	1
1	1	1	1	0	1	0	1	0	1	4	1
1	1	1	1	0	1	0	1	1	0	1	1
1	1	1	1	0	1	0	1	1	1	1	1
1	1	1	1	0	1	1	0	0	0	4	1
1	1	1	1	0	1	1	0	0	1	4	1
1	1	1	1	0	1	1	0	1	0	1	1
1	1	1	1	0	1	1	0	1	1	1	1
1	1	1	1	0	1	1	1	0	0	2	1
1	1	1	1	0	1	1	1	0	1	2	1
1	1	1	1	0	1	1	1	1	0	-1	0
1	1	1	1	0	1	1	1	1	1	-1	0
1	1	1	1	1	0	0	0	0	0	10	1
1	1	1	1	1	0	0	0	0	1	10	1
1	1	1	1	1	0	0	0	1	0	7	1
1	1	1	1	1	0	0	0	1	1	7	1
1	1	1	1	1	0	0	1	0	0	8	1
1	1	1	1	1	0	0	1	0	1	8	1
1	1	1	1	1	0	0	1	1	0	5	1
1	1	1	1	1	0	0	1	1	1	5	1
1	1	1	1	1	0	1	0	0	0	8	1
1	1	1	1	1	0	1	0	0	1	8	1
1	1	1	1	1	0	1	0	1	0	5	1
1	1	1	1	1	0	1	0	1	1	5	1
1	1	1	1	1	0	1	1	0	0	6	1
1	1	1	1	1	0	1	1	0	1	6	1
1	1	1	1	1	0	1	1	1	0	3	1
1	1	1	1	1	0	1	1	1	1	3	1
1	1	1	1	1	1	0	0	0	0	9	1
1	1	1	1	1	1	0	0	0	1	9	1
1	1	1	1	1	1	0	0	1	0	6	1
1	1	1	1	1	1	0	0	1	1	6	1
1	1	1	1	1	1	0	1	0	0	7	1
1	1	1	1	1	1	0	1	0	1	7	1
1	1	1	1	1	1	0	1	1	0	4	1
1	1	1	1	1	1	0	1	1	1	4	1
1	1	1	1	1	1	1	0	0	0	7	1
1	1	1	1	1	1	1	0	0	1	7	1
1	1	1	1	1	1	1	0	1	0	4	1
1	1	1	1	1	1	1	0	1	1	4	1
1	1	1	1	1	1	1	1	0	0	5	1
1	1	1	1	1	1	1	1	0	1	5	1
1	1	1	1	1	1	1	1	1	0	2	1
1	1	1	1	1	1	1	1	1	1	2	1
